# Supplementary material for: Comparative Transcriptional and Genomic Analysis of Plasmodium falciparum Field Isolates
Source: PLoS Pathog. 2009 Oct 30;5(10):e1000644. doi: 10.1371/journal.ppat.1000644 (PMC2764095; doi:10.1371/journal.ppat.1000644)
Supplement: Dataset S1 — Raw data from microarray hybridization of cDNA from 3 laboratory and 5 field isolates from P. falciparum taken at 6 time points during the intra-erythrocytic cycle. (4.59 MB ZIP) [file ppat.1000644.s014.zip]

Archive with 1 entries (1 files):
- expression data.csv
