# Supplementary material for: Comparative Transcriptional and Genomic Analysis of Plasmodium falciparum Field Isolates
Source: PLoS Pathog. 2009 Oct 30;5(10):e1000644. doi: 10.1371/journal.ppat.1000644 (PMC2764095; doi:10.1371/journal.ppat.1000644)
Supplement: Dataset S1 — Raw data from microarray hybridization of cDNA from 3 laboratory and 5 field isolates from P. falciparum taken at 6 time points during the intra-erythrocytic cycle. (4.59 MB ZIP) [file ppat.1000644.s014.zip › expression data.csv]

1	GeneID	Name	Rf_P1_T1_rep1	Rf_P1_T2_rep1	Rf_P1_T3_rep1	Rf_P1_T4_rep1	Rf_P1_T5_rep1	Rf_P1_T6_rep1	Rf_P1_T1_rep2	Rf_P1_T2_rep2	Rf_P1_T3_rep2	Rf_P1_T4_rep2	Rf_P1_T5_rep2	Rf_P1_T6_rep2	Rf_P1_T1_rep3	Rf_P1_T2_rep3	Rf_P1_T3_rep3	Rf_P1_T4_rep3	Rf_P1_T5_rep3	Rf_P1_T6_rep3	Rf_P3_T1_rep1	Rf_P3_T2_rep1	Rf_P3_T3_rep1	Rf_P3_T4_rep1	Rf_P3_T5_rep1	Rf_P3_T6_rep1	Rf_P3_T1_rep2	Rf_P3_T2_rep2	Rf_P3_T3_rep2	Rf_P3_T4_rep2	Rf_P3_T5_rep2	Rf_P3_T6_rep2	Rf_P3_T1_rep3	Rf_P3_T2_rep3	Rf_P3_T3_rep3	Rf_P3_T4_rep3	Rf_P3_T5_rep3	Rf_P3_T6_rep3	Rf_P4_T1_rep1	Rf_P4_T2_rep1	Rf_P4_T3_rep1	Rf_P4_T4_rep1	Rf_P4_T5_rep1	Rf_P4_T6_rep1	Rf_P4_T1_rep2	Rf_P4_T2_rep2	Rf_P4_T3_rep2	Rf_P4_T4_rep2	Rf_P4_T5_rep2
2	aPF14_0029_1	PF14_0029::conserved Plasmodium protein, unknown function	218	235	173	131	121	142	336	257	159	185	179	165	237	250	154	155	140	137	261	NA	306	216	224	230	395	461	301	259	278	281	205	240	129	153	115	68	219	220	171	135	NA	119	424	326	209	NA	NA
3	aPF07_0037_0	PF07_0037::Cg2 protein	426	719	637	522	228	252	484	984	477	631	530	273	372	732	376	372	259	204	425	NA	1089	832	605	486	953	1182	911	760	963	327	442	625	218	374	191	98	517	651	564	287	NA	144	1033	738	433	NA	NA
4	aPF10_0251_5	PF10_0250::conserved Plasmodium protein, unknown function	95	93	77	73	83	78	111	80	82	73	88	79	77	87	76	NA	74	73	85	NA	102	95	97	96	103	124	84	103	87	83	86	85	62	96	71	NA	93	80	78	84	NA	94	109	80	NA	NA	76
5	aPF14_0538_0	PF14_0538::conserved Plasmodium protein, unknown function	216	177	135	151	150	181	312	241	122	184	254	217	213	211	130	139	193	193	235	NA	244	205	275	293	345	311	211	245	390	228	197	165	97	135	129	113	174	136	113	121	NA	139	344	223	NA	NA	187
7	aPF11_0220_1	PF11_0220::protein kinase	258	206	134	107	200	258	242	212	129	121	374	256	221	245	145	146	303	264	176	NA	190	225	362	363	316	306	171	231	506	242	188	186	91	166	150	207	162	116	110	97	NA	134	280	142	NA	NA	193
8	aPF08_0030_1	PF08_0030::conserved Plasmodium protein, unknown function	121	118	99	87	95	95	135	114	105	98	117	94	117	108	103	107	101	91	132	NA	156	137	139	135	NA	203	106	150	127	99	115	118	93	119	95	97	106	93	96	114	NA	96	122	122	NA	NA	94
9	aMAL8P1.124_1	MAL8P1.124::conserved Plasmodium protein, unknown function	89	95	78	85	75	80	126	107	104	106	81	76	111	98	96	106	86	77	128	NA	112	106	108	92	142	207	103	131	84	89	101	95	77	102	73	70	87	83	82	84	NA	NA	126	128	NA	NA	69
10	aPFL0905c_0	PFL0905c::conserved Plasmodium protein, unknown function	73	91	69	81	67	NA	NA	85	91	87	67	NA	71	81	83	96	71	74	86	NA	91	87	85	70	89	117	81	98	72	NA	86	93	67	91	NA	68	79	81	74	77	NA	NA	88	NA	NA	NA	69
11	aPF11_0508_0	PF11_0508::Plasmodium exported protein, unknown function	382	540	666	824	521	350	408	618	523	907	811	361	358	707	605	958	800	317	232	NA	644	610	506	433	496	547	572	429	563	251	283	337	247	337	285	228	261	356	423	297	NA	147	387	NA	350	263	288
12	aPFA0160c_0	PFA0160c::nucleoside transporter, putative	572	675	771	827	471	333	572	853	533	1165	906	420	384	766	403	552	434	255	319	NA	982	959	722	573	786	916	1085	858	1140	405	320	357	231	399	295	232	456	439	596	460	NA	169	948	NA	816	888	709
13	aPFC0800w_0	PFC0800w::band 7-related protein	134	172	262	245	137	117	141	191	188	266	283	121	88	213	167	223	173	116	121	NA	320	237	274	196	218	336	328	262	301	136	150	174	101	165	122	133	129	116	178	147	NA	98	194	142	184	199	233
14	aPF13_0297_0	PF13_0297::conserved protein, unknown function	763	1124	874	737	521	369	682	1194	538	819	799	467	450	1262	568	754	607	414	522	NA	1242	928	829	791	1307	1514	1100	1018	1191	467	627	725	313	487	414	480	500	571	499	347	NA	203	955	726	616	521	442
15	aPFF0255c_0	PFF0255c::conserved Plasmodium protein, unknown function	292	292	243	157	271	220	281	280	175	141	247	253	185	317	167	164	264	223	252	NA	331	337	475	398	NA	371	232	278	383	219	293	240	123	215	213	240	257	151	125	117	NA	185	307	160	128	118	218
16	aPFL0525w_1	PFL0525w::conserved Plasmodium protein, unknown function	83	84	80	72	77	87	95	90	101	80	100	96	59	84	81	89	74	86	88	NA	99	105	104	96	NA	113	75	102	91	92	94	87	68	95	78	75	89	84	78	82	NA	103	98	105	82	NA	NA
17	aMAL13P1.195_0	MAL13P1.195::CPW-WPC family protein	103	111	111	75	78	77	111	125	103	94	104	85	71	144	110	90	85	84	106	NA	135	104	102	90	NA	173	125	106	96	83	120	115	68	96	79	78	84	84	81	77	NA	NA	125	171	112	70	75
18	aPF14_0416_1	PF14_0416::zinc finger protein, putative	271	308	271	226	175	144	256	371	181	209	252	128	109	327	159	196	171	120	183	NA	357	238	280	221	328	483	374	264	301	138	242	259	136	173	158	156	225	198	208	152	NA	111	368	258	234	202	173
19	aPF14_0179_1	PF14_0179::conserved Plasmodium protein, unknown function	103	111	80	71	66	69	108	115	90	90	78	70	67	123	83	87	67	70	96	NA	102	93	89	72	105	125	89	93	75	78	94	88	62	95	NA	67	79	74	79	80	NA	NA	439	102	83	77	71
20	aPF11_0509_0	PF11_0509::ring-infected erythrocyte surface antigen, putative	1274	1085	354	294	90	141	1547	1434	288	369	123	174	517	1385	257	384	82	167	545	NA	338	147	201	318	1607	1323	289	155	238	241	1128	699	119	128	118	230	895	488	188	106	NA	125	1645	637	208	120	82
21	aPF13_0190_1	PF13_0190::conserved Plasmodium protein, unknown function	284	403	363	251	173	101	328	446	281	287	214	114	132	415	181	339	150	126	232	NA	520	291	245	194	319	436	383	263	217	130	322	355	157	179	137	153	245	242	232	200	NA	110	356	270	313	236	146
23	aPF11_0385_0	PF11_0385::UVB-resistance protein UVR8 homologue	184	225	181	179	175	134	291	262	216	240	268	138	241	257	169	213	229	146	303	NA	405	297	279	243	374	403	346	368	406	189	212	240	149	210	143	123	178	152	167	179	NA	131	387	318	224	NA	237
24	aMAL13P1.177_0	MAL13P1.177::conserved protein, unknown function	91	137	107	92	NA	NA	168	192	126	127	95	80	177	191	120	108	83	78	173	NA	170	135	117	96	169	216	168	199	134	93	100	115	75	113	NA	NA	112	103	111	101	NA	NA	174	193	155	NA	94
25	aPFF1075w_1	PFF1075w::conserved Plasmodium protein, unknown function	92	102	80	95	73	NA	93	99	92	102	83	80	83	88	81	78	75	79	108	NA	112	96	95	84	114	141	95	98	88	71	94	101	66	90	69	67	91	85	85	85	NA	NA	115	92	NA	NA	72
26	aPFL1930w_5	PFL1930w::conserved Plasmodium protein, unknown function	323	268	173	157	153	249	583	346	185	218	263	303	303	258	157	127	227	259	310	NA	254	231	321	345	464	397	253	276	315	215	292	228	137	154	159	156	225	156	141	143	NA	149	236	163	NA	NA	63
27	aPFC0100c_0	PFC0100c::regulatory protein, putative	196	235	176	124	121	98	350	397	226	202	149	100	409	355	187	168	154	110	326	NA	354	194	192	147	330	591	382	314	225	133	212	238	165	154	93	103	258	190	195	141	NA	109	500	454	NA	NA	145
28	aPFL0965c_1	PFL0965c::conserved Plasmodium protein, unknown function	74	78	78	NA	71	NA	93	85	97	87	85	76	76	83	83	96	83	81	97	NA	93	92	95	82	106	119	87	130	88	85	117	133	99	125	101	95	76	75	75	82	NA	NA	103	104	NA	NA	NA
29	aPFD0815c_0	PFD0815c::conserved Plasmodium protein, unknown function	103	109	99	90	77	85	93	109	86	77	84	71	90	112	88	87	83	75	97	NA	129	115	115	103	NA	145	104	107	92	72	87	100	68	98	74	73	91	97	101	92	NA	NA	108	91	NA	NA	79
30	aPF14_0714_0	PF14_0714::conserved Plasmodium membrane protein, unknown function	254	266	211	159	129	122	331	361	202	216	227	130	339	347	194	185	161	117	229	NA	272	188	203	169	423	449	294	235	285	151	225	236	114	149	103	121	245	214	191	141	NA	111	504	311	NA	NA	155
31	aPF14_0699_0	PF14_0699::GTPase activator protein, putative	228	248	179	159	124	135	188	221	129	143	154	118	174	234	126	154	150	110	165	NA	302	235	180	197	250	408	236	178	185	120	169	211	121	149	103	111	173	173	174	148	NA	105	211	183	NA	NA	133
32	aPFI0920c_0	PFI0920c::Dihydrouridine synthase, putative	428	640	413	316	176	107	498	799	326	336	273	118	427	767	290	297	224	123	360	NA	644	333	237	198	865	1122	628	326	370	138	427	562	139	241	142	126	747	542	391	238	NA	115	1255	654	362	283	199
33	aMAL13P1.287_0	MAL13P1.287::conserved Plasmodium protein, unknown function	166	161	140	125	92	107	228	224	132	193	153	128	162	220	128	162	122	107	157	NA	169	160	160	139	237	307	166	204	219	150	139	136	85	214	100	102	136	112	116	100	NA	116	247	192	160	144	118
34	aMAL8P1.17_1	MAL8P1.17::protein disulfide isomerase	1590	1653	1961	819	1755	1546	1428	1874	1613	1353	2806	2274	1103	1972	1433	825	1947	1528	1298	NA	2394	2359	2407	2188	3244	4018	2938	3002	3938	2100	1377	1705	685	1791	1275	1725	1545	1156	1735	1227	NA	912	3249	2275	2264	2204	2161
35	aPF11_0076_0	PF11_0076::conserved Plasmodium protein, unknown function	267	348	425	296	249	197	274	414	269	375	419	259	168	406	261	285	272	191	261	NA	700	609	510	359	543	NA	840	671	719	266	265	349	147	327	195	259	301	308	374	277	NA	152	635	490	458	445	401
36	aMAL13P1.28_0	MAL13P1.28::conserved Plasmodium protein, unknown function	345	384	383	322	244	201	332	443	268	330	355	203	184	431	248	288	263	171	295	NA	517	392	393	353	482	667	479	448	435	200	301	363	145	240	153	202	289	284	276	198	NA	130	658	422	292	286	274
37	aPFF1420w_0	PFF1420w::phosphatidylcholine-sterol acyltransferase precursor, putative	1346	489	278	106	136	384	1571	621	221	137	158	640	1169	637	212	143	150	538	668	NA	253	178	542	753	1648	812	240	203	793	504	860	400	108	137	248	571	382	189	135	96	NA	161	717	302	209	117	99
38	aPF14_0632_1	PF14_0632::26S proteasome subunit, putative	648	710	556	364	367	360	835	882	435	390	590	546	418	970	404	418	454	535	552	NA	990	770	730	785	1508	1752	997	1091	1142	623	1055	916	255	487	330	559	656	582	360	254	NA	230	1848	817	567	431	324
40	aMAL8P1.13_1	MAL8P1.13::conserved Plasmodium membrane protein, unknown function	270	205	173	110	115	156	337	297	141	126	172	199	141	283	145	115	119	195	165	NA	225	159	203	189	279	248	149	134	249	137	204	151	82	109	125	143	187	145	114	98	NA	122	267	135	148	80	86
41	aPFI1415w_0	PFI1415w::Serine-Threonine protein kinase, putative	128	114	94	86	83	84	180	157	126	103	97	95	68	129	89	102	83	82	117	NA	123	101	126	103	160	201	111	109	107	93	136	115	68	98	80	83	125	96	90	82	NA	NA	180	219	121	84	95
42	aPFE1070c_0	PFE1070c::conserved Plasmodium protein, unknown function	213	333	383	143	109	85	323	533	323	237	174	103	94	518	432	291	158	126	216	NA	418	264	163	135	371	581	330	293	179	114	449	626	334	199	160	122	228	294	305	231	NA	97	459	477	536	257	89
44	aPFC0840w_2	PFC0840w::P-type ATPase, putative	109	115	83	82	86	104	135	127	82	97	127	107	112	129	91	94	98	105	121	NA	114	136	145	161	183	183	109	157	143	122	118	114	68	112	80	89	116	104	88	86	NA	105	113	76	NA	NA	NA
45	aPF10_0317_0	PF10_0317::Der1-like family, putative	111	135	128	91	75	97	150	183	118	110	122	91	144	165	120	93	98	89	157	NA	188	143	139	124	198	223	169	171	169	92	126	143	79	124	73	80	121	120	116	104	NA	109	226	155	139	NA	99
47	aPFB0365w_0	PFB0365w::conserved Plasmodium protein, unknown function	345	282	175	139	222	293	508	351	182	159	527	362	312	309	147	NA	254	265	254	NA	360	358	426	429	524	460	382	452	905	NA	317	274	107	218	190	254	304	168	124	126	NA	194	497	219	NA	NA	NA
49	aPFE1180c_1	PFE1180c::conserved Plasmodium membrane protein, unknown function	69	NA	NA	NA	NA	NA	NA	72	76	NA	NA	NA	67	66	73	NA	NA	69	NA	NA	NA	NA	NA	82	NA	NA	NA	NA	NA	NA	NA	NA	NA	NA	NA	NA	NA	NA	NA	NA	NA	NA	NA	NA	NA	NA	NA
50	aPF14_0649_2	PF14_0649::conserved Plasmodium protein, unknown function	612	643	517	401	321	459	719	798	516	549	615	644	518	586	489	450	436	592	461	NA	989	486	489	612	969	1377	867	499	924	524	486	575	261	298	308	368	695	808	483	339	NA	246	1285	1008	438	NA	283
51	aPF14_0672_1	PF14_0672::cyclic nucleotide phosphodiesterase, putative	165	185	129	92	84	93	201	227	119	116	136	104	171	219	124	110	101	98	128	NA	153	108	111	115	224	266	145	129	127	93	149	170	76	125	75	87	140	122	95	NA	NA	NA	211	135	97	NA	82
52	aPF10_0041_1	PF10_0041::U5 small nuclear ribonuclear protein, putative	598	717	692	468	286	272	472	758	444	492	505	233	443	690	362	346	323	214	456	NA	1137	625	564	431	827	1344	1052	682	752	275	464	734	265	381	202	266	618	606	696	379	NA	164	1100	NA	638	NA	479
53	aPF11_0298_0	PF11_0298::GPI8p transamidase	311	310	183	161	191	193	407	399	182	228	297	265	290	344	154	198	227	254	198	NA	208	213	213	239	405	441	218	220	304	181	229	222	100	325	128	153	257	187	130	111	NA	159	438	240	162	108	114
54	aPF10_0164_0	PF10_0164::early transcribed membrane protein 10.3, etramp10.3	944	865	938	559	283	282	1426	1466	824	1002	517	451	862	930	650	540	289	273	1535	NA	2580	1350	1285	1175	4894	4734	2970	1837	2315	1235	1469	1545	511	646	492	573	1659	1216	1104	556	NA	345	4833	2162	1642	1273	747
55	aPF14_0423_0	PF14_0423::GCN2 alpha-related protein kinase	505	562	317	198	151	175	491	637	261	258	294	207	297	647	228	202	177	181	310	NA	498	352	314	234	731	994	454	501	382	258	386	469	152	249	235	216	532	407	269	160	NA	131	866	527	323	236	191
56	aPF14_0101_0	PF14_0101::conserved Plasmodium protein, unknown function	420	435	382	217	208	212	430	505	258	284	NA	216	278	504	257	223	228	179	317	NA	535	364	376	325	558	947	553	465	513	274	320	408	165	229	180	219	246	212	218	150	NA	120	551	463	318	255	238
57	aPF11_0185_1	PF11_0185::conserved Plasmodium protein, unknown function	149	165	150	107	87	116	163	200	116	112	125	109	91	198	108	107	95	100	121	NA	269	177	186	163	215	355	252	196	201	107	142	159	88	125	92	104	160	169	190	116	NA	93	234	204	175	139	96
58	aMAL13P1.296_5	MAL13P1.296::conserved Plasmodium protein, unknown function	112	92	79	80	70	87	160	110	109	85	78	104	90	125	94	101	77	98	115	NA	95	92	108	124	NA	133	86	94	116	101	144	97	67	95	92	99	104	84	75	78	NA	NA	145	150	91	68	66
60	aPFD1055w_0	PFD1055w::40S ribosomal protein S19, putative	6380	9833	8672	7105	3646	1873	6712	12206	6134	10527	5394	2802	4307	13051	6519	8496	4575	2159	4892	NA	8448	6263	3981	3630	12374	15941	9665	7597	6844	2856	6695	9974	2970	4864	2450	2895	5693	5667	5580	4105	NA	1204	14706	10014	8876	7791	3272
62	aPFE0570w_14	PFE0570w::RNA pseudouridylate synthase, putative	799	1088	1021	925	366	317	700	1325	598	1121	536	338	360	1381	549	977	389	329	459	NA	1211	795	743	534	1136	1955	1260	816	887	371	650	825	293	446	295	368	939	861	813	404	NA	223	1316	1163	885	627	334
63	aPFF0670w_4	PFF0670w::transcription factor with AP2 domain(s)	346	301	189	143	236	289	360	307	145	171	298	384	111	260	143	184	219	377	241	NA	265	301	386	476	454	459	228	289	NA	311	367	296	132	187	227	311	222	181	127	118	NA	194	579	245	178	133	110
65	aPF10_0188_1	PF10_0188::conserved Plasmodium membrane protein, unknown function	527	521	249	232	248	391	640	609	204	207	555	433	478	588	217	198	364	361	298	NA	381	342	402	496	718	605	357	373	425	313	323	327	146	198	165	192	391	271	189	170	NA	221	481	239	170	NA	344
66	aMAL7P1.29_1	MAL7P1.29::conserved Plasmodium membrane protein, unknown function	131	152	101	86	93	88	198	164	114	116	88	86	145	141	111	114	94	90	212	NA	154	113	119	109	186	219	134	156	107	99	118	132	80	127	NA	83	107	102	89	88	NA	NA	173	200	137	NA	80
67	aPFI1040c_0	PFI1040c::conserved Plasmodium membrane protein, unknown function	261	360	367	342	126	122	287	428	277	356	223	108	246	401	269	265	163	107	225	NA	486	239	260	191	381	538	472	245	295	127	191	261	147	156	107	113	277	308	311	173	NA	96	534	338	277	NA	173
68	aPFD0670c_0	PFD0670c::lysine decarboxylase-like protein, putative	311	239	207	292	373	360	360	271	183	395	971	479	328	291	184	281	505	342	244	NA	442	394	477	465	533	501	450	401	771	374	297	240	127	238	206	272	297	168	171	196	NA	231	612	NA	263	NA	756
69	aMAL13P1.223_0	MAL13P1.224::conserved Plasmodium protein, unknown function	110	141	121	111	85	81	163	164	113	121	114	101	123	156	115	127	94	104	135	NA	168	126	118	116	183	256	156	155	126	107	130	141	84	115	92	87	104	105	96	94	NA	NA	156	148	124	NA	84
70	aMAL7P1.12_1	MAL7P1.12::erythrocyte membrane-associated antigen	2008	3395	2408	1674	1301	933	1998	3801	2031	2199	2160	1432	1830	3111	1814	1389	1583	1107	1663	NA	3889	2925	2182	1646	3759	5988	4827	3073	4039	1259	1502	2615	1224	1669	956	920	2484	2164	2469	1476	NA	541	5244	3448	2595	NA	1699
71	aPF14_0169_0	PF14_0169::conserved Plasmodium protein, unknown function	200	205	150	160	168	188	206	215	129	154	282	194	151	205	115	137	196	173	157	NA	229	241	313	300	269	291	209	229	326	173	179	165	96	161	138	154	174	149	128	129	NA	124	235	NA	123	NA	199
72	aPF13_0097_1	PF13_0097::transcription factor with AP2 domain(s)	77	96	88	91	65	77	114	103	87	83	98	NA	79	99	86	93	76	76	85	NA	123	103	105	82	112	144	101	111	96	NA	90	92	74	92	NA	66	88	86	90	NA	NA	95	102	84	92	NA	77
73	achr6-MALr.2_0		NA	NA	NA	NA	NA	NA	NA	NA	NA	NA	NA	NA	NA	NA	NA	NA	NA	NA	NA	NA	NA	NA	NA	NA	NA	NA	NA	NA	NA	NA	NA	NA	NA	NA	NA	NA	NA	NA	NA	NA	NA	NA	NA	NA	NA	NA	NA
74	aPF13_0321_0	PF13_0321::conserved Plasmodium protein, unknown function	109	123	93	87	77	86	130	143	87	102	104	85	106	138	91	109	92	86	99	NA	137	109	112	89	142	168	123	121	134	87	118	121	79	109	80	74	119	110	94	86	NA	NA	180	130	100	NA	78
75	aMAL13P1.118_0	MAL13P1.118::3,5-cyclic nucleotide phosphodiesterase	194	163	155	102	92	115	301	241	186	152	158	155	190	157	135	126	102	110	223	NA	309	208	243	NA	573	655	350	326	375	204	209	190	99	126	104	126	268	177	174	120	NA	110	624	343	256	177	152
76	aPFI0425w_1	PFI0425w::transporter, putative	287	375	367	268	179	151	350	496	277	321	293	203	210	460	258	284	214	182	226	NA	565	333	325	232	489	814	537	404	443	200	292	368	151	222	189	170	316	338	325	197	NA	131	555	466	433	274	220
77	aPF14_0297_0	PF14_0297::apyrase, putative	88	94	97	95	73	NA	107	112	95	141	107	82	60	89	77	96	77	74	89	NA	137	120	118	98	NA	180	116	140	121	92	84	82	59	90	NA	74	88	82	89	84	NA	NA	120	112	104	89	86
78	aPFE0950c_0	PFE0950c::conserved Plasmodium protein, unknown function	96	99	NA	74	71	NA	109	110	84	86	64	NA	71	102	81	86	69	71	125	NA	100	88	92	74	NA	150	86	NA	NA	NA	89	84	64	90	NA	NA	82	NA	NA	78	NA	NA	99	108	124	74	64
79	aPF10_0224_6	PF10_0224::dynein heavy chain, putative	86	78	NA	NA	64	NA	103	79	71	70	60	77	56	75	72	82	61	65	NA	NA	79	NA	NA	76	NA	106	67	86	NA	71	85	81	57	87	64	NA	82	79	76	NA	NA	90	95	92	74	58	63
80	aPFB0350c_1	PFB0350c::serine repeat antigen 3 (SERA-3)	369	249	129	92	200	242	402	219	119	90	231	331	265	310	140	134	291	406	245	NA	152	269	317	414	NA	242	110	242	342	252	423	279	96	231	281	395	270	168	94	100	NA	259	NA	133	100	83	103
81	aPF10_0140_1	PF10_0140::conserved protein, unknown function	1171	1223	793	514	675	530	1839	1829	997	842	1108	798	709	1382	647	787	799	636	874	NA	1189	1098	879	943	2049	2466	1568	1677	1179	712	1336	1235	359	713	452	741	727	601	585	591	NA	488	1499	1406	1144	918	509
82	aPF11_0379_0	PF11_0379::conserved Plasmodium protein, unknown function	122	118	91	76	63	90	140	134	98	82	79	94	77	133	82	84	71	93	91	NA	89	89	104	101	148	137	80	96	107	83	112	95	60	93	NA	82	91	76	75	75	NA	NA	129	99	94	65	63
83	aPF11_0408_1	PF11_0408::conserved Plasmodium protein, unknown function	370	456	334	270	208	183	343	421	216	285	331	180	192	625	231	293	254	188	253	NA	485	304	369	335	493	622	424	290	412	188	323	338	122	185	159	201	363	278	237	151	NA	134	536	358	262	201	176
84	aPF10_0160_1	PF10_0160::Serine-Threonine protein kinase, FIKK family	503	664	821	541	454	246	548	749	518	641	632	363	197	723	487	628	481	418	329	NA	718	572	516	445	738	897	760	595	579	370	511	494	270	349	304	344	486	459	370	254	NA	257	943	644	467	409	342
86	aPF14_0221_0	PF14_0221::GTPase, putative	765	967	564	503	269	243	807	1080	493	615	538	253	672	682	496	479	397	237	572	NA	1016	683	541	440	1272	1769	1196	747	846	301	582	852	373	358	228	214	690	658	767	489	NA	153	1835	1058	724	NA	479
87	aPFI1205c_0	PFI1205c::conserved Plasmodium membrane protein, unknown function	780	647	341	205	339	518	1115	821	337	314	714	782	889	824	336	242	446	695	485	NA	560	389	594	666	1293	1297	623	460	1143	535	699	587	198	269	280	424	553	354	240	164	NA	277	1629	644	328	NA	367
88	aPFL1165w_0	PFL1165w::conserved Plasmodium protein, unknown function	136	105	69	75	NA	82	145	111	80	NA	NA	68	133	114	80	83	65	80	131	NA	102	813	101	98	198	170	90	NA	94	77	148	112	62	101	NA	NA	108	86	81	NA	NA	NA	156	88	NA	NA	68
89	aPFF1185w_3	PFF1185w::Smarca -related protein	603	548	577	309	261	452	511	667	355	363	542	374	455	572	373	261	320	282	376	NA	773	457	611	485	728	818	888	501	806	333	325	468	194	290	192	272	446	389	546	292	NA	162	947	493	495	NA	530
90	aPFC0730w_0	PFC0730w::HVA22-TB2-DP1 family protein, putative	278	225	291	160	142	134	390	373	245	248	165	134	461	396	267	NA	182	135	466	NA	407	231	254	222	351	739	311	308	262	159	291	322	154	173	102	127	302	213	273	161	NA	126	549	477	NA	NA	138
91	aPF14_0209_0	PF14_0209::conserved Plasmodium protein, unknown function	160	243	243	206	105	106	238	379	229	281	221	134	208	375	245	223	164	125	155	NA	340	217	188	163	319	541	416	335	303	140	174	246	122	159	105	115	189	224	221	143	NA	110	623	315	NA	NA	152
92	aPF08_0065_1	PF08_0065::nucleolar preribosomal assembly protein, putative	374	464	333	192	101	98	364	515	219	210	128	94	346	481	200	181	115	95	275	NA	485	259	192	139	423	617	349	252	210	118	277	323	140	169	98	99	441	325	312	191	NA	110	667	449	NA	NA	135
93	aPFL1645w_1	PFL1645w::conserved Plasmodium protein, unknown function	98	131	88	88	66	76	103	139	82	82	NA	72	90	155	88	95	79	80	94	NA	133	115	103	100	119	173	134	103	100	77	97	112	76	103	75	69	100	97	90	85	NA	NA	117	89	NA	NA	NA
94	aPF13_0187_1	PF13_0187::conserved Plasmodium protein, unknown function	108	108	92	115	100	103	118	106	83	109	134	108	102	86	86	118	110	100	111	NA	146	141	155	129	139	162	130	132	152	94	118	122	75	365	89	92	103	89	87	89	NA	110	147	110	NA	NA	90
95	aPF10_0329_0	PF10_0329::plasmepsin VII	NA	87	NA	NA	NA	NA	84	84	75	82	NA	NA	71	76	76	82	65	72	NA	NA	84	NA	79	72	NA	109	82	103	NA	NA	NA	NA	NA	NA	NA	NA	NA	NA	78	NA	NA	NA	96	84	NA	NA	60
96	aMAL13P1.328_1	MAL13P1.328::DNA topoisomerase VI, B subunit, putative	114	99	87	74	62	82	136	129	98	89	84	82	114	120	87	91	67	78	117	NA	123	103	115	101	235	223	138	NA	134	NA	115	98	NA	91	75	78	114	91	93	87	NA	NA	179	133	122	89	83
98	aPFL1435c_3	PFL1435c::myosin d	1494	486	226	137	138	609	1684	624	181	148	184	894	1010	522	157	139	142	585	690	NA	299	193	562	745	1567	845	271	241	785	492	783	378	108	134	264	409	661	268	142	108	NA	282	1160	443	191	127	147
99	aMAL13P1.295_1	MAL13P1.295::conserved Plasmodium protein, unknown function	140	141	122	230	152	143	137	156	101	210	178	148	90	152	105	216	165	149	122	NA	273	255	292	266	190	211	214	225	302	168	140	131	94	151	153	160	124	102	103	119	NA	122	177	225	108	120	123
100	aPFF1510w_0	PFF1510w::Plasmodium exported protein (PHISTb), unknown function	126	222	221	177	96	90	127	213	178	205	101	94	79	210	151	152	104	89	141	NA	568	519	350	222	205	464	552	456	405	159	152	243	167	322	164	177	200	382	561	358	NA	124	262	506	612	443	201
101	aPFL0755c_1	PFL0755c::conserved Plasmodium protein, unknown function	73	NA	NA	NA	67	71	86	79	91	79	NA	74	61	85	81	91	77	80	121	NA	90	88	82	NA	NA	129	77	NA	NA	NA	92	88	66	94	NA	NA	NA	NA	NA	NA	NA	NA	96	112	99	72	NA
102	aPFB0205c_1	PFB0205c::5-3 exonuclease, putative	185	215	173	230	145	111	251	253	155	264	200	133	113	242	148	337	181	321	174	NA	297	234	202	177	274	318	294	279	266	159	194	192	121	160	142	135	189	157	148	154	NA	118	348	243	227	207	133
103	aPFC1016w_0	PFC1016w::conserved Plasmodium protein, unknown function	78	NA	75	71	61	66	81	74	113	NA	NA	74	56	79	83	84	69	73	111	NA	88	92	88	76	90	101	71	95	NA	NA	78	80	60	90	69	67	73	69	NA	76	NA	NA	NA	88	82	70	66
104	aPF10_0322_0	PF10_0322::S-adenosylmethionine decarboxylase-ornithine decarboxylase	1261	1082	1183	739	859	526	1150	1302	776	824	1133	606	568	1164	775	852	911	531	854	NA	1544	967	1191	906	1782	1994	1499	1172	1296	599	872	1008	376	553	434	572	1030	771	736	423	NA	268	2174	1577	1151	894	554
105	aPFI0550w_4	PFI0550w::cysteine repeat modular protein 1	104	113	115	90	79	76	111	106	92	195	95	81	64	125	100	116	83	88	108	NA	118	111	106	98	117	132	104	114	93	85	106	96	67	99	72	81	90	89	84	84	NA	NA	123	158	97	76	67
107	aPF13_0024_2	PF13_0024::conserved Plasmodium protein, unknown function	329	367	201	297	257	275	413	427	181	358	580	365	300	380	176	241	369	285	269	NA	434	454	456	457	577	614	470	444	640	299	261	275	135	258	188	215	279	205	185	188	NA	183	NA	229	NA	NA	NA
108	aMAL13P1.304_1	MAL13P1.304::malaria antigen	441	551	316	251	176	249	493	666	245	234	363	304	317	448	225	190	160	171	282	NA	569	453	379	384	559	940	498	426	481	282	225	337	140	203	128	149	387	384	329	221	NA	142	NA	464	NA	NA	294
109	aPFL0575w_3	PFL0575w::conserved Plasmodium protein, unknown function	77	NA	NA	77	NA	NA	85	96	78	73	NA	NA	80	90	83	85	80	73	91	NA	106	103	90	88	113	127	NA	115	NA	NA	88	99	70	NA	NA	72	81	84	86	NA	NA	NA	108	98	NA	NA	NA
110	aPF11_0479_0	PF11_0479::conserved Plasmodium protein, unknown function	242	NA	229	204	123	171	315	428	223	259	307	224	213	326	159	168	127	196	185	NA	333	235	272	274	386	500	355	345	414	236	179	185	87	116	98	119	210	191	216	151	NA	126	476	262	NA	NA	278
111	aMAL8P1.55_1	MAL8P1.55::conserved Plasmodium protein, unknown function	94	NA	NA	87	81	81	107	104	74	110	112	88	102	108	83	107	98	92	105	NA	112	110	105	97	116	147	94	115	111	86	92	95	72	103	75	75	91	81	81	88	NA	104	133	88	NA	NA	79
112	aPFF0240c_0	PFF0240c::conserved Plasmodium protein, unknown function	212	209	230	245	173	161	316	360	225	384	447	202	270	277	177	249	233	160	209	NA	373	279	287	261	427	550	414	413	416	NA	227	258	129	221	133	171	199	154	158	141	NA	125	296	NA	NA	NA	NA
113	aMAL13P1.278_4	MAL13P1.278::serine-threonine protein kinase, putative	453	273	147	114	80	255	318	232	107	93	100	181	252	239	114	100	90	160	220	NA	179	152	217	244	327	NA	139	128	196	135	225	186	76	111	105	126	187	128	118	94	NA	115	250	130	NA	NA	81
114	aPFI1540w_0	PFI1540w::conserved Plasmodium protein, unknown function	NA	NA	74	NA	NA	NA	NA	97	NA	78	NA	NA	69	91	75	79	63	74	NA	NA	NA	NA	89	NA	NA	120	NA	NA	NA	NA	86	NA	NA	NA	NA	NA	NA	NA	NA	NA	NA	NA	80	NA	NA	NA	NA
115	aPFL0985c_0	PFL0985c::conserved protein, unknown function	151	169	144	174	88	98	157	213	116	172	122	94	154	161	105	130	89	85	151	NA	225	158	147	119	211	309	186	144	143	90	145	172	83	119	76	86	135	135	134	105	NA	NA	200	208	NA	NA	105
116	aPFB0814c_0		NA	NA	NA	NA	NA	NA	NA	NA	NA	NA	NA	NA	NA	NA	NA	NA	NA	NA	NA	NA	NA	NA	NA	NA	NA	NA	NA	NA	NA	NA	NA	NA	NA	NA	NA	NA	NA	NA	NA	NA	NA	NA	NA	NA	NA	NA	NA
117	aPFE0635c_1	PFE0635c::conserved Plasmodium protein, unknown function	370	478	506	312	253	179	335	534	282	338	441	235	297	476	252	266	255	160	301	NA	669	454	410	317	542	696	706	NA	598	201	234	300	162	227	182	174	289	199	335	244	NA	131	497	290	355	335	276
118	aPF10_0251_2	PF10_0250::conserved Plasmodium protein, unknown function	106	114	92	80	70	79	116	126	89	85	88	84	84	122	89	106	76	81	133	NA	125	103	95	86	125	181	113	112	93	82	106	102	72	NA	73	NA	92	78	80	79	NA	NA	133	109	96	79	NA
119	aPFF0785w_1	PFF0785w::Ndc80 homologue, putative	365	257	206	236	184	234	382	327	156	234	330	273	237	328	162	221	211	236	255	NA	348	314	384	416	557	559	315	370	488	266	300	262	112	208	192	237	271	166	137	140	NA	170	513	422	164	170	145
120	aPF10_0151_0	PF10_0151::conserved Plasmodium protein, unknown function	142	134	106	159	140	126	177	154	103	172	212	146	112	160	107	193	176	159	140	NA	178	203	217	204	203	218	152	252	277	155	170	144	89	162	126	158	131	94	93	101	NA	117	216	NA	118	112	116
121	aPFB0610c_0	PFB0610c::conserved Plasmodium protein, unknown function	130	148	132	121	82	87	140	157	105	116	116	88	85	157	107	119	95	92	115	NA	175	142	136	124	148	210	202	151	137	92	125	143	79	119	87	98	122	144	128	104	NA	106	181	NA	162	110	104
122	aPFC0245c_0	PFC0245c::conserved Plasmodium protein, unknown function	1110	1031	842	749	389	483	1018	1008	554	663	579	645	589	1074	519	624	399	573	643	NA	1088	946	936	988	1598	1626	1118	1012	1238	629	963	857	276	538	362	594	902	845	701	378	NA	352	1327	1085	796	605	414
124	aMAL7P1.153_0	MAL7P1.153::actin-like protein, putative	174	207	133	114	147	112	166	178	110	113	190	132	86	172	104	124	128	131	144	NA	156	210	178	230	199	187	127	188	197	149	160	141	82	131	103	79	161	138	106	111	NA	142	215	120	109	106	97
128	aPFL1755w_1	PFL1755w::conserved Plasmodium protein, unknown function	145	110	94	111	73	84	165	156	91	134	104	87	130	156	91	114	82	82	134	NA	148	125	115	120	199	227	138	157	148	NA	124	129	70	104	NA	79	134	103	107	120	NA	96	223	128	NA	NA	105
129	aPF14_0031_2	PF14_0031::conserved Plasmodium protein, unknown function	106	96	77	88	77	90	132	112	84	103	93	88	124	125	98	108	94	88	145	NA	121	118	118	114	142	137	NA	NA	NA	NA	121	134	82	106	83	92	98	89	83	86	NA	NA	NA	NA	NA	NA	NA
130	aPFF0955c_0	PFF0960c::conserved Plasmodium protein, unknown function	166	223	104	115	106	141	164	202	97	104	120	133	166	216	103	97	117	129	155	NA	151	141	155	189	NA	206	129	NA	185	115	162	144	73	121	96	117	129	98	86	86	NA	117	NA	NA	NA	NA	102
131	aPF13_0229_0	PF13_0229::aconitase	485	266	130	159	153	215	704	512	234	193	280	313	507	474	228	142	215	311	356	NA	364	282	329	369	826	638	349	349	469	278	441	366	151	187	178	230	375	226	168	125	NA	156	727	290	NA	NA	NA
132	aPF13_0069_0	PF13_0069::translation initiation factor if-2, putative	88	102	82	132	84	91	103	1053	82	155	129	91	91	107	86	139	104	89	103	NA	131	125	118	114	118	140	129	143	132	95	101	92	75	107	NA	88	82	79	82	95	NA	106	121	93	NA	NA	111
133	aPFC0260w_1	PFC0260w::P-loop containing nucleoside triphospahte hydrolase, putative	175	208	153	98	82	86	193	256	155	141	113	88	127	195	113	NA	86	85	133	NA	213	149	136	109	152	223	124	NA	NA	NA	128	154	85	122	80	89	145	128	135	101	NA	NA	120	NA	NA	NA	NA
134	aPFL2390c_2	PFL2390c::conserved Plasmodium protein, unknown function	343	394	271	220	147	210	243	324	188	180	198	160	244	391	173	164	184	168	228	NA	432	317	315	274	295	457	337	214	299	149	224	276	152	174	143	150	299	290	276	191	NA	127	NA	224	NA	NA	185
135	aPF13_0035_1	PF13_0035::U3 small nucleolar RNA-associated protein 6, putative	495	617	285	258	137	121	630	708	258	319	227	142	488	488	264	397	214	162	295	NA	468	330	213	218	546	1075	542	345	313	159	434	649	174	239	176	146	396	352	272	207	NA	114	761	523	NA	NA	136
136	aPF11_0177_1	PF11_0177::deubiquinating-deneddylating enzyme	674	431	346	350	479	545	418	435	226	340	732	546	432	NA	208	227	506	356	386	NA	585	594	760	750	715	726	509	540	922	514	356	325	156	465	281	396	349	231	271	283	NA	281	664	275	248	NA	484
137	aPFF0800w_1	PFF0800w::TRAP-like protein, TRAP2	399	338	184	96	97	97	445	350	161	113	144	125	338	332	167	118	115	118	243	NA	307	162	178	164	485	509	317	183	235	143	274	246	108	135	NA	130	237	140	158	110	NA	104	352	194	NA	NA	150
138	aPF10_0213_1	PF10_0213::10b antigen, putative	600	481	473	254	503	580	641	718	404	420	1011	821	403	NA	NA	231	NA	340	362	NA	796	567	736	651	717	891	1120	847	1649	763	NA	355	220	338	NA	NA	418	234	495	397	NA	260	994	505	600	808	979
139	aPFL1870c_0	PFL1870c::sphingomyelin phosphodiesterase, putative	349	237	141	116	134	202	358	269	126	130	227	276	299	268	121	134	170	267	219	NA	177	168	274	281	501	393	180	178	386	211	324	219	81	121	187	203	265	140	102	92	NA	161	442	188	118	103	123
140	aPF11_0251_0	PF11_0251::endoplasmic reticulum oxidoreductin, putative	585	836	506	386	264	216	780	1103	414	436	430	291	378	1137	415	632	398	395	359	NA	670	468	452	473	790	1086	654	568	597	357	692	798	294	303	273	352	511	469	376	212	NA	173	964	699	468	304	174
141	aPFL1930w_1	PFL1930w::conserved Plasmodium protein, unknown function	319	336	269	237	208	226	352	363	186	323	330	289	192	361	206	311	243	301	225	NA	362	329	350	389	399	540	218	353	485	259	296	296	138	210	210	254	274	181	206	201	NA	177	523	291	240	246	184
142	aPF14_0579_0	PF14_0579::60S ribosomal protein L27, putative	4355	4702	7103	4647	4715	2000	2935	4306	5319	6482	4178	2899	3270	4803	6081	4187	5085	2604	4415	NA	6823	4674	4629	3476	5599	7937	5572	4620	5398	3149	3419	5042	2650	4263	3410	2909	4313	3881	5396	3917	NA	1818	6985	5982	5385	5192	1559
143	aMAL7P1.209_1	MAL7P1.209::AAA family ATPase, putative	187	195	194	212	116	105	216	255	152	227	195	112	109	263	169	234	145	110	146	NA	295	227	207	168	315	370	309	274	259	132	193	200	105	161	110	126	170	167	193	141	NA	116	309	208	214	199	133
144	aPF10_0290_1	PF10_0290::conserved Plasmodium protein, unknown function	134	152	95	84	74	78	143	154	95	91	79	80	82	170	101	106	83	86	157	NA	133	116	114	96	148	215	118	123	106	84	118	119	69	100	79	86	110	95	97	87	NA	NA	165	187	119	91	75
145	aPFF1220w_0	PFF1220w::conserved Plasmodium protein, unknown function	89	91	81	77	75	81	111	100	83	89	90	93	67	110	92	139	100	118	98	NA	93	99	101	87	108	116	85	106	99	88	112	102	66	103	80	95	83	77	74	76	NA	98	NA	94	104	75	70
146	aPFI0785c_0	PFI0785c::sugar transporter	587	362	222	179	129	358	421	389	125	144	137	291	277	503	145	165	135	274	310	NA	281	279	535	516	448	453	201	194	397	206	420	311	104	173	214	296	344	181	142	101	NA	148	NA	NA	131	100	109
147	aMAL13P1.148_0	MAL13P1.148::P. falciparum myosin	295	256	214	127	134	124	312	310	161	151	188	154	129	351	198	217	167	167	153	NA	237	217	205	168	244	303	234	224	221	142	229	203	179	157	128	142	153	157	163	136	NA	116	264	193	178	154	99
149	aPF14_0274_1	PF14_0274::diphthamide synthesis protein, putative	279	330	263	232	94	85	358	710	234	291	141	86	274	283	234	225	120	90	230	NA	417	257	153	137	NA	771	NA	NA	NA	NA	264	362	160	154	98	99	327	300	272	181	NA	NA	NA	NA	NA	NA	NA
150	aPF14_0269_0	PF14_0269::conserved protein, unknown function	225	413	429	412	245	182	322	523	333	522	518	204	209	402	317	332	349	199	251	NA	566	594	379	411	510	670	535	608	511	NA	266	383	210	298	199	179	235	311	445	314	NA	169	NA	NA	NA	NA	149
151	aPF13_0097_2	PF13_0097::transcription factor with AP2 domain(s)	246	277	293	300	181	189	228	302	187	235	261	143	193	280	187	204	203	142	200	NA	538	349	363	294	NA	NA	416	261	343	144	193	259	158	207	161	164	178	170	NA	235	NA	134	NA	NA	NA	NA	244
152	aPFL0410w_2	PFL0410w::cysteine repeat modular protein 3	100	107	84	NA	NA	NA	144	119	83	88	85	88	102	103	81	85	74	93	103	NA	112	96	100	88	140	156	94	125	105	94	99	102	67	NA	NA	80	97	88	89	NA	NA	NA	153	108	NA	NA	NA
153	aMAL8P1.154_1	MAL8P1.154::conserved Plasmodium protein, unknown function	194	272	166	112	85	90	252	259	164	123	109	95	190	247	137	116	92	95	203	NA	401	179	166	164	321	598	432	187	197	126	200	306	164	134	112	123	301	312	256	163	NA	102	522	376	NA	NA	106
154	aPFB0095c_1	PFB0095c::erythrocyte membrane protein 3	234	224	230	138	130	146	229	212	206	177	168	155	178	208	222	150	151	148	200	NA	250	218	191	180	269	279	226	250	221	155	191	175	130	219	120	148	191	214	937	808	NA	137	464	404	1254	NA	471
155	aPFE1045c_0	PFE1045c::conserved Plasmodium protein, unknown function	90	101	87	92	NA	82	103	115	92	106	101	89	79	98	79	NA	81	85	90	NA	124	119	112	98	NA	149	127	125	118	89	89	97	66	107	NA	79	93	91	92	NA	NA	NA	119	93	98	NA	86
156	aPFC0640w_1	PFC0640w::CSP and TRAP-related protein (CTRP)	158	380	245	114	76	77	220	428	262	147	84	79	221	462	247	152	100	84	169	NA	143	120	112	96	NA	191	84	NA	NA	NA	141	154	96	112	78	83	132	107	96	89	NA	NA	NA	NA	NA	NA	NA
157	aPFL1040w_1	PFL1040w::conserved Plasmodium protein, unknown function	123	117	97	137	95	106	138	140	92	158	171	110	119	133	96	138	118	107	130	NA	161	160	153	145	NA	214	141	178	182	117	140	134	78	293	96	105	116	95	94	105	NA	107	168	115	107	NA	115
158	aPFD0690c_2	PFD0690c::conserved Plasmodium membrane protein, unknown function	182	168	113	88	81	82	272	223	134	102	104	94	88	86	74	104	75	72	116	NA	158	113	116	116	NA	238	148	141	123	104	90	NA	66	NA	NA	NA	125	108	98	89	NA	NA	177	133	124	NA	NA
159	aPF08_0132_2	PF08_0132::glutamate dehydrogenase, putative	350	320	612	437	302	233	453	467	455	688	596	310	286	NA	NA	307	NA	170	248	NA	865	662	545	498	580	830	885	819	938	383	NA	364	206	371	NA	NA	296	215	353	309	NA	170	654	372	407	535	277
161	aMAL13P1.20_0	MAL13P1.20::conserved Plasmodium protein, unknown function	411	408	278	174	216	207	613	494	287	238	258	349	379	490	265	450	364	604	318	NA	306	322	321	363	477	449	232	380	432	428	517	411	202	216	333	443	276	203	155	153	NA	240	488	338	192	169	122
162	aPFL0475w_0	PFL0475w::3,5-cyclic-nucleotide phosphodiesterase, putative	108	100	82	76	66	82	131	104	83	81	69	84	87	108	84	90	70	85	117	NA	93	95	95	105	128	132	79	98	87	82	119	98	64	91	NA	84	98	84	80	79	NA	98	121	163	94	70	64
163	aPF14_0057_0	PF14_0057::RNA binding protein, putative	366	536	601	734	332	296	495	728	507	870	589	296	223	622	440	698	392	274	305	NA	694	665	552	520	689	831	681	732	749	371	456	565	259	448	300	343	372	393	393	345	NA	197	748	644	587	511	381
164	aPFA0620c_1	PFA0620c::glutamic acid-rich protein (garp)	1902	3120	6613	4542	3380	1266	1615	3658	4633	7671	3855	1463	1221	3232	6434	5824	3229	1154	981	NA	7886	4896	3377	1424	2067	8700	8260	6880	5412	1223	1076	4774	2868	4421	1896	1015	1592	2512	7192	5098	NA	800	2746	4194	8883	7849	2881
165	aPFI0340c_2	PFI0340c::conserved Plasmodium protein, unknown function	191	185	145	140	125	110	205	208	145	165	133	85	99	188	122	175	134	113	222	NA	228	189	200	177	228	363	203	216	184	136	182	175	99	144	98	116	152	113	125	117	NA	110	320	NA	178	169	121
166	aPFC0220w_1	PFC0220w::conserved Plasmodium membrane protein, unknown function	64	NA	NA	67	NA	NA	70	NA	146	65	NA	NA	51	68	76	79	64	71	NA	NA	74	NA	NA	NA	NA	86	NA	NA	NA	NA	NA	NA	58	88	NA	NA	NA	NA	NA	NA	NA	NA	NA	67	78	NA	66
167	aPF10_0207_0	PF10_0207::conserved Plasmodium membrane protein, unknown function	114	96	79	80	85	96	163	143	85	85	130	108	74	133	83	94	91	103	117	NA	113	113	140	123	161	179	116	133	158	102	113	91	62	101	74	84	106	86	83	82	NA	NA	172	131	112	78	NA
168	aPF14_0774_1	PF14_0774::mannose-1-phosphate guanyltransferase, putative	429	344	273	158	223	266	550	409	213	190	338	395	201	393	197	196	241	416	334	NA	326	284	358	387	531	559	300	331	468	311	480	285	138	199	229	297	291	190	161	147	NA	224	911	552	240	180	188
170	aPF13_0148_1	PF13_0148::conserved Plasmodium protein, unknown function	164	185	107	119	111	122	230	255	122	157	191	141	170	193	111	125	134	121	166	NA	204	181	192	173	214	272	NA	NA	NA	NA	147	145	90	144	93	111	135	106	100	101	NA	113	NA	NA	NA	NA	NA
172	aMAL7P1.147_1	MAL7P1.147::ubiquitin carboxyl-terminal hydrolase, putative	235	351	273	244	152	174	227	349	182	193	234	171	197	364	190	171	186	156	241	NA	428	335	319	321	400	500	331	241	327	NA	252	329	133	204	149	177	291	341	NA	161	NA	155	NA	318	NA	NA	203
173	aPF14_0731_0	PF14_0730::Plasmodium exported protein (PHISTb), unknown function	349	479	1735	1296	423	273	355	567	1416	1735	579	284	331	573	1490	1169	532	225	256	NA	1823	1385	720	398	400	NA	NA	2111	NA	NA	239	911	487	786	274	257	274	420	2019	1303	NA	176	302	396	NA	NA	344
174	aPFF0485c_0	PFF0485c::zinc finger, putative	1430	760	369	220	395	818	2020	992	372	289	788	1335	1686	959	325	229	487	967	1007	NA	609	504	952	1289	2405	1709	619	629	1511	918	1206	641	201	312	449	747	1094	469	294	196	NA	491	2887	798	450	NA	353
175	aPF14_0697_0	PF14_0697::dihydroorotase, putative	297	440	364	241	97	118	308	720	274	271	178	120	278	703	275	216	111	107	237	NA	424	325	335	314	532	771	481	317	457	191	275	280	125	197	135	160	326	306	320	218	NA	129	588	334	NA	NA	230
176	aPF14_0170_2	PF14_0170::NOT family protein, putative	1979	2398	1554	827	882	573	2000	2359	1342	1084	839	606	1631	2107	1215	975	1000	668	1995	NA	3007	1468	1316	1351	2937	4876	2548	1907	1586	841	2254	2350	1240	989	727	913	2074	1922	1821	908	NA	396	3755	3264	2163	NA	757
177	aPFL1375w_1	PFL1375w::conserved Plasmodium protein, unknown function	314	505	324	345	140	122	316	621	241	333	193	136	280	685	246	370	172	142	215	NA	536	377	274	236	419	689	450	319	317	154	274	409	213	222	154	145	309	315	243	185	NA	117	444	361	246	NA	121
178	aPFE0365c_0	PFE0365c::conserved Plasmodium protein, unknown function	449	256	106	86	77	125	487	293	100	93	84	131	420	283	101	101	89	136	304	NA	149	133	199	254	556	336	118	136	228	159	405	214	82	118	111	149	256	129	94	86	NA	112	380	159	110	NA	77
179	aPF14_0358_0	PF14_0358::41-2 protein antigen precursor|transport protein particle (TRAPP) component, Bet3, putative	205	265	180	196	113	88	234	296	156	215	174	105	195	306	150	228	114	104	173	NA	275	188	155	128	306	373	249	175	192	120	214	210	114	125	99	101	274	193	157	118	NA	NA	444	248	170	NA	105
180	aPFC0965w_1	PFC0965w::conserved Plasmodium protein, unknown function	948	827	603	242	318	334	1523	1186	472	361	517	674	1170	884	NA	275	NA	715	639	NA	827	475	665	603	1593	1732	858	NA	1154	NA	799	770	233	385	434	617	792	569	416	204	NA	325	2233	1138	504	331	304
181	aPFE1590w_0	PFE1590w::early transcribed membrane protein 5, ETRAMP5	4188	4181	5791	4992	6495	3067	4265	5631	5034	9213	9500	5076	3838	5235	5165	6009	6641	3265	3155	1210	7659	5892	6079	3795	5499	6790	9890	7818	9845	4067	3174	4106	3041	5869	3711	3279	4335	3274	7289	8714	NA	2982	8650	5613	9152	12664	10320
182	aPF10_0186_2	PF10_0186::Zinc finger C-x8-C-x5-C-x3-H type, putative	289	358	279	168	190	144	367	390	256	223	223	181	193	408	214	392	279	286	270	NA	361	305	267	262	364	476	302	349	306	239	363	359	185	187	210	214	225	201	176	166	NA	140	364	362	NA	199	111
183	aPFI0530c_0	PFI0530c::DNA primase, large subunit, putative	140	185	99	138	132	112	157	161	112	129	184	134	119	178	118	134	133	111	155	NA	136	207	164	183	203	244	153	203	176	126	153	141	84	135	96	108	127	109	92	94	NA	108	168	125	104	88	96
184	aPFB0980w_0	PFB0980w::conserved Plasmodium falciparum protein family	259	310	301	194	153	131	352	361	231	289	202	151	145	288	276	287	197	172	332	NA	319	244	205	180	274	552	268	317	223	167	258	272	152	203	142	129	169	173	172	148	NA	118	384	433	329	212	123
185	aPFL1555w_0	PFL1555w::cytochrome b5, putative	173	186	167	143	128	110	270	285	220	275	162	127	246	473	463	501	253	216	239	NA	269	232	184	153	175	520	247	334	227	142	191	285	156	228	140	145	150	129	175	147	NA	110	259	281	318	218	111
186	aPF11_0473_0	PF11_0473::conserved Plasmodium protein, unknown function	352	333	288	382	143	139	375	435	255	392	232	157	166	401	190	378	149	136	243	NA	412	270	281	256	520	541	379	282	383	187	308	282	133	183	140	167	254	188	193	177	NA	117	372	246	226	244	135
187	aMAL13P1.83_0	MAL13P1.83::Exportin-T, putative	230	280	278	358	139	115	205	290	217	351	210	131	121	370	182	353	149	121	176	NA	346	272	228	189	303	461	305	279	257	126	241	262	118	198	109	130	267	236	192	138	NA	110	447	374	245	195	144
188	aPF14_0535_1	PF14_0535::SNARE protein	246	237	274	182	173	141	134	105	97	95	106	88	54	70	76	92	66	71	195	NA	409	302	322	293	122	143	96	123	106	94	78	NA	NA	86	65	NA	296	254	254	157	NA	133	125	124	112	92	73
189	aPF10_0261_0	PF10_0261::WD repeat protein, putative	81	81	75	68	57	72	97	87	121	106	79	80	61	96	82	89	66	79	82	NA	85	82	87	75	87	130	76	96	77	77	81	77	58	90	65	67	74	74	72	74	NA	NA	864	113	83	66	64
191	aMAL13P1.60_0	MAL13P1.60::erythrocyte binding antigen 140	3651	1165	457	208	211	784	3976	1377	406	309	371	931	3658	1215	413	218	249	681	2315	NA	623	312	930	1324	5307	1960	636	381	1285	1327	2102	968	218	236	348	704	1816	681	416	176	NA	443	NA	1163	NA	NA	208
192	aMAL8P1.103_1	MAL8P1.103::conserved Plasmodium protein, unknown function	379	603	367	412	349	201	562	766	388	452	418	248	545	978	504	543	408	269	258	NA	NA	481	410	426	392	744	481	444	391	234	316	484	200	275	194	224	424	507	464	505	NA	220	NA	397	NA	NA	NA
193	aPF07_0106_0	PF07_0106::conserved Plasmodium protein, unknown function	129	152	120	124	80	85	130	165	104	122	116	85	132	177	117	124	92	92	117	NA	167	132	121	106	155	202	143	126	108	96	120	151	80	111	88	89	129	135	131	107	NA	NA	NA	130	NA	NA	104
194	aMAL8P1.108_0	MAL8P1.108::protein phosphatase, putative	394	505	502	379	232	194	506	693	430	527	490	244	419	692	396	366	257	198	333	NA	839	526	462	427	626	NA	NA	NA	NA	NA	319	459	192	280	183	211	277	359	327	235	NA	139	NA	NA	NA	NA	NA
195	aMAL7P1.122_1	MAL7P1.122::conserved GTP-binding protein, putative	403	503	410	383	265	251	493	575	314	435	540	285	330	546	289	348	344	258	318	NA	609	587	458	458	752	1014	726	610	660	289	341	474	233	332	217	224	439	409	366	285	NA	165	917	543	421	NA	318
196	aPF14_0254_1	PF14_0254::DNA mismatch repair protein Msh2p, putative	197	172	158	259	202	226	210	193	140	276	436	251	179	212	143	242	250	203	186	NA	282	308	313	320	NA	328	273	312	473	228	184	149	106	196	156	184	198	143	139	145	NA	143	384	169	156	NA	285
197	aPFL1980c_0	PFL1980c::conserved Plasmodium protein, unknown function	245	283	219	261	134	163	219	287	169	269	260	153	193	269	156	191	147	124	198	NA	338	309	319	256	336	485	329	306	350	157	218	199	116	221	127	148	279	239	214	156	NA	118	453	262	NA	NA	213
198	aPF14_0599_0	PF14_0599::conserved Plasmodium protein, unknown function	121	165	116	154	92	164	130	168	117	140	97	NA	112	149	104	NA	97	84	140	NA	167	170	130	124	167	281	145	153	110	94	126	141	91	NA	82	88	115	NA	116	97	NA	NA	157	165	137	NA	86
199	aMAL13P1.249_5	MAL13P1.249::conserved Plasmodium protein, unknown function	127	141	112	103	79	106	154	158	99	95	115	109	134	170	100	95	94	96	113	NA	148	118	135	133	176	222	133	134	140	99	124	140	74	109	81	95	125	115	106	83	NA	108	190	131	114	NA	93
201	aMAL13P1.119_1	MAL13P1.119::calcium-calmodulin-dependent 3,5-cyclic nucleotide phosphodiesterase 1b	116	116	99	72	64	72	166	155	104	95	92	89	124	140	95	96	73	83	106	NA	122	99	96	82	157	186	119	NA	101	94	101	109	NA	99	NA	NA	114	93	90	83	NA	NA	173	NA	116	83	NA
202	aPF11_0077_1	PF11_0077::DEAD-DEAH box helicase domain containing protein	131	163	132	162	128	109	172	181	146	194	189	126	151	204	135	212	153	131	172	NA	252	223	195	161	220	334	226	219	242	149	154	165	101	164	114	134	127	122	130	137	NA	107	217	174	181	179	158
203	aPFC0385c_1	PFC0385c::serine-threonine protein kinase, putative	2856	3462	2653	1185	1378	945	3397	4688	2086	1721	1967	1395	1060	2325	1435	1843	1709	1597	2511	NA	4015	3729	2427	2658	5147	7801	4165	3789	3288	2315	3999	3842	2600	2035	2056	1994	2427	2667	2937	2454	NA	1035	4737	4283	4012	3121	995
204	aPF10_0046_0	PF10_0046::Zinc finger, C3HC4 type, putative	1398	1839	1414	499	657	588	1472	1965	906	610	1158	770	1315	2277	1033	566	677	620	1184	NA	2298	1548	1377	1338	2877	4349	2350	1629	2167	893	1512	1939	574	883	733	930	2320	1592	1716	552	NA	406	4064	2588	1578	881	756
205	aPFC0960c_1	PFC0960c::conserved Plasmodium protein, unknown function	176	192	130	110	104	107	200	201	118	143	128	NA	119	203	128	144	118	116	198	NA	187	179	163	159	185	222	137	175	167	118	174	166	89	127	104	120	159	131	118	96	NA	115	211	166	147	105	75
206	aPF11_0284_0	PF11_0284::methyltransferase, putative	133	196	219	185	128	100	182	295	300	419	244	136	70	218	202	235	140	110	129	NA	454	363	271	169	200	523	374	471	290	123	210	468	261	457	202	173	157	201	323	241	NA	116	214	282	456	345	129
207	aPF14_0505_1	PF14_0505::conserved Plasmodium protein, unknown function	268	291	252	331	171	145	432	336	277	521	151	202	113	301	199	565	141	205	219	NA	262	423	193	272	358	415	203	456	228	256	461	364	120	314	142	222	265	241	174	171	NA	183	448	414	323	198	111
208	aPF13_0024_0	PF13_0024::conserved Plasmodium protein, unknown function	159	163	161	159	148	107	202	225	150	206	185	140	101	180	118	207	154	156	130	NA	215	201	217	223	207	278	196	254	263	170	168	159	87	155	115	141	171	134	134	121	NA	128	251	181	150	139	127
209	aPF14_0499_0	PF14_0499::conserved Plasmodium protein, unknown function	198	245	192	190	137	110	218	262	146	203	184	127	120	306	160	222	144	122	183	NA	315	283	219	183	318	477	292	294	253	142	261	268	112	181	116	129	260	253	183	146	NA	111	405	NA	226	175	115
210	aPFL0400w_0	PFL0400w::apicoplast ribosomal protein L29 precursor, putative	136	206	130	151	111	101	138	142	106	153	146	113	78	140	100	145	111	115	125	NA	178	170	156	153	154	189	144	167	164	114	133	133	86	131	103	114	127	112	108	106	NA	118	172	266	112	116	73
212	aPFI1100w_0	PFI1100w::para-aminobenzoic acid synthetase	207	130	90	108	77	99	299	152	83	112	110	105	306	190	104	104	87	101	151	NA	140	125	141	138	276	224	129	122	170	145	148	130	66	99	NA	89	156	107	96	88	NA	NA	268	141	NA	NA	104
213	aPF11_0294_1	PF11_0294::ATP-dependent phosphofructokinase, putative	175	251	158	146	103	105	182	264	151	118	155	NA	174	284	152	163	129	113	172	NA	309	181	150	137	NA	NA	NA	NA	NA	NA	168	216	117	145	100	98	117	107	132	118	NA	94	NA	NA	NA	NA	NA
214	aMAL7P1.69_0	MAL7P1.69::calmodulin, putative	99	110	92	108	74	89	114	119	95	114	130	81	87	101	85	98	81	77	105	NA	138	118	121	96	137	152	115	113	93	NA	84	93	66	96	NA	NA	114	96	105	95	NA	NA	NA	NA	NA	NA	NA
215	aPFE0615w_0	PFE0615w::conserved Plasmodium protein, unknown function	168	176	157	121	79	85	216	234	169	182	144	99	148	192	129	127	85	85	142	NA	235	170	152	128	243	460	246	350	212	154	138	159	84	112	80	85	151	145	166	111	NA	NA	254	280	NA	NA	132
216	aPFF1485w_0	PFF1485w::conserved Plasmodium protein, unknown function	138	195	116	139	85	106	134	165	93	140	140	114	123	210	103	127	127	98	119	NA	151	148	155	144	NA	208	142	162	170	101	116	113	71	118	79	89	133	136	124	102	NA	100	146	118	116	NA	88
217	aPFD0250c_1	PFD0250c::Sec24-like protein, putative	441	483	332	370	226	277	476	569	276	410	418	330	389	600	240	347	298	330	402	NA	609	543	512	565	NA	1098	579	542	754	367	453	368	195	337	243	299	418	382	339	235	NA	219	883	583	394	NA	222
218	aPFD0775c_0	PFD0775c::RNA-binding protein, putative	604	574	618	423	401	518	522	724	508	412	605	454	467	616	514	324	501	366	411	NA	850	648	788	609	828	983	874	559	878	415	417	536	313	825	333	396	363	286	624	369	NA	216	625	409	827	NA	494
219	aPF14_0541_0	PF14_0541::V-type H(+)-translocating pyrophosphatase, putative	3563	5244	4197	2064	760	514	3132	6455	2946	1948	1364	642	2948	5753	2869	1863	1083	642	2511	NA	4157	2961	1352	1650	5501	7552	3732	2742	2063	952	3194	4465	1549	1519	766	866	4663	4408	3872	1831	NA	472	7364	5156	2984	1884	937
221	aPF08_0048_1	PF08_0048::ATP-dependent helicase, putative	476	636	391	275	173	152	566	813	295	285	294	192	518	897	315	279	182	174	352	NA	725	477	341	313	848	971	712	418	481	NA	425	557	194	198	150	181	664	676	413	239	NA	142	1053	726	403	309	169
223	aPF13_0322_1	PF13_0322::falcilysin	393	451	511	306	240	220	462	574	340	436	514	265	527	613	375	351	305	228	398	NA	802	545	479	370	650	1178	747	633	652	286	411	515	200	343	174	258	381	323	375	253	NA	165	971	642	437	422	413
225	aPFE0240c_1	PFE0240c::conserved Plasmodium protein, unknown function	371	377	299	221	353	402	334	372	191	196	452	399	239	361	176	193	296	338	337	NA	551	481	680	785	526	662	291	393	669	335	364	354	110	258	236	378	484	268	218	131	NA	279	607	343	215	128	241
226	aPFL2470c_0	PFL2470c::conserved Plasmodium protein, unknown function	138	184	158	148	90	85	144	200	125	169	128	92	97	166	185	172	119	91	148	NA	215	226	179	152	215	313	206	190	204	116	182	186	97	141	104	119	168	151	128	115	NA	NA	237	177	131	121	101
227	aPF11_0514_0	PF11_0514::Plasmodium exported protein (PHISTa), unknown function	80	93	89	82	76	77	119	139	147	162	NA	87	59	93	108	147	125	113	90	NA	136	131	105	82	105	224	154	225	129	87	123	255	137	208	121	103	80	88	112	99	NA	NA	117	146	224	153	NA
228	aPF11_0285_0	PF11_0285::conserved Plasmodium protein, unknown function	106	115	146	172	97	87	107	131	125	200	136	95	74	147	117	200	102	91	113	NA	165	NA	132	118	132	174	140	155	137	89	116	107	72	124	75	89	117	108	117	110	NA	101	148	120	130	121	102
229	aPF14_0310_1	PF14_0310::conserved Plasmodium protein, unknown function	412	335	310	280	305	255	321	332	199	289	422	247	209	358	191	249	279	207	251	NA	567	403	431	382	459	487	464	424	549	259	276	260	142	230	182	249	325	192	256	237	NA	179	490	255	288	311	282
230	aPF13_0104_0	PF13_0104::conserved Plasmodium protein, unknown function	184	229	183	123	111	101	180	252	151	144	175	108	122	251	120	128	112	103	162	NA	253	192	197	164	293	353	249	196	243	123	192	206	85	140	98	117	187	141	129	112	NA	NA	260	204	139	133	126
231	aPFE0845c_0	PFE0845c::60S ribosomal protein L8, putative	1870	2514	3133	1265	1669	783	1837	2734	2082	1993	1717	1110	871	2758	2681	1746	1501	916	1507	NA	3266	2603	1800	1548	2732	3450	2896	3203	2554	1204	2162	2929	1172	2166	1023	1270	1687	1821	2186	1535	NA	552	3619	3211	3043	2463	681
233	aPF10_0184_1	PF10_0184::conserved Plasmodium protein, unknown function	134	112	79	75	69	114	170	129	88	85	95	126	131	122	91	82	257	106	117	NA	105	107	132	138	187	177	103	111	158	125	114	111	64	106	82	95	119	100	84	81	NA	111	204	113	NA	NA	92
234	aPFA0380w_2	PFA0380w::serine-threonine protein kinase, putative	90	101	77	75	NA	NA	102	95	83	89	NA	78	83	106	90	83	NA	74	120	NA	114	96	94	81	114	165	NA	115	NA	79	NA	95	NA	NA	NA	NA	83	NA	82	NA	NA	NA	99	85	NA	NA	76
235	aPF14_0538_2	PF14_0538::conserved Plasmodium protein, unknown function	425	479	252	327	353	294	542	300	266	365	676	326	402	526	255	361	504	314	329	NA	544	471	515	538	719	809	575	533	620	348	423	428	242	303	300	294	277	212	191	233	NA	202	432	321	NA	NA	NA
236	aPF14_0317_0	PF14_0317::Microsomal signal peptidase protein, putative	143	119	122	206	112	146	158	144	120	246	230	147	127	132	106	176	140	117	150	NA	168	215	203	203	222	208	184	233	280	150	115	125	85	139	97	112	136	104	97	113	NA	114	232	126	NA	NA	NA
237	aPFL1320w_1	PFL1320w::conserved Plasmodium protein, unknown function	117	100	NA	NA	NA	94	108	102	74	NA	NA	NA	92	104	74	85	78	87	103	NA	90	93	95	99	NA	119	NA	NA	NA	NA	103	NA	NA	NA	NA	80	96	82	NA	78	NA	NA	105	NA	NA	NA	NA
238	aPF10_0054_1	PF10_0054::conserved protein, unknown function	395	420	264	204	122	131	435	526	218	259	188	127	312	481	216	237	140	115	558	NA	411	255	215	209	NA	738	370	313	220	132	245	113	152	167	102	111	260	210	235	171	NA	100	403	307	231	NA	NA
239	aPFL0245w_0	PFL0245w::probable protein, unknown function	866	781	237	158	96	243	922	952	188	168	160	231	748	1040	198	150	110	198	565	NA	301	186	355	437	1324	901	284	220	488	259	765	525	107	152	168	238	422	217	165	105	NA	141	1016	309	201	NA	94
240	aPF13_0135_0	PF13_0135::vacuolar protein sorting 52 homologue	141	213	131	137	86	89	150	203	105	128	108	94	134	221	120	144	102	101	136	NA	244	242	167	157	203	450	191	189	153	106	165	262	118	160	102	104	177	225	161	117	NA	NA	221	207	134	107	86
241	achr6-MALr.6_0		NA	NA	NA	NA	NA	NA	NA	NA	NA	NA	NA	NA	NA	NA	NA	NA	NA	NA	NA	NA	NA	NA	NA	NA	NA	NA	NA	NA	NA	NA	NA	NA	NA	NA	NA	NA	NA	NA	NA	NA	NA	NA	NA	NA	NA	NA	NA
242	aPFD0385w_0	PFD0385w::conserved Plasmodium protein, unknown function	451	244	160	108	108	233	543	333	139	122	190	304	441	296	139	NA	124	245	290	NA	211	193	307	341	635	444	205	207	410	258	372	223	87	128	137	193	312	168	121	98	NA	149	643	272	158	111	131
243	aPFB0545c_0	PFB0545c::mitochondrial ribosomal protein L12 precursor, putative	226	259	241	241	128	113	242	383	174	246	226	125	224	298	181	193	153	114	195	NA	315	246	225	172	319	496	305	272	290	129	196	249	111	177	118	119	207	200	186	145	NA	108	345	240	208	165	162
244	aPFC0225c_1	PFC0225c::elongation factor (EF-TS), putative	369	364	278	226	180	175	437	417	217	235	339	236	403	416	246	252	151	221	223	NA	403	393	322	328	453	635	380	395	425	223	303	322	131	228	151	215	306	253	233	164	NA	145	570	334	370	228	153
245	aPF10_0044_0	PF10_0044::hypothetical protein	650	827	796	333	378	233	1000	984	861	476	403	370	572	1005	819	971	618	630	533	NA	815	671	482	414	900	701	557	830	615	523	886	1076	584	497	495	526	565	467	515	403	NA	282	1188	960	839	577	186
246	aPF13_0126_2	PF13_0126::translation initiation factor EIF-2B subunit related	108	126	96	140	101	101	122	150	96	137	159	127	86	120	96	150	113	110	116	NA	162	157	166	139	164	202	139	181	205	113	113	114	73	116	95	102	122	95	91	91	NA	106	165	125	119	92	115
247	aPF14_0507_0	PF14_0507::conserved Plasmodium protein, unknown function	295	415	265	213	183	157	341	470	206	167	277	169	202	497	195	207	166	142	209	NA	350	412	312	278	414	504	340	311	316	190	268	303	114	183	134	171	329	329	240	183	NA	152	398	293	183	169	136
248	aPFI0200c_2	PFI0200c::adapter-related protein, putative	631	843	531	314	390	326	718	1102	380	408	594	435	NA	1046	336	435	378	395	338	NA	873	NA	593	569	706	1102	775	717	800	399	523	660	219	377	258	383	512	470	432	256	NA	218	1085	617	538	377	375
249	aPF11_0278_1	PF11_0277::conserved Plasmodium protein, unknown function	1212	583	250	132	114	400	1370	732	210	151	170	645	912	846	215	177	134	635	603	NA	309	190	475	683	1602	835	308	227	754	453	1137	580	128	170	260	495	536	279	148	98	NA	169	1083	389	200	118	76
250	aPF14_0361_0	PF14_0361::Sec62, putative	208	204	182	131	152	121	209	257	146	140	169	126	131	314	138	157	125	121	152	NA	229	166	153	167	265	347	219	184	230	116	211	203	89	130	94	122	237	208	173	116	NA	106	448	250	194	132	129
251	aPF10_0374_7	PF10_0374::Pf 11-1 protein	533	1084	719	184	222	166	691	1254	543	232	287	218	372	1384	608	317	289	219	489	NA	711	327	222	257	676	1317	591	449	294	178	657	689	434	244	168	231	304	277	228	132	NA	119	586	710	461	214	119
252	aMAL13P1.97_0	MAL13P1.97::conserved Plasmodium protein, unknown function	471	379	262	159	157	162	766	483	258	246	232	277	192	379	214	257	178	416	308	NA	317	266	294	330	529	457	267	355	412	342	542	338	209	177	303	301	268	223	180	158	NA	218	600	421	324	215	87
254	aPF11_0014_0	PF11_0014::Plasmodium falciparum Maurers Cleft 2 transmembrane domain protein 11.1, PfMC-2TM_11.1	94	115	83	84	66	74	171	145	119	109	77	77	241	207	118	109	80	81	200	NA	130	111	101	88	161	160	124	152	87	85	121	124	85	111	NA	NA	94	86	86	88	NA	NA	229	194	138	NA	NA
255	aPFI0975c_2	PFI0975c::conserved Plasmodium protein, unknown function	140	140	94	100	88	144	169	NA	107	127	124	153	134	157	99	118	98	141	143	NA	137	126	156	187	214	236	141	145	150	133	130	138	NA	114	91	109	135	97	99	97	NA	117	178	NA	123	NA	NA
256	aPF14_0263_1	PF14_0262::hypothetical protein	406	455	249	203	144	158	324	NA	167	146	200	141	232	324	143	130	120	109	296	NA	394	270	348	421	458	519	326	309	373	NA	204	222	102	164	NA	131	377	287	256	302	NA	160	464	NA	NA	NA	NA
257	aPFF1280w_1	PFF1280w::Sec14 domain containing protein	280	301	169	176	190	215	327	222	139	NA	NA	NA	351	382	202	235	306	344	269	NA	256	325	315	374	NA	NA	NA	NA	NA	NA	354	362	179	238	240	251	232	179	143	136	NA	198	NA	NA	NA	NA	NA
258	aPFL0295c_0	PFL0295c::conserved Plasmodium membrane protein, unknown function	879	1014	769	537	388	351	978	1336	598	674	650	415	768	1172	579	458	420	335	535	NA	1286	741	690	663	NA	NA	373	518	NA	NA	575	691	324	449	287	356	816	605	666	403	NA	218	NA	NA	291	NA	NA
259	aPF14_0124_0	PF14_0124::actin II	495	758	808	341	186	139	688	1125	764	531	367	184	545	1045	782	532	267	169	432	NA	1106	546	374	323	772	1587	1269	703	644	232	618	733	467	365	220	223	750	804	870	480	NA	161	1492	1142	1066	NA	330
261	aPFL0755c_0	PFL0755c::conserved Plasmodium protein, unknown function	NA	80	NA	NA	NA	NA	90	102	80	76	NA	69	84	96	79	84	67	77	108	NA	93	NA	NA	NA	93	131	NA	96	NA	NA	NA	113	NA	NA	NA	NA	NA	NA	NA	NA	NA	NA	93	95	92	NA	71
263	aPFI0710c_1	PFI0710c::conserved Plasmodium protein, unknown function	162	154	114	98	103	109	194	196	107	119	147	124	162	152	116	124	134	131	141	NA	149	152	157	158	167	237	147	184	195	132	148	155	100	125	106	117	136	116	115	108	NA	104	224	176	142	111	123
264	aPFL1340c_1	PFL1340c::conserved Plasmodium protein, unknown function	356	303	167	134	146	178	386	393	143	149	230	190	309	371	160	141	171	193	204	NA	252	200	281	304	462	426	244	214	366	202	261	230	99	147	141	168	297	220	150	122	NA	139	463	NA	169	141	107
265	aPFC0720w_0	PFC0720w::conserved Plasmodium protein, unknown function	166	145	123	134	103	136	167	176	106	144	189	143	148	179	109	137	118	118	130	NA	177	200	239	225	239	263	175	184	254	161	145	134	74	136	102	132	146	121	115	102	NA	108	229	144	129	133	124
266	aPF11_0189_2	PF11_0189::insulinase, putative	1023	1351	970	529	504	320	1004	1451	693	699	784	461	871	1675	667	941	519	549	695	NA	1280	970	697	625	1425	1749	1106	985	979	536	922	1148	430	548	424	492	1008	876	754	536	NA	274	1705	1436	958	717	367
267	aPF11_0276_0	PF11_0276::conserved Plasmodium protein, unknown function	183	198	190	180	99	104	161	228	126	163	159	104	113	170	129	159	129	90	154	NA	263	223	201	164	227	286	243	216	208	109	158	151	91	139	92	99	143	134	180	142	NA	97	202	138	143	138	158
268	aPF13_0210_0	PF13_0210::conserved Plasmodium protein, unknown function	144	167	138	115	75	89	141	237	105	143	100	88	94	216	109	128	87	86	131	NA	193	142	158	139	162	238	168	131	146	103	144	152	83	107	85	99	151	142	135	106	NA	NA	191	150	125	108	98
269	aPFF1110c_1	PFF1110c::coronin binding protein	331	426	392	284	144	131	230	422	205	237	206	129	176	481	229	242	143	125	300	NA	483	374	273	236	402	694	441	320	295	137	268	324	125	197	117	138	502	430	420	195	NA	110	648	407	534	230	133
270	aPF14_0585_0	PF14_0585::40S ribosomal protein S28e, putative	572	459	772	471	461	309	742	709	614	772	645	386	NA	530	569	503	451	293	331	NA	577	464	412	490	828	949	686	731	783	380	548	515	223	450	245	344	594	454	620	403	NA	221	1517	1070	867	794	463
271	aPF14_0192_1	PF14_0192::glutathione reductase	260	205	181	158	165	122	300	244	151	202	238	162	166	267	158	277	198	180	179	NA	239	248	110	209	293	288	231	266	278	152	235	197	110	173	145	158	204	138	132	134	NA	132	309	159	152	162	118
272	aPFF0185c_1	PFF0185c::conserved Plasmodium protein, unknown function	380	306	217	112	186	254	433	352	206	128	275	324	257	340	168	138	164	314	292	NA	280	244	NA	494	570	420	196	269	473	287	414	284	96	180	171	313	345	191	127	101	NA	227	588	246	174	110	119
273	aPFF0095c_0	PFF0095c::conserved Plasmodium protein, unknown function	301	352	285	183	138	119	299	399	207	255	193	150	208	494	215	235	145	141	294	NA	394	231	215	207	400	536	299	249	227	153	299	306	122	176	122	147	268	239	173	125	NA	121	455	331	203	142	126
275	aPFD0320c_4	PFD0320c::conserved Plasmodium protein, unknown function	532	675	360	177	118	164	525	698	266	207	196	150	459	783	316	153	134	110	371	NA	758	378	274	267	596	1181	632	340	348	142	350	607	171	235	117	134	813	832	676	278	NA	126	1449	919	451	NA	207
276	aPFC0370w_1	PFC0370w::conserved Plasmodium protein, unknown function	145	116	84	NA	65	94	184	NA	91	121	NA	NA	155	126	NA	NA	NA	NA	149	NA	110	96	115	121	NA	176	NA	135	NA	NA	NA	NA	NA	NA	NA	NA	107	89	79	78	NA	NA	160	NA	NA	NA	NA
277	aMAL8P1.20_1	MAL8P1.20::conserved Plasmodium protein, unknown function	164	184	123	118	102	122	NA	NA	NA	NA	NA	NA	NA	NA	NA	NA	NA	NA	137	NA	185	155	157	162	NA	NA	NA	NA	NA	NA	NA	NA	NA	NA	NA	NA	141	119	125	105	NA	NA	NA	NA	NA	NA	NA
278	aPFL0795c_0	PFL0795c::pfmvd, male development gene	1086	998	1099	972	291	453	1052	1519	802	1416	725	458	927	1190	833	779	345	292	471	242	921	463	371	362	1151	1588	993	464	NA	NA	488	702	236	296	150	219	450	366	329	183	NA	132	NA	NA	601	NA	NA
280	aPF14_0117_0	PF14_0117::conserved Plasmodium protein, unknown function	803	NA	624	431	154	136	942	1466	495	498	322	156	734	1215	502	421	196	134	742	373	1385	573	363	344	1799	2451	1503	615	576	250	775	1050	337	327	169	210	1117	871	730	301	NA	143	2136	1067	616	NA	269
281	aMAL8P1.49_2	MAL8P1.49::conserved Plasmodium membrane protein, unknown function	NA	NA	NA	67	59	NA	84	103	77	86	NA	NA	78	97	78	81	67	73	NA	NA	85	NA	81	72	NA	108	NA	NA	NA	67	80	NA	NA	NA	NA	NA	NA	80	83	75	NA	NA	91	NA	NA	NA	NA
282	aMAL7P1.81_0	MAL7P1.81::eukaryotic translation initiation factor 3 37.28 kDa subunit, putative	419	378	399	275	184	157	411	551	293	345	323	157	376	487	297	280	220	145	356	NA	524	346	288	NA	438	786	478	354	317	166	329	391	189	222	142	150	396	323	352	216	NA	133	679	464	406	267	206
283	aPFL1130c_2	PFL1130c::conserved Plasmodium protein, unknown function	131	168	124	116	81	101	133	176	111	126	111	94	121	188	117	127	99	99	109	NA	161	153	146	134	142	183	139	140	137	101	119	143	87	122	89	94	123	121	124	NA	NA	102	159	154	118	116	90
284	aMAL7P1.134_0	MAL7P1.134::conserved Plasmodium protein, unknown function	268	362	223	212	126	116	317	391	171	243	193	160	172	256	148	187	116	111	195	NA	298	249	245	214	354	475	301	225	264	128	174	189	106	136	97	107	270	272	222	164	NA	125	175	219	172	87	NA
285	aMAL8P1.23_6	MAL8P1.23::ubiquitin-protein ligase 1, putative	207	284	244	190	114	121	193	345	173	217	190	134	172	346	170	186	112	114	151	NA	361	255	245	210	271	440	369	234	274	140	176	245	124	170	107	128	226	237	264	140	NA	109	347	249	229	179	152
286	aMAL13P1.203_0	MAL13P1.203::conserved Plasmodium protein, unknown function	152	158	138	108	87	85	157	161	120	131	96	87	146	153	118	120	228	85	233	NA	199	154	139	119	169	372	156	153	112	101	150	147	88	116	75	79	154	110	116	103	NA	NA	238	203	154	133	85
287	aMAL7P1.39_0		NA	NA	NA	NA	NA	NA	NA	NA	NA	NA	NA	NA	NA	NA	NA	NA	NA	NA	NA	NA	NA	NA	NA	NA	NA	NA	NA	NA	NA	NA	NA	NA	NA	NA	NA	NA	NA	NA	NA	NA	NA	NA	NA	NA	NA	NA	NA
288	aPF13_0293_0	PF13_0293::histone-lysine N-methyltransferase, putative	212	262	260	165	104	95	222	325	207	205	163	103	170	329	203	214	353	99	185	NA	273	197	167	164	387	469	292	210	191	130	254	289	107	137	95	119	327	240	192	124	NA	97	948	284	209	149	107
289	aMAL8P1.104_1	MAL8P1.104::CAF1 family ribonuclease, putative	1404	1821	1031	517	368	369	1258	2149	660	777	565	548	1192	2235	682	650	NA	433	859	441	1548	887	795	932	2009	2357	1260	931	1200	544	1410	1481	319	486	319	583	1481	1473	830	347	NA	248	3574	2343	997	551	265
290	aPFL1685w_0	PFL1685w::conserved Plasmodium protein, unknown function	1020	720	487	351	463	514	1165	1156	325	432	705	651	775	922	300	316	397	398	680	261	671	665	919	1012	1352	1195	596	630	1258	625	810	546	150	330	302	507	670	327	281	241	NA	344	1387	562	383	352	367
291	aPF13_0196_1	PF13_0196::MSP7-like protein	1167	1025	281	130	141	225	1580	1425	249	193	207	360	942	1533	249	201	164	374	2074	587	593	498	2384	2347	6007	2970	574	603	4631	2291	3042	1480	163	324	1542	2280	1445	806	461	279	NA	575	2915	1133	623	403	287
292	aORF78_0		NA	NA	NA	NA	NA	NA	NA	NA	NA	NA	NA	NA	NA	NA	NA	NA	NA	NA	NA	NA	NA	NA	NA	NA	NA	NA	NA	NA	NA	NA	NA	NA	NA	NA	NA	NA	NA	NA	NA	NA	NA	NA	NA	NA	NA	NA	NA
293	aPFI1645c_1		NA	NA	NA	NA	NA	NA	NA	NA	NA	NA	NA	NA	NA	NA	NA	NA	NA	NA	NA	NA	NA	NA	NA	NA	NA	NA	NA	NA	NA	NA	NA	NA	NA	NA	NA	NA	NA	NA	NA	NA	NA	NA	NA	NA	NA	NA	NA
294	aMAL13P1.32_0	MAL13P1.32::MORN repeat containing protein	127	174	119	94	83	86	162	221	117	139	114	90	75	230	118	181	105	118	111	NA	153	123	119	108	174	216	146	142	121	104	153	164	95	109	91	99	115	111	103	97	NA	102	177	152	122	94	79
297	aPF13_0353_0	PF13_0353::NADH-cytochrome b5 reductase, putative	151	NA	102	119	107	163	NA	NA	NA	NA	173	NA	NA	NA	NA	NA	NA	NA	170	NA	171	NA	NA	NA	NA	NA	NA	NA	NA	NA	NA	NA	NA	NA	NA	NA	128	NA	117	NA	NA	NA	NA	NA	NA	NA	NA
299	aPFA0455c_0	PFA0455c::fatty acid elongation protein, GNS1-SUR4 family, putative	226	207	207	NA	NA	NA	324	NA	NA	300	NA	NA	NA	NA	168	NA	NA	NA	170	NA	265	NA	156	NA	NA	NA	308	NA	NA	NA	NA	NA	NA	NA	NA	NA	148	NA	NA	NA	NA	NA	NA	NA	NA	NA	NA
300	aPF14_0664_2	PF14_0664::biotin carboxylase subunit of acetyl CoA carboxylase, putative	87	NA	NA	NA	NA	NA	113	93	NA	138	NA	NA	NA	NA	NA	112	NA	NA	103	NA	104	NA	99	NA	119	144	94	120	90	NA	NA	NA	NA	NA	NA	NA	NA	94	NA	92	NA	NA	NA	123	109	NA	NA
301	aMAL8P1.107_0	MAL8P1.107::conserved Plasmodium protein, unknown function	108	137	169	158	78	91	122	152	144	181	131	NA	119	177	146	140	88	80	101	NA	161	111	103	97	161	233	153	132	107	83	129	154	NA	NA	NA	89	113	102	116	94	NA	NA	173	131	131	NA	85
302	aPF14_0051_0	PF14_0051::DNA mismatch repair protein, putative	87	101	87	131	84	94	96	109	85	129	107	80	95	112	94	126	90	85	105	NA	143	142	131	121	129	203	125	124	121	84	115	123	74	117	79	85	91	86	87	92	NA	98	131	98	NA	NA	96
303	aPF07_0079_0	PF07_0079::60S ribosomal protein L11a, putative	1950	3140	2937	3096	1446	805	2108	3813	2370	3942	2071	910	2121	4648	2612	3188	1918	874	1853	NA	4090	3913	1867	1567	3244	4412	3789	3043	2487	899	2019	3280	1391	2752	1089	1143	2163	2398	2698	2448	NA	560	4027	3566	2827	2863	1286
304	aPF14_0319_1	PF14_0319::conserved Plasmodium protein, unknown function	118	115	93	92	87	109	117	170	81	135	146	107	105	122	83	88	89	86	116	NA	144	140	175	162	166	194	133	145	210	121	112	116	70	117	NA	NA	109	94	105	97	NA	NA	161	189	110	102	98
305	aPFE0570w_4	PFE0570w::RNA pseudouridylate synthase, putative	565	682	584	463	210	228	466	744	361	494	396	238	444	827	387	440	244	211	341	NA	857	471	509	437	681	1017	819	478	607	256	376	568	242	278	193	223	452	462	506	256	NA	133	936	613	493	398	295
306	aPF10_0368_1	PF10_0368::dynamin protein, putative	874	663	266	207	157	297	782	695	204	225	220	426	645	676	237	240	195	439	482	NA	361	316	452	500	1026	705	355	281	603	363	557	477	147	201	275	332	428	255	174	148	NA	216	752	297	215	162	126
307	aMAL8P1.77_0	MAL8P1.77::conserved Plasmodium protein, unknown function	329	371	433	380	174	164	314	510	260	429	336	184	313	538	291	NA	213	166	232	NA	401	299	312	270	430	512	387	270	359	173	285	276	127	162	126	166	294	192	287	179	NA	124	441	207	249	245	233
308	aPF07_0047_1	PF07_0047::cell division cycle ATPase, putative	329	360	275	194	241	151	430	419	272	280	319	278	331	363	234	415	320	444	276	NA	358	403	379	390	405	518	312	447	483	352	424	408	207	233	274	322	273	207	177	177	NA	201	488	338	233	207	142
309	aMAL13P1.301_0	MAL13P1.301::guanylyl cyclase	145	210	132	113	84	83	216	294	141	125	85	NA	253	359	154	154	NA	89	234	NA	184	156	108	105	154	335	152	159	100	88	150	153	101	111	70	76	119	96	96	91	NA	NA	402	169	122	80	70
310	aPFL2050w_0	PFL2050w::protein geranylgeranyltransferase type II, alpha subunit, putative	258	433	488	350	189	169	255	510	311	321	207	119	159	489	264	307	NA	120	233	NA	742	401	418	319	336	519	483	342	308	144	256	412	168	239	144	164	282	360	538	301	NA	131	401	388	368	331	NA
311	aPFB0695c_0	PFB0695c::acyl-CoA synthetase, PfACS8	559	657	371	206	124	166	697	808	274	179	153	144	347	838	281	252	127	166	430	NA	470	277	322	362	738	776	383	248	293	124	793	NA	163	197	147	246	473	358	328	140	NA	144	238	134	106	81	62
312	aPFB0960c_0	PFB0960c::Pfmc-2TM family pseudogene	67	NA	83	128	87	NA	81	74	NA	NA	102	NA	54	80	90	219	117	78	95	NA	134	140	116	NA	102	129	132	126	130	NA	90	94	91	104	NA	NA	NA	NA	NA	99	NA	NA	87	93	88	101	NA
313	aPF11_0417_2	PF11_0417::conserved Plasmodium protein, unknown function	240	206	143	118	116	185	232	223	113	151	139	183	129	230	115	172	117	194	192	NA	192	171	186	233	258	271	159	187	259	166	195	183	68	128	122	158	190	142	116	104	NA	141	299	180	176	113	84
314	aPFC0215c_1	PFC0215c::conserved Plasmodium protein, unknown function	90	106	77	77	68	77	84	99	109	NA	NA	NA	58	107	79	89	67	72	104	NA	101	96	93	88	99	131	87	NA	76	71	95	100	82	91	NA	75	95	90	89	79	NA	NA	111	85	90	NA	63
315	aPFA0655w_1	PFA0650w::surface-associated interspersed gene pseudogene, (SURFIN) pseudogene	275	356	155	100	75	78	343	412	131	136	89	84	151	386	126	148	83	93	463	310	274	150	138	207	1065	1049	280	152	159	152	724	559	118	120	100	152	945	516	170	107	NA	NA	1879	726	211	127	71
319	aPFF0690c_0	PFF0690c::organic anion transporter	1954	2155	2150	988	1212	1411	2225	2220	2140	1559	2099	1769	1569	2206	2030	1161	1459	1286	1485	NA	2291	2373	1768	1784	2785	4072	2480	2747	2569	1693	1082	1475	870	1293	837	1076	1133	1199	1678	963	NA	794	2936	2222	2588	NA	1329
320	aPF14_0602_1	PF14_0602::DNA polymerase alpha subunit, putative	80	75	NA	79	NA	NA	97	NA	NA	103	89	NA	84	89	NA	92	NA	NA	93	NA	97	NA	93	93	101	104	94	NA	99	NA	NA	NA	NA	NA	NA	NA	83	79	79	NA	NA	NA	NA	84	82	NA	NA
321	aPF14_0583_0	PF14_0583::conserved Plasmodium protein, unknown function	149	141	99	118	80	121	146	175	99	152	138	NA	135	167	93	126	95	110	118	NA	129	127	148	136	183	179	122	135	169	94	127	117	NA	117	170	99	127	106	96	82	NA	105	155	88	110	NA	NA
322	aORF105_0		NA	NA	NA	NA	NA	NA	NA	NA	NA	NA	NA	NA	NA	NA	NA	NA	NA	NA	NA	NA	NA	NA	NA	NA	NA	NA	NA	NA	NA	NA	NA	NA	NA	NA	NA	NA	NA	NA	NA	NA	NA	NA	NA	NA	NA	NA	NA
323	aPF14_0118_0		NA	NA	NA	NA	NA	NA	NA	NA	NA	NA	NA	NA	NA	NA	NA	NA	NA	NA	NA	NA	NA	NA	NA	NA	NA	NA	NA	NA	NA	NA	NA	NA	NA	NA	NA	NA	NA	NA	NA	NA	NA	NA	NA	NA	NA	NA	NA
324	aPF14_0667_1	PF14_0667::conserved Plasmodium protein, unknown function	171	165	149	140	108	117	181	231	130	174	143	108	162	203	129	144	117	105	148	NA	196	200	173	162	203	265	168	188	174	107	162	164	91	132	98	105	143	122	122	120	NA	112	200	160	143	140	89
325	aPFI0675w_0	PFI0675w::probable protein, unknown function	1091	638	224	134	108	248	1189	889	189	160	143	352	1020	802	212	147	129	342	678	NA	276	200	384	432	1708	997	299	220	641	406	1012	544	144	154	251	349	540	270	165	109	NA	198	1028	282	215	221	91
327	aPF14_0542_0	PF14_0542::conserved protein, unknown function	167	263	200	170	98	94	179	273	163	201	150	106	154	292	179	221	123	NA	155	NA	256	197	161	147	270	383	271	194	194	114	186	237	138	148	107	106	237	220	197	144	NA	102	356	243	213	152	98
328	aPFC1000w_1	PFC1000w::regulator of initiation factor 2 (eIF2)	274	347	310	235	131	122	240	409	191	277	219	125	227	405	206	NA	145	114	173	NA	411	253	241	205	286	508	417	282	278	134	173	279	147	176	120	129	221	257	307	199	NA	105	338	315	306	259	163
329	aPF10_0129_1	PF10_0129::conserved Plasmodium protein, unknown function	881	717	519	289	328	270	1037	763	479	383	400	399	828	749	419	550	407	531	638	NA	700	519	533	554	972	1141	569	592	683	477	802	702	379	342	331	452	560	423	342	271	NA	238	1140	807	620	349	NA
330	aPFL0920c_1	PFL0920c::conserved Plasmodium protein, unknown function	107	128	96	86	75	NA	106	144	86	103	104	74	91	168	96	110	84	84	101	NA	126	110	102	91	119	145	122	120	112	80	102	109	72	96	77	80	97	99	108	92	NA	NA	135	101	108	87	NA
331	aPFB0645c_0	PFB0645c::mitochondrial large ribosomal subunit, putative	449	412	402	334	309	246	461	528	263	369	519	259	309	500	242	348	287	209	432	NA	815	593	677	654	885	858	685	598	900	389	602	458	184	382	210	436	676	409	607	416	NA	253	1121	429	653	574	501
332	aPFB0365w_2	PFB0365w::conserved Plasmodium protein, unknown function	340	262	216	182	273	325	352	325	175	237	411	320	208	345	201	250	296	280	320	NA	310	378	445	485	365	500	283	399	546	299	341	294	140	247	185	311	242	157	143	134	NA	185	470	318	242	169	166
333	aPFE0310c_1	PFE0310c::conserved Plasmodium protein, unknown function	167	156	154	196	237	185	171	156	150	NA	340	172	89	126	122	258	234	167	170	NA	281	305	331	292	216	252	251	278	347	186	171	150	105	198	156	170	134	104	112	146	NA	129	251	140	149	181	119
334	aPFC0120w_2	PFC0120w::Cytoadherence linked asexual protein 3.1	520	469	258	145	136	227	693	573	215	174	220	255	290	637	243	186	157	243	347	NA	289	250	246	311	688	623	251	281	309	176	493	386	91	194	122	198	595	329	181	112	NA	257	1308	453	321	160	139
335	aPF07_0061_1	PF07_0061::conserved Plasmodium protein, unknown function	409	355	281	150	192	247	393	420	180	178	290	226	200	348	173	158	182	176	253	NA	350	275	328	337	455	499	319	278	418	205	273	287	105	173	132	205	253	176	156	114	NA	147	456	238	181	135	153
336	aPF14_0704_0	PF14_0704::conserved Plasmodium protein, unknown function	286	418	383	193	233	110	389	586	360	300	238	182	152	640	327	492	246	301	237	NA	470	376	306	254	438	636	443	596	419	252	456	599	230	317	207	278	276	284	326	229	NA	146	534	590	552	302	99
339	aMAL7P1.202_0	MAL7P1.202::conserved Plasmodium protein, unknown function	984	1139	697	1030	302	346	1146	1616	531	1107	594	353	938	1693	631	1041	444	316	657	NA	1075	834	621	694	1579	2037	1218	765	975	384	797	949	411	485	314	338	919	945	703	410	NA	188	2123	1229	NA	NA	427
340	aPFL1750c_0	PFL1750c::conserved Plasmodium protein, unknown function	1122	1795	715	528	185	238	1074	1762	578	783	NA	NA	956	2072	602	512	262	245	814	NA	923	644	626	710	NA	861	NA	NA	NA	NA	622	895	300	401	306	382	1210	1041	776	463	NA	325	NA	NA	NA	NA	NA
341	aPFE0095c_0	PFE0095c::conserved Plasmodium protein, unknown function	159	185	136	171	126	143	148	163	119	163	178	126	137	180	123	135	141	114	160	NA	248	234	215	220	228	279	NA	177	225	124	159	190	95	163	109	131	177	174	172	122	NA	132	265	188	153	NA	156
342	aPFI1635w_1	PFI1635w::delta tubulin, putative	NA	71	NA	NA	NA	NA	74	63	116	90	72	NA	66	77	NA	74	NA	61	NA	NA	87	NA	NA	NA	NA	101	NA	89	NA	NA	NA	80	NA	NA	NA	NA	NA	NA	NA	NA	NA	NA	NA	NA	179	NA	NA
343	aPFE0560c_0	PFE0560c::MORN repeat family protein, putative	166	208	140	304	112	128	169	247	120	332	182	135	142	249	135	320	143	131	135	NA	199	278	226	253	210	284	207	245	268	152	140	168	102	175	126	129	126	127	119	130	NA	110	211	147	NA	NA	121
344	aPFF0140c_0	PFF0140c::conserved Plasmodium protein, unknown function	253	268	136	136	89	131	216	253	104	140	124	115	199	308	117	124	107	114	178	NA	176	161	163	189	252	300	174	133	170	117	184	215	97	121	102	110	213	177	138	103	NA	NA	261	152	133	NA	73
345	aMAL13P1.86_0	MAL13P1.86::cholinephosphate cytidylyltransferase	842	566	681	509	364	484	840	867	521	611	551	538	776	855	523	418	416	428	539	NA	794	630	772	754	1082	947	802	571	955	534	546	593	255	375	318	468	517	366	459	306	NA	319	1012	516	457	372	416
346	aPFC0970w_1	PFC0970w::conserved Plasmodium membrane protein, unknown function	352	463	184	146	124	128	572	523	177	126	147	164	338	478	172	106	122	114	258	NA	273	272	235	296	403	474	182	210	197	176	236	325	114	159	109	150	279	243	182	136	NA	174	311	214	NA	NA	NA
347	aPF14_0285_0	PF14_0285::exodeoxyribonuclease III, putative	353	236	211	319	273	326	336	308	163	353	585	346	385	300	190	264	338	279	291	NA	336	395	466	434	400	503	311	422	616	293	254	242	123	276	185	286	241	162	162	151	NA	149	1106	270	187	NA	248
348	aPFI0320w_1	PFI0320w::arginase, putative	568	693	496	262	149	111	698	876	426	403	237	154	652	960	475	349	202	135	308	NA	566	312	256	235	819	963	587	365	306	166	475	567	207	235	141	155	595	414	373	210	NA	131	NA	565	411	244	NA
349	aPF10_0291_1	PF10_0291::RAP protein, putative	597	465	378	309	374	324	501	419	265	367	NA	405	437	396	256	NA	320	197	458	NA	589	552	584	588	750	766	639	528	839	380	309	318	156	260	221	240	408	270	306	254	NA	251	737	343	380	326	331
350	aPF07_0016_2	PF07_0016::conserved Plasmodium membrane protein, unknown function	650	572	411	290	528	482	653	576	303	394	672	557	552	601	291	472	533	597	482	NA	539	573	782	787	721	706	487	594	973	585	527	470	210	338	362	516	440	276	247	222	NA	309	815	481	358	305	303
351	aPF11_0085_1	PF11_0084::conserved Plasmodium protein, unknown function	134	162	138	177	106	113	132	189	115	186	155	115	112	209	117	193	106	108	126	NA	224	180	185	170	189	248	193	203	210	123	132	167	94	139	92	122	135	155	152	140	NA	112	211	174	NA	164	95
352	aPF10_0320_1	PF10_0320::leucine-rich repeat protein 8, LRR8	89	111	92	101	69	74	92	119	81	92	NA	NA	63	116	82	97	67	71	96	NA	134	121	112	100	115	163	101	114	92	78	94	103	66	95	NA	NA	115	108	111	85	NA	NA	123	105	114	89	72
353	aPFA0175w_0	PFA0175w::conserved Plasmodium protein, unknown function	147	131	86	90	81	88	158	148	84	105	91	87	110	147	89	121	92	96	124	NA	111	113	108	109	134	147	104	110	108	72	121	115	75	94	84	86	168	120	110	104	NA	99	191	120	105	87	NA
354	aPF14_0025_0	PF14_0025::proteosome subunit, putative	1964	2708	2007	2044	1967	1347	1970	2826	1319	1998	2524	1690	1252	2466	1168	2614	1804	1753	NA	1264	3208	3038	2653	2670	3580	3860	2930	3624	4167	1952	1969	2195	866	1868	1060	1891	2684	2259	1863	1470	NA	1057	3681	2990	2228	2540	1328
355	aPF13_0215_0	PF13_0215::conserved Plasmodium protein, unknown function	2299	1944	2393	1426	1142	916	1850	2074	1401	2071	1444	1033	1618	2286	1805	1691	1004	796	NA	1441	2683	1810	1861	1589	2733	3003	2474	2013	2587	1224	1797	2025	743	1409	675	1160	1538	1554	1941	1099	NA	485	2947	2441	2311	1694	770
356	aPFD0445c_2	PFD0445c::conserved Plasmodium protein, unknown function	92	97	82	77	69	77	114	115	97	119	89	85	66	102	84	88	NA	85	NA	NA	106	105	108	104	116	138	90	110	97	83	92	83	61	97	66	76	96	83	85	NA	NA	NA	123	90	93	67	NA
357	aPF11_0165_0	PF11_0165::falcipain 2 precursor	390	454	558	838	282	154	469	582	341	1044	476	174	207	548	391	983	302	151	NA	NA	685	559	440	313	615	612	724	583	561	214	386	350	186	316	170	197	296	268	321	310	NA	131	675	370	419	519	144
360	aMAL13P1.151_2	MAL13P1.151::conserved Plasmodium protein, unknown function	225	195	150	163	135	224	240	245	123	207	272	180	176	220	127	147	179	155	184	NA	233	242	267	309	284	322	204	222	304	191	160	169	90	156	117	145	177	154	142	115	NA	151	305	190	142	NA	196
362	aPFE1555c_2	PFE1555c::conserved Plasmodium protein, unknown function	113	105	81	76	NA	99	116	97	77	93	83	96	87	97	78	79	73	93	97	NA	100	105	106	106	112	126	NA	NA	95	74	114	104	64	NA	NA	NA	92	92	81	NA	NA	NA	122	85	NA	NA	NA
363	aPFB0775w_1	PFB0775w::conserved Plasmodium protein, unknown function	133	138	83	86	81	102	125	141	83	112	121	93	158	163	85	92	118	120	102	NA	118	102	113	121	126	166	107	99	116	NA	133	133	NA	126	NA	105	96	88	81	NA	NA	NA	124	83	92	NA	72
364	aPFF0865w_0	PFF0865w::histone H3	15686	12860	6464	5172	7684	13450	21212	11698	7045	7687	13194	20358	15901	15072	7725	6586	11855	15191	21482	5770	11754	16451	17103	16624	30682	19718	7378	12285	10375	NA	19922	17141	6045	13576	13649	16001	15326	10900	7682	6234	NA	11513	9007	NA	NA	NA	1281
365	aPFB0770c_0	PFB0770c::conserved Plasmodium membrane protein, unknown function	328	190	100	87	143	221	377	215	96	116	232	259	352	215	110	95	161	243	204	NA	135	170	225	272	338	254	111	163	274	178	223	168	80	132	148	192	256	122	95	87	NA	179	370	135	100	NA	129
366	aPF10_0266_0	PF10_0266::mpp10 protein, putative	697	666	702	419	203	182	531	967	408	421	318	167	501	912	412	295	206	145	441	NA	1060	654	473	405	846	1340	989	549	500	230	489	793	290	366	178	201	713	636	744	356	NA	142	1163	824	584	481	297
367	aPFL0970w_1	PFL0970w::pre-mRNA splicing factor, putative	328	503	285	225	162	120	375	545	238	302	238	167	328	546	243	294	214	170	270	NA	469	348	244	249	532	723	445	318	318	177	388	485	205	217	157	174	424	399	302	216	NA	143	722	520	308	NA	NA
368	aPF07_0086_5	PF07_0086::conserved Plasmodium membrane protein, unknown function	94	98	90	94	72	89	119	151	87	129	111	89	124	124	99	119	86	91	126	NA	142	119	121	124	131	191	125	148	135	101	112	111	72	110	NA	92	113	102	97	85	NA	105	172	142	112	NA	NA
369	aPF14_0622_1	PF14_0622::ion channel, putative	NA	NA	NA	NA	NA	NA	NA	NA	104	91	NA	NA	NA	79	64	NA	62	68	NA	NA	75	NA	NA	NA	NA	NA	NA	NA	NA	NA	NA	NA	63	NA	NA	NA	NA	NA	NA	NA	NA	NA	NA	104	211	NA	69
370	aPF11_0168_0	PF11_0168::moving junction protein	681	397	265	231	304	448	653	493	210	312	NA	568	527	392	184	211	270	318	620	NA	409	405	669	891	1351	838	383	456	757	559	520	333	121	216	248	390	452	248	208	142	NA	240	758	365	256	200	219
371	aPF11_0146_1	PF11_0146::conserved Plasmodium membrane protein, unknown function	544	787	655	402	409	360	618	881	609	595	559	497	437	726	525	859	523	583	377	NA	570	622	613	628	684	914	79	612	703	446	536	568	336	346	383	439	454	454	532	385	NA	288	951	778	659	491	215
372	aClp_0		NA	NA	NA	NA	NA	NA	NA	NA	NA	NA	NA	NA	NA	NA	NA	NA	NA	NA	NA	NA	NA	NA	NA	NA	NA	NA	NA	NA	NA	NA	NA	NA	NA	NA	NA	NA	NA	NA	NA	NA	NA	NA	NA	NA	NA	NA	NA
373	aPF08_0048_3	PF08_0048::ATP-dependent helicase, putative	574	854	614	597	371	305	540	953	403	534	446	242	494	1082	483	588	341	250	557	496	1131	872	630	603	759	1222	829	627	578	260	528	845	305	481	275	345	719	725	762	439	NA	219	1015	771	626	461	391
376	aPFD1155w_1	PFD1155w::erythrocyte binding antigen-165	1424	650	300	160	132	231	1583	767	196	221	158	240	944	703	196	156	111	205	NA	NA	380	241	428	693	3201	1128	313	265	586	459	1570	542	99	133	75	386	1348	444	254	133	NA	201	2402	585	290	186	104
377	aPFI0925w_0	PFI0925w::gamma-glutamylcysteine synthetase	457	549	348	253	205	155	492	775	250	307	297	166	256	730	246	310	211	148	NA	NA	517	330	322	249	575	669	523	351	314	167	372	448	174	209	111	151	397	340	280	220	NA	131	837	391	351	293	152
378	aPFB0520w_0	PFB0520w::protein kinase, putative	176	169	142	160	135	131	215	212	135	225	175	131	114	185	133	179	130	119	NA	NA	222	243	217	203	220	247	206	228	262	140	155	151	100	144	106	123	136	109	114	120	NA	117	249	167	173	146	102
381	aPFF0615c_0	PFF0615c::Pf12	684	519	269	273	198	433	855	708	246	292	347	284	828	795	276	278	284	244	694	NA	383	372	397	432	618	797	435	409	493	200	335	331	160	228	155	182	391	257	221	157	NA	159	729	512	279	NA	183
382	aPF10_0237_1	PF10_0237::conserved Plasmodium protein, unknown function	92	107	70	71	NA	NA	139	133	83	88	70	75	140	135	92	85	81	73	150	NA	101	104	102	91	116	162	98	106	88	NA	96	97	69	97	NA	NA	93	81	80	NA	NA	NA	144	121	87	NA	NA
383	aPFB0870w_2	PFB0870w::conserved Plasmodium protein, unknown function	146	163	139	137	91	114	152	153	111	130	117	90	142	172	126	151	114	100	124	NA	199	186	149	147	173	218	NA	150	147	93	145	174	113	133	99	94	117	121	140	106	NA	103	161	114	120	NA	95
384	aMAL13P1.83_1	MAL13P1.83::Exportin-T, putative	351	616	324	402	216	168	383	642	269	438	340	208	342	715	295	375	287	163	299	NA	548	463	311	336	559	850	511	416	343	NA	337	499	219	284	188	158	455	425	380	311	NA	168	584	363	414	NA	169
386	aMAL8P1.28_0	MAL8P1.28::conserved Plasmodium protein, unknown function	81	NA	74	80	70	82	99	84	78	112	90	81	93	89	81	85	77	83	105	NA	94	100	99	91	111	132	85	101	90	NA	96	92	NA	102	NA	74	87	80	78	81	NA	NA	115	97	98	NA	80
387	aPF11_0123_1	PF11_0123::conserved Plasmodium protein, unknown function	144	185	136	153	91	88	195	262	152	224	130	128	205	271	128	NA	105	95	189	NA	219	188	153	131	229	292	191	220	168	130	180	201	108	154	103	100	137	168	120	100	NA	100	217	180	147	112	91
388	aMAL8P1.81_0	MAL8P1.81::Phosphopantothenoylcysteine decarboxylase, putative	349	328	212	167	93	159	268	344	140	166	141	132	275	368	167	NA	118	136	209	NA	207	186	178	188	343	373	198	175	157	108	203	227	102	140	103	104	265	197	156	107	NA	121	559	162	144	NA	NA
389	aPFA0535c_0	PFA0535c::kinesin, putative	324	271	160	158	141	198	330	282	136	186	214	175	253	259	130	NA	139	143	227	NA	245	262	287	345	351	363	235	261	326	196	218	203	106	143	124	159	221	170	138	137	NA	146	337	213	159	NA	131
390	aPF14_0703_0	PF14_0703::conserved Plasmodium protein, unknown function	1118	614	273	162	171	306	1186	658	248	186	NA	365	960	646	262	186	173	392	840	NA	446	288	473	639	1586	993	400	319	552	400	867	614	NA	201	266	385	483	245	184	118	NA	233	892	494	295	177	134
391	aPF14_0100_1	PF14_0100::cytidine triphosphate synthetase	670	875	631	730	266	178	722	965	482	759	NA	201	753	738	420	497	251	151	836	NA	1179	765	486	445	921	1810	952	777	617	256	457	649	252	326	177	186	790	721	646	374	NA	159	1602	1372	775	647	317
392	aPF14_0664_4	PF14_0664::biotin carboxylase subunit of acetyl CoA carboxylase, putative	2373	2425	2611	1051	1633	915	5944	4112	3856	3449	2157	2544	4191	4558	4994	4587	3592	4363	1865	NA	2296	2268	1287	1705	3544	3860	1702	4749	2594	2451	4905	4936	3288	2849	2277	2420	1386	1276	1224	1242	NA	808	5386	4975	3944	2041	371
393	aPF14_0405_1	PF14_0405::conserved Plasmodium protein, unknown function	223	289	143	159	162	199	225	335	136	177	210	222	207	325	128	191	176	192	182	NA	223	212	234	292	258	324	214	255	310	193	173	196	99	159	128	166	191	144	126	112	NA	154	245	188	117	99	157
394	aPFI1055w_0	PFI1055w::conserved Plasmodium protein, unknown function	88	106	92	120	86	81	92	96	85	122	100	80	77	118	88	152	100	89	103	NA	151	135	120	103	119	146	119	126	117	88	103	110	73	101	73	82	111	94	94	93	NA	NA	129	126	118	93	91
395	aPFB0730w_2	PFB0730w::dead-deah box helicase, putative	304	401	216	152	121	149	331	453	178	169	149	155	248	500	182	167	137	138	210	207	305	188	172	185	395	542	288	178	190	125	243	306	116	138	59	134	216	187	134	95	NA	117	325	204	142	88	82
396	aPF11_0486_0	PF11_0486::MAEBL, putative	96	101	84	72	67	74	114	127	91	96	82	76	80	121	84	94	68	74	NA	NA	93	90	92	76	96	111	80	110	76	NA	91	86	61	92	54	70	80	76	77	83	NA	NA	94	87	98	NA	72
397	aPF11_0240_7	PF11_0240::dynein heavy chain, putative	365	294	184	160	222	126	398	269	265	218	113	93	138	277	248	240	188	123	NA	NA	363	238	209	194	341	480	274	292	160	153	323	302	189	211	83	134	237	171	144	131	NA	111	388	493	419	244	147
398	aPF10_0327_1	PF10_0327::Myb2 protein	220	314	276	151	143	131	273	417	197	184	180	137	152	492	232	208	170	139	NA	NA	341	257	208	201	364	499	335	237	244	138	275	334	117	171	66	140	296	295	223	150	NA	131	505	371	236	159	103
399	aPFL0420w_1	PFL0420w::amino acid transporter	212	183	121	101	133	186	210	187	103	132	187	162	91	179	106	117	128	132	NA	NA	148	165	204	224	208	223	135	162	210	133	164	146	74	128	66	128	122	102	97	86	NA	105	178	124	123	87	81
402	aPFE0955w_0	PFE0955w::conserved Plasmodium protein, unknown function	196	205	146	179	137	113	218	242	156	216	232	118	183	213	149	189	187	111	187	NA	274	206	212	171	230	276	257	221	267	137	162	175	126	158	116	117	137	116	127	163	NA	117	234	164	153	NA	175
403	aPFL0910c_0	PFL0915c::conserved Plasmodium protein, unknown function	88	103	86	75	NA	73	136	150	96	93	77	75	128	132	94	93	74	78	144	NA	110	100	93	78	125	173	103	125	80	NA	101	104	71	103	NA	67	92	85	82	79	NA	NA	139	143	123	NA	74
404	aPFF0440w_0	PFF0440w::conserved Plasmodium protein, unknown function	201	190	118	193	158	189	193	191	100	156	194	161	171	192	105	161	175	156	156	NA	150	236	269	277	218	203	NA	198	289	162	156	149	84	160	134	141	171	115	107	103	NA	133	233	145	104	NA	150
405	aPFL0890c_0	PFL0890c::triose or hexose phosphate - phosphate translocator, putative	403	477	345	306	168	179	381	NA	326	372	214	204	319	489	322	383	228	205	285	NA	373	348	240	302	466	756	372	347	315	172	305	499	209	236	160	160	384	390	358	212	NA	159	663	505	NA	NA	131
407	aPFC0400w_0	PFC0400w::60S Acidic ribosomal protein P2, putative	1388	1129	1856	1226	1513	1158	1132	1311	1583	2279	1796	1433	1013	922	1878	NA	1303	735	974	NA	1578	1492	1416	1098	1562	1568	2249	2028	2198	1270	866	1054	637	1826	671	970	1140	1037	1937	1660	NA	784	2458	2158	2358	NA	2444
408	aPF10_0167_1	PF10_0167::conserved Plasmodium protein, unknown function	NA	NA	NA	73	66	NA	82	73	NA	NA	75	79	78	77	NA	NA	73	76	NA	NA	79	NA	NA	74	89	95	NA	NA	NA	NA	80	NA	58	91	NA	NA	78	NA	NA	NA	NA	NA	89	82	74	62	79
409	aPFL1710c_0	PFL1710c::tetQ family GTPase, putative	234	321	199	228	187	145	230	334	150	235	300	148	224	341	173	249	226	149	163	NA	306	297	261	274	280	345	314	253	300	153	191	237	135	198	151	151	194	194	212	193	NA	139	287	201	223	NA	131
410	aPF08_0010_0	PF08_0010::conserved Plasmodium protein, unknown function	166	190	151	116	100	118	155	231	112	134	167	107	145	224	119	115	113	98	114	NA	188	168	168	170	166	194	193	143	198	110	114	128	85	116	92	99	126	118	140	104	NA	104	171	157	147	NA	119
411	aPF13_0051_0	PF13_0051::snornp protein gar1 homologue, putative	770	1036	978	666	240	266	711	1461	654	647	531	271	602	1512	730	587	309	220	532	474	1169	888	592	605	1267	1822	1282	808	767	356	629	959	354	494	242	307	1150	1117	991	594	NA	192	2069	1295	929	817	426
412	aPF10_0075_1	PF10_0075::transcription factor with AP2 domain(s)	568	658	540	647	601	559	687	739	421	678	832	874	588	652	349	594	568	548	456	271	1230	1141	1013	1081	1232	1170	1232	1255	1476	870	489	612	311	603	467	538	548	425	534	516	NA	478	957	683	689	774	405
413	aPF14_0202_0	PF14_0202::dynein-associated protein, putative	289	422	357	198	206	137	599	696	379	408	243	249	552	879	538	1094	528	413	209	NA	288	313	229	266	354	474	299	448	287	279	696	699	486	365	405	352	202	219	219	212	NA	162	495	465	369	265	94
415	aPFL1475w_1	PFL1475w::sun-family protein, putative	362	467	382	275	213	178	372	611	295	350	379	178	295	542	291	312	250	159	277	NA	575	439	421	381	518	735	518	437	526	207	341	357	161	260	118	233	388	325	345	243	NA	160	629	415	369	293	244
416	aPFB0460c_2	PFB0460c::conserved Plasmodium protein, unknown function	216	199	158	198	170	215	248	256	162	288	263	238	163	282	139	254	196	213	192	NA	296	270	277	317	330	363	248	305	361	216	225	209	111	209	60	194	199	144	112	118	NA	155	309	193	167	143	134
417	aPF14_0693_0	PF14_0693::conserved Plasmodium protein, unknown function	229	229	176	115	96	115	235	250	127	176	133	114	181	296	148	137	104	114	190	NA	314	192	172	147	301	366	265	186	187	109	215	212	89	147	55	101	211	188	276	143	NA	111	318	239	243	166	106
418	aPFI1605w_0	PFI1605w::conserved Plasmodium protein, unknown function	86	91	75	77	68	75	101	90	149	115	NA	73	64	91	86	95	72	79	118	NA	102	89	90	77	104	151	NA	97	NA	76	97	90	65	99	54	65	91	82	NA	80	NA	NA	120	155	113	75	71
419	aPFI0300w_0	PFI0300w::developmental protein, putative	386	348	269	255	350	349	433	408	194	333	542	384	223	385	199	274	348	306	316	NA	368	386	458	491	657	510	357	405	624	354	409	306	141	246	68	125	436	247	176	179	NA	265	813	366	240	214	279
420	aPF10_0212_1	PF10_0211::conserved Plasmodium membrane protein, unknown function	376	256	197	137	168	351	374	290	142	160	274	332	203	286	131	144	162	232	252	NA	273	256	406	411	460	409	238	259	419	227	301	244	87	182	60	168	325	180	148	116	NA	172	490	231	181	154	159
423	aMAL13P1.335_0	MAL13P1.335::phosphatidylserine synthase I, putative	215	208	207	196	105	105	255	269	184	246	169	110	225	250	207	221	134	109	208	NA	293	231	184	155	336	394	296	237	241	130	184	200	107	144	95	105	173	205	198	146	NA	114	351	252	208	NA	139
424	aMAL8P1.12_1	MAL8P1.12::conserved Plasmodium protein, unknown function	94	98	71	72	NA	NA	98	101	85	82	NA	NA	89	99	77	NA	66	72	94	NA	84	84	91	90	113	129	NA	91	79	NA	87	87	NA	NA	NA	68	77	NA	NA	NA	NA	NA	96	86	92	NA	75
425	arpl14_0		NA	NA	NA	NA	NA	NA	NA	NA	NA	NA	NA	NA	NA	NA	NA	NA	NA	NA	NA	NA	NA	NA	NA	NA	NA	NA	NA	NA	NA	NA	NA	NA	NA	NA	NA	NA	NA	NA	NA	NA	NA	NA	NA	NA	NA	NA	NA
426	aPF10_0152_0	PF10_0152::conserved Plasmodium protein, unknown function	131	125	106	148	107	106	151	152	98	198	167	112	140	155	113	181	137	114	139	NA	148	165	159	159	184	183	158	171	184	113	135	143	87	126	96	100	124	102	115	115	NA	112	191	136	128	NA	133
427	aPF14_0479_2	PF14_0479::conserved Plasmodium protein, unknown function	99	123	92	98	67	83	100	NA	86	NA	82	85	107	146	99	107	83	92	104	NA	136	126	122	93	136	181	124	122	104	95	111	128	78	114	NA	78	104	105	110	91	NA	NA	147	108	106	NA	83
428	aPF07_0043_0	PF07_0043::60S ribosomal protein L34a, putative	2025	2662	2990	2329	1718	929	2166	3138	2613	2492	1701	1286	3211	6570	4728	5401	3518	1912	1558	NA	2787	2729	1547	1683	1895	3569	2059	2246	2228	1276	3346	4782	2945	3693	2384	2196	1882	1927	2278	2163	NA	1179	2144	1850	1830	NA	814
429	aPF14_0315_2	PF14_0315::conserved Plasmodium membrane protein, unknown function	304	260	226	494	262	326	268	339	171	394	330	354	307	395	187	440	257	339	267	NA	500	547	499	514	411	452	436	393	571	251	298	304	169	307	270	270	364	321	312	237	NA	256	481	321	227	240	NA
430	aPFB0815w_1	PFB0815w::Calcium-dependent protein kinase 1	2476	991	375	230	290	1126	3114	1208	372	233	500	1534	2652	1304	369	236	339	1432	1495	NA	438	408	1102	1727	2535	NA	272	479	1084	1096	1947	967	180	281	610	1003	1285	543	240	126	NA	675	NA	486	299	NA	NA
431	aPF14_0318_2	PF14_0318::conserved Plasmodium protein, unknown function	NA	NA	NA	NA	65	NA	NA	86	81	113	73	NA	72	77	77	84	67	70	NA	NA	NA	NA	85	NA	88	87	70	99	NA	NA	NA	NA	NA	NA	NA	NA	NA	NA	NA	NA	NA	NA	81	16541	77	NA	58
432	aPFD1130w_1	PFD1130w::conserved Plasmodium protein, unknown function	1131	784	257	159	99	263	1646	1104	263	182	150	322	1162	960	235	199	119	336	750	NA	338	265	419	606	1953	1072	326	253	624	391	1421	748	171	181	278	368	826	421	247	166	NA	334	1586	520	288	180	113
433	aPF14_0322_1		NA	NA	NA	NA	NA	NA	NA	NA	NA	NA	NA	NA	NA	NA	NA	NA	NA	NA	NA	NA	NA	NA	NA	NA	NA	NA	NA	NA	NA	NA	NA	NA	NA	NA	NA	NA	NA	NA	NA	NA	NA	NA	NA	NA	NA	NA	NA
434	aPF14_0419_6	PF14_0419::conserved Plasmodium protein, unknown function	380	538	557	440	412	277	631	777	478	720	459	412	401	637	404	1140	556	526	280	NA	449	483	384	470	403	524	411	564	554	439	430	457	346	289	355	358	305	274	299	352	NA	246	538	475	426	426	161
435	aPFL0385c_1	PFL0385c::blood stage antigen 41-3 precursor	219	316	192	134	107	95	320	404	144	189	155	118	267	414	176	199	120	116	178	NA	241	146	125	124	322	389	208	142	132	91	216	230	107	117	98	94	173	145	133	120	NA	NA	186	118	111	87	NA
436	aPFD0800c_0	PFD0800c::conserved Plasmodium protein, unknown function	294	262	189	150	131	260	265	352	134	157	202	207	211	358	140	157	130	179	195	NA	245	217	292	358	312	376	230	204	331	178	202	214	93	148	100	193	256	183	145	127	NA	140	317	179	153	131	141
437	aPFF0775w_1	PFF0775w::pyridoxal kinase-like protein, putative	99	118	125	168	82	87	120	133	125	167	107	91	92	140	116	191	88	99	105	NA	162	149	126	110	133	184	150	155	134	94	123	126	76	121	57	94	125	134	134	119	NA	112	189	141	160	121	106
438	aPF10_0176_0	PF10_0176::conserved Plasmodium protein, unknown function	88	103	88	83	72	79	103	105	98	87	82	NA	64	96	83	99	73	80	109	NA	128	105	103	87	113	149	101	111	90	74	98	99	68	97	NA	71	104	92	103	85	NA	NA	141	108	146	89	68
439	aPFI0730w_1	PFI0730w::BSD domain, putative	198	220	181	140	106	143	217	264	171	191	145	139	124	268	140	184	110	123	164	NA	237	177	180	166	280	331	234	191	190	126	191	192	100	131	73	119	160	144	149	118	NA	106	252	258	165	146	106
440	aPF10_0183_3	PF10_0183::eukaryotic translation initiation factor subunit eIF2A, putative	667	848	588	432	291	341	836	1025	386	534	466	410	493	894	390	439	255	300	443	491	891	617	456	580	1275	1408	990	624	746	361	704	732	208	315	58	218	780	596	508	267	NA	242	1564	997	704	448	159
441	aPFD0710w_0	PFD0710w::GTP-binding protein, putative	257	174	115	123	99	143	293	179	107	155	140	141	199	203	112	153	109	145	172	NA	160	159	173	182	253	197	139	159	190	126	197	139	76	121	58	122	206	128	102	110	NA	137	284	163	123	104	85
444	aPF14_0293_0	PF14_0293::conserved Plasmodium protein, unknown function	846	407	212	153	216	395	756	391	241	227	228	302	543	384	239	182	211	249	651	NA	389	231	520	511	860	718	280	441	528	295	391	325	158	244	175	217	337	207	149	122	NA	154	724	544	376	NA	230
445	aPF10_0189_0	PF10_0189::conserved Plasmodium protein, unknown function	115	106	77	77	67	89	118	114	79	95	73	91	107	116	84	89	74	86	103	NA	96	99	106	104	129	133	NA	152	115	NA	100	101	62	96	72	78	108	90	79	80	NA	101	NA	NA	NA	NA	NA
446	aPF13_0070_1	PF13_0070::branched-chain alpha keto-acid dehydrogenase, putative	446	340	177	144	153	191	470	438	150	180	259	217	350	388	162	170	209	279	258	NA	265	239	301	384	362	NA	NA	NA	NA	NA	347	351	142	176	188	210	321	179	140	117	NA	153	NA	NA	NA	NA	NA
447	aPFF1365c_14	PFF1365c::HECT-domain (ubiquitin-transferase), putative	2004	982	344	220	279	1326	2317	1239	329	237	513	2064	2128	1292	332	241	374	1702	1505	266	465	424	1226	1850	3671	1907	522	444	2055	1437	1691	1084	171	299	594	1059	1468	654	239	138	NA	1005	2917	935	327	NA	369
448	aPF11_0426_0	PF11_0426::conserved Plasmodium protein, unknown function	92	103	89	75	73	70	116	123	103	NA	99	100	82	97	84	82	80	83	98	NA	97	107	111	84	150	174	107	154	119	120	133	136	83	126	100	97	88	84	82	86	NA	NA	140	116	115	NA	87
449	aMAL7P1.11_0	MAL7P1.11::conserved Plasmodium protein, unknown function	192	212	197	290	148	115	242	NA	205	364	261	134	333	523	404	475	289	188	162	NA	223	219	178	175	241	263	208	216	230	124	293	453	214	287	185	175	169	154	183	178	NA	127	274	204	203	NA	155
450	aPF08_0060_0	PF08_0060::asparagine-rich antigen	862	421	1003	701	769	734	645	685	686	851	1115	686	547	618	801	537	647	392	600	NA	1516	1276	1282	983	892	1097	1758	1331	1813	793	434	643	462	741	562	603	511	383	1024	940	NA	340	1015	673	1151	1475	558
451	aPFI1650w_1	PFI1650w::DNA excision-repair helicase, putative	272	289	179	147	112	126	417	383	185	246	197	195	264	320	163	157	133	137	206	NA	235	206	214	234	450	467	253	NA	318	225	289	256	111	150	128	167	228	172	181	128	NA	129	420	NA	198	NA	128
452	aPF14_0249_1	PF14_0249::conserved Plasmodium protein, unknown function	132	140	114	126	106	128	146	141	92	146	129	118	117	139	104	136	114	122	126	NA	169	183	163	191	155	192	NA	195	176	121	135	144	89	129	104	114	129	108	114	104	NA	111	166	132	121	NA	104
453	aMAL13P1.41_1	MAL13P1.41::conserved Plasmodium protein, unknown function	95	108	79	100	68	81	123	111	82	116	90	82	87	100	77	113	77	79	99	NA	110	116	112	109	121	148	99	109	105	87	109	106	73	98	NA	77	100	83	81	86	NA	NA	124	98	93	79	NA
454	aPF14_0622_2	PF14_0622::ion channel, putative	89	102	95	95	76	83	133	125	98	122	121	95	78	95	88	102	74	81	94	NA	145	132	128	120	149	177	147	182	134	108	87	84	69	96	NA	71	106	93	97	97	NA	105	147	130	118	92	74
455	aMAL13P1.193_1	MAL13P1.193::conserved Plasmodium protein, unknown function	660	592	479	296	426	407	879	719	434	535	451	604	586	662	458	618	529	696	442	NA	516	520	551	610	642	700	477	696	768	594	682	606	438	479	519	548	345	293	337	329	NA	300	717	633	494	506	204
456	aPF11_0395_5	PF11_0395::guanylyl cyclase	175	177	107	93	98	149	236	208	124	120	133	171	192	207	108	128	120	189	189	NA	152	165	185	226	357	322	132	159	255	171	215	194	80	125	124	166	192	129	95	85	NA	151	354	181	122	85	80
457	aPFE1335c_1	PFE1335c::conserved Plasmodium protein, unknown function	207	348	353	252	155	133	260	470	276	335	219	144	176	455	267	308	173	141	200	NA	454	332	238	225	354	585	421	335	324	143	258	362	162	223	136	153	286	351	308	203	NA	134	458	426	366	244	120
458	aPF10_0292_0	PF10_0292::conserved Plasmodium protein, unknown function	1115	880	568	353	979	1835	945	787	392	366	730	1601	772	875	468	438	852	1712	816	477	635	844	1251	2394	1093	1139	457	592	1368	1049	867	811	242	572	149	1431	829	421	291	208	NA	982	1413	712	423	257	169
459	aPF13_0253_1	PF13_0253::ethanolamine-phosphate cytidylyltransferase, putative	858	852	469	238	158	212	955	1071	341	237	260	224	567	1129	361	301	175	204	556	437	604	334	330	386	1268	1176	540	346	448	236	786	671	183	231	75	222	992	609	355	176	NA	162	1751	916	515	299	179
461	aPF11_0471_1	PF11_0471::nucleolar preribosomal assembly protein, putative	263	352	257	206	114	111	346	439	195	296	190	123	185	409	184	252	125	105	224	239	429	273	219	183	477	625	402	349	313	151	419	384	164	179	68	155	389	292	273	184	NA	113	628	532	331	237	150
462	aPFC0820w_4	PFC0820w::conserved Plasmodium protein, unknown function	419	249	182	106	95	265	404	233	139	176	125	229	286	250	136	130	102	187	299	177	218	171	290	361	537	349	158	160	314	209	354	217	86	133	62	219	316	163	131	100	NA	177	485	305	167	106	101
464	aPF10_0298_0	PF10_0298::26S proteasome subunit, putative	358	361	357	331	279	175	336	451	199	508	360	248	135	398	229	394	272	239	240	93	422	358	368	367	495	551	431	410	460	241	385	339	151	281	150	260	291	207	210	194	NA	155	532	312	322	313	220
465	aPF13_0042_1	PF13_0042::fork head domain protein, putative	209	229	233	192	145	97	204	280	150	253	190	130	97	290	168	197	125	121	143	78	312	226	215	186	202	336	307	256	237	125	179	201	117	180	122	130	254	258	227	168	NA	118	508	439	305	228	146
466	aPFL0115w_3	PFL0115w::dynein heavy chain domain containing protein	99	102	85	71	71	NA	126	131	98	99	96	81	NA	113	90	93	NA	82	87	NA	94	NA	86	84	113	142	NA	109	NA	94	102	93	69	98	77	77	92	90	NA	87	NA	NA	307	NA	101	76	NA
467	aPFE0515w_0	PFE0515w::conserved Plasmodium protein, unknown function	123	115	132	101	85	85	216	166	144	160	125	143	63	121	107	114	77	103	126	71	172	144	175	170	215	232	156	191	196	166	134	125	76	113	90	99	137	140	157	146	NA	136	198	171	200	130	86
468	aPFE0185c_0	PFE0185c::60S ribosomal protein L31, putative	2555	4057	5723	3786	2086	837	2269	4999	2913	5464	3174	1384	763	5632	3281	4217	2357	1077	1665	1578	4815	2786	2559	1904	3980	5244	4836	3169	3296	1471	2634	3720	1138	2228	1205	1461	2561	2803	2400	1937	NA	526	4768	3427	4086	3350	1436
469	aPF11_0471_0	PF11_0471::nucleolar preribosomal assembly protein, putative	247	315	263	180	114	80	278	432	197	303	157	106	106	569	215	256	139	100	251	124	380	235	190	136	430	698	394	306	245	122	343	407	131	213	118	129	262	287	210	139	NA	102	544	466	334	235	113
470	aPF13_0149_1	PF13_0149::chromatin assembly factor 1 subunit, putative	386	366	276	182	278	165	418	516	185	269	446	354	119	498	193	215	314	294	248	91	355	265	364	340	575	417	318	308	471	267	406	353	121	220	191	329	278	191	151	133	NA	183	555	252	222	190	119
472	aPF11_0417_1	PF11_0417::conserved Plasmodium protein, unknown function	150	117	93	73	76	88	157	130	93	95	80	116	65	120	83	92	75	114	135	67	110	94	134	121	175	160	94	108	126	105	146	124	70	103	91	108	121	101	80	84	NA	106	194	131	113	1261	69
473	aPFE0900w_0	PFE0900w::conserved protein, unknown function	102	101	102	79	79	76	103	96	83	87	77	79	50	132	92	108	81	89	95	70	120	124	112	93	129	154	105	107	100	81	124	122	72	107	85	88	90	101	90	84	NA	101	151	99	112	77	62
474	aPFF0305c_0	PFF0305c::ubiquitin-conjugating enzyme E2, putative	288	221	201	114	99	106	333	260	148	155	110	158	99	250	126	141	92	134	161	83	161	163	153	142	323	233	160	169	155	124	201	156	79	121	96	119	192	161	122	96	NA	117	395	199	185	111	68
475	aPF11_0124_0	PF11_0124::conserved Plasmodium protein, unknown function	135	120	108	90	94	106	126	117	97	101	112	104	59	125	87	110	100	109	112	70	124	129	162	135	161	135	107	126	117	96	120	112	68	116	84	109	106	94	89	84	NA	100	142	105	106	85	87
476	aPFD0735c_3	PFD0735c::conserved Plasmodium protein, unknown function	153	124	103	93	117	103	155	136	100	127	144	126	69	140	97	116	125	139	184	NA	173	157	181	150	151	191	136	166	153	112	141	134	82	128	103	76	117	96	94	92	NA	109	275	143	136	100	86
477	aPF11_0452_1	PF11_0452::conserved Plasmodium protein, unknown function	1006	880	653	309	215	179	1024	1260	325	530	407	299	229	1141	370	370	227	253	696	304	950	547	441	473	1818	1353	888	584	596	426	1068	857	246	381	274	100	848	742	505	271	NA	225	1761	776	699	429	134
478	aPFI0130c_0	PFI0130c::Plasmodium exported protein (PHISTb), unknown function	93	93	101	110	83	84	105	96	99	140	111	99	58	101	96	119	93	96	101	75	147	140	164	132	127	123	127	157	150	97	114	107	66	142	97	93	98	86	93	90	NA	104	149	NA	127	102	89
479	aPF14_0463_0	PF14_0463::chloroquine resistance marker protein	164	138	113	105	106	109	179	164	118	166	144	133	86	184	108	125	114	131	150	79	164	143	175	151	183	168	123	152	155	120	145	131	72	125	94	136	118	99	89	86	NA	101	197	123	124	91	85
480	aPF11_0256_0	PF11_0256::pyruvate dehydrogenase E1 component, alpha subunit, putative	182	172	144	132	90	77	173	206	129	136	102	87	81	177	102	125	89	98	139	83	178	134	141	112	151	188	137	140	120	94	142	153	81	124	92	99	124	126	137	95	NA	110	211	NA	152	112	81
481	aPF14_0109_0	PF14_0778::conserved Plasmodium membrane protein, unknown function	492	283	172	106	105	113	493	407	124	155	112	148	214	405	142	144	112	147	291	129	244	194	238	225	698	351	219	233	255	164	427	257	91	162	133	192	256	203	146	102	NA	110	611	218	207	116	67
482	aMAL13P1.138_1	MAL13P1.138::conserved Plasmodium protein, unknown function	102	87	84	93	79	73	109	94	94	115	93	82	59	88	78	100	81	79	120	71	118	105	132	92	106	126	232	122	104	85	99	91	64	116	75	87	82	75	81	89	NA	NA	118	91	108	90	85
483	aMAL8P1.48_0	MAL8P1.48::small nuclear ribonucleoprotein, putative	475	587	657	375	262	129	479	672	284	589	261	189	260	553	275	367	218	159	392	288	772	545	395	357	616	673	466	514	378	194	511	566	180	409	212	289	471	547	386	243	NA	155	1113	565	593	367	96
485	aPFD0750w_0	PFD0750w::nuclear cap-binding protein, putative	1122	1041	1330	750	623	357	991	1209	740	1100	795	548	525	1241	757	706	595	458	846	346	1459	947	935	818	1695	2061	1513	1241	1117	533	1044	1257	446	885	429	567	993	775	985	577	NA	266	1899	1253	1218	1030	378
486	aPF11_0358_1	PF11_0358::DNA-directed RNA polymerase 1, subunit 2, putative	235	288	273	168	104	77	296	414	175	195	125	93	111	448	179	168	109	89	250	117	350	222	175	135	352	592	309	248	189	104	288	323	119	217	100	111	334	327	238	138	NA	105	605	347	327	172	101
487	aPF14_0055_0	PF14_0055::BOP1-like WD40 protein, putative|Ribosome biogenesis block of proliferation protein 1, putative	790	794	1008	436	306	178	NA	749	408	374	293	198	321	711	443	287	251	177	583	NA	1150	616	620	434	842	1078	NA	548	499	225	684	963	335	504	285	300	814	545	788	427	NA	145	979	691	623	NA	218
488	aMAL7P1.17_2	MAL7P1.17::conserved Plasmodium membrane protein, unknown function	204	145	131	84	94	138	206	174	111	123	143	198	86	172	96	96	105	155	152	77	153	122	214	202	246	241	141	166	252	164	180	153	73	118	108	152	174	119	111	98	NA	125	262	140	142	89	84
489	aPF14_0501_3	PF14_0501::conserved Plasmodium protein, unknown function	143	186	199	131	93	87	182	264	178	244	161	113	63	267	163	193	102	99	130	77	221	163	168	144	210	299	227	211	195	118	138	142	75	125	87	100	158	161	170	126	NA	103	248	215	247	157	93
490	aPF14_0108_1	PF14_0108::conserved Plasmodium protein, unknown function	228	151	94	73	64	77	248	191	95	89	77	91	85	233	98	123	74	92	184	76	111	95	NA	130	385	231	98	106	118	103	305	159	63	98	76	111	207	122	84	79	NA	NA	325	139	121	73	69
491	aPF11_0416_2	PF11_0416::myosin heavy chain subunit, putative	129	116	98	85	77	78	155	127	90	94	86	89	NA	147	95	109	84	90	157	66	119	112	121	102	125	193	106	122	103	85	113	108	70	106	NA	89	98	85	88	81	NA	NA	143	128	101	81	75
492	aMAL7P1.144_1	MAL7P1.144::Serine-Threonine protein kinase, FIKK family	105	122	122	103	73	68	111	137	114	130	87	74	58	159	109	126	79	77	97	74	138	121	110	83	136	171	142	120	101	79	117	121	72	110	76	84	87	93	109	100	NA	NA	128	100	124	109	NA
493	aPF13_0218_1	PF13_0218::ABC transporter (MDR family)	134	121	117	89	97	82	153	140	119	118	132	110	57	136	99	114	131	111	145	70	166	124	145	128	190	193	147	155	151	106	161	127	76	126	88	111	139	97	103	99	NA	103	218	144	135	101	83
494	aPF13_0096_0	PF13_0096::Ubiquitin Carboxyl-terminal Hydrolase-like zinc finger protein	281	340	340	156	150	99	348	384	228	278	175	145	107	429	236	233	179	167	246	118	393	284	226	181	459	515	397	295	246	149	385	436	145	213	151	186	293	350	234	144	NA	125	582	397	373	182	83
495	aPFI1565w_0	PFI1565w::profilin, putative	2422	840	603	284	560	896	2648	1188	359	434	1080	1531	778	1180	319	251	415	743	1446	NA	540	580	1728	1686	3791	1633	580	778	1783	1213	NA	921	137	428	502	949	1098	543	244	157	NA	467	2653	838	453	286	625
496	aPFI0625c_1	PFI0625c::eukaryotic initiation factor 3, gamma subunit domain containing protein	231	350	323	217	143	94	233	384	189	319	166	114	101	402	184	288	151	114	249	219	484	290	269	178	462	562	351	282	232	124	322	420	131	220	134	145	311	282	313	179	NA	110	573	362	358	236	88
497	aPFF1030w_1	PFF1030w::conserved Plasmodium protein, unknown function	862	1383	1422	1085	428	195	837	1472	670	1822	530	304	290	1615	660	1231	413	273	774	NA	2188	1527	953	654	1468	2069	1379	1507	1038	378	1072	1523	481	908	425	147	1446	1629	1404	775	NA	220	2494	1837	1630	1266	203
498	aPF11_0260_0	PF11_0260::60S ribosomal protein L35, putative	1385	1601	2560	1696	983	651	1368	1971	1185	2767	1421	1061	635	1521	1279	1204	1051	619	1122	NA	2663	1796	1741	1389	2338	2555	2770	2370	2257	1030	1373	1981	659	1919	922	160	1504	1670	1756	1232	NA	460	3033	2803	2365	2446	842
499	aMAL13P1.262_2	MAL13P1.262::conserved Plasmodium protein, unknown function	394	299	292	184	307	218	383	340	249	308	194	154	101	286	259	296	285	162	511	91	551	267	352	294	418	603	401	472	250	230	302	299	175	262	151	167	174	153	157	137	NA	108	551	588	560	349	175
500	aPF14_0575_0	PF14_0575::conserved Plasmodium protein, unknown function	268	249	212	249	194	151	268	255	166	311	232	179	117	237	162	220	174	142	328	119	369	386	369	353	367	379	271	409	355	205	268	233	111	289	152	261	201	155	132	145	NA	142	421	297	257	208	131
501	aMAL13P1.165_0	MAL13P1.165::GPI transamidase subunit PIG-U, putative	128	120	94	122	94	94	132	138	106	172	113	103	75	135	94	141	98	117	155	82	138	149	148	140	164	173	121	151	142	112	138	128	75	140	99	129	113	102	81	88	NA	104	178	NA	124	90	77
502	aPF14_0712_4	PF14_0712::conserved Plasmodium protein, unknown function	215	290	285	142	116	109	242	384	167	265	155	176	120	347	172	197	137	175	173	153	254	151	162	157	294	280	225	195	149	120	220	253	95	149	99	141	156	156	119	93	NA	105	386	NA	180	94	73
503	aPF14_0520_1	PF14_0520::6-phosphogluconate dehydrogenase, decarboxylating, putative	224	247	233	144	155	112	237	284	171	217	202	152	129	266	171	159	161	138	297	133	285	223	253	218	286	298	248	283	218	152	233	228	107	225	121	193	201	214	168	139	NA	263	445	367	285	190	138
504	aPFE0345c_0	PFE0345c::conserved Plasmodium protein, unknown function	256	253	226	358	205	168	222	254	160	425	251	213	105	253	140	286	173	158	175	110	304	322	420	362	272	205	223	307	307	193	234	214	116	249	161	265	200	183	162	151	NA	126	354	338	228	185	114
506	aPFE1325w_3	PFE1325w::conserved Plasmodium protein, unknown function	91	97	97	99	84	83	105	108	97	103	102	89	61	133	92	107	80	87	92	NA	122	117	121	109	138	172	110	132	114	85	111	112	78	110	79	85	102	90	91	84	NA	102	131	105	116	80	71
507	aPF10_0347_0	PF10_0347::merozoite surface protein	408	180	137	93	120	175	388	188	112	105	165	249	165	207	110	98	116	174	211	83	154	132	206	195	388	300	133	157	224	143	249	178	75	117	100	129	217	131	109	87	NA	113	392	193	156	90	91
508	aPFE0740c_0	PFE0740c::kinase, putative	118	152	135	136	92	77	NA	149	NA	146	NA	90	67	162	103	120	85	87	108	82	137	121	132	108	118	NA	115	123	115	91	116	122	80	113	85	93	107	114	94	93	NA	NA	NA	118	105	NA	NA
511	aPF11_0158_1	PF11_0158::conserved Plasmodium protein, unknown function	139	111	87	73	69	85	140	124	78	93	83	97	61	130	87	91	77	103	103	65	107	103	114	99	135	143	86	104	105	90	127	113	67	94	83	89	93	82	78	76	NA	NA	144	98	99	70	NA
514	aPF14_0417_1	PF14_0417::HSP90	494	474	485	509	459	253	527	513	269	819	686	465	106	498	264	632	499	411	312	191	821	679	656	556	602	568	709	591	762	378	418	417	208	533	335	490	441	277	330	341	NA	251	831	373	533	551	229
516	aPFC0260w_0	PFC0260w::P-loop containing nucleoside triphospahte hydrolase, putative	159	160	133	76	74	NA	172	187	102	115	89	87	69	181	91	103	79	90	142	85	167	123	122	108	206	220	150	167	126	105	NA	NA	103	NA	NA	NA	122	104	110	91	NA	NA	227	419	162	99	70
517	aPFC0805w_0	PFC0805w::DNA-directed RNA polymerase II, putative	803	950	950	339	260	171	795	1101	405	502	407	297	288	1195	437	403	305	258	288	NA	1285	717	633	498	1325	1389	1164	840	596	284	893	974	289	560	261	347	981	737	714	321	NA	182	1806	927	1011	472	323
518	aMAL13P1.228_1	MAL13P1.228::conserved Plasmodium protein, unknown function	363	309	203	108	100	129	503	448	159	205	122	222	135	442	182	163	105	210	175	130	288	186	238	229	585	477	246	233	296	158	483	361	101	125	165	143	295	238	149	103	NA	163	599	322	223	135	74
519	aPF11_0310_1	PF11_0310::transporter, putative	536	620	873	519	247	209	715	1109	473	1054	443	348	233	911	577	942	310	241	489	NA	1171	589	615	487	855	1225	1410	986	829	338	570	715	498	481	262	215	426	390	588	325	NA	176	1276	887	988	710	187
520	aPFI1430w_0	PFI1430w::conserved Plasmodium protein, unknown function	259	210	188	223	247	177	284	265	136	316	316	278	111	259	145	304	257	267	240	117	295	322	334	293	371	285	227	344	329	207	257	215	105	243	187	249	225	151	120	114	NA	167	444	282	175	154	116
521	aPF08_0069_1	PF08_0069::importin beta, putative	213	256	247	218	120	101	220	329	181	332	171	136	156	328	191	238	129	129	202	145	343	248	243	203	350	414	303	275	223	138	278	303	112	238	143	177	248	278	194	134	NA	117	441	326	265	168	113
523	aPF14_0727_0	PF14_0727::conserved Plasmodium protein, unknown function	152	133	129	77	79	77	194	160	126	110	NA	82	103	152	116	106	87	91	192	82	139	105	121	97	124	189	112	122	89	84	127	118	81	109	83	83	101	87	89	87	NA	98	153	NA	138	89	83
524	aPFI0725c_0	PFI0725c::GINS complex subunit Psf3, putative	412	293	294	207	190	230	396	451	175	284	250	346	234	478	195	202	222	249	340	150	312	322	565	478	457	454	331	418	541	247	346	294	107	279	178	355	298	194	158	126	NA	140	582	251	260	170	173
525	aPF07_0070_0	PF07_0070::drug metabolite transporter, putative	226	230	184	143	138	93	274	289	155	584	164	129	131	241	149	235	141	171	201	104	273	218	202	168	221	250	212	239	201	137	228	217	89	173	170	172	149	171	149	132	NA	117	447	NA	212	157	85
527	aPF14_0681_0	PF14_0681::diacylglycerol kinase, putative	625	301	292	190	262	358	517	400	159	209	401	483	287	416	164	173	236	364	319	NA	124	301	610	582	716	567	380	359	735	415	400	309	96	259	209	355	394	234	192	130	NA	231	801	347	258	177	253
528	aPFF0830w_0	PFF0830w::alpha adaptin-like protein, putative	144	135	116	129	76	83	172	100	126	153	NA	95	68	164	99	150	NA	101	133	NA	135	126	125	116	172	199	125	129	113	95	150	141	79	107	85	91	160	149	109	95	NA	102	225	165	109	87	71
529	aPF14_0753_0	PF14_0753::Plasmodium exported protein (hyp13), unknown function	202	216	166	92	NA	70	190	271	113	101	NA	76	79	272	110	101	71	79	136	NA	153	99	105	95	NA	NA	140	115	NA	82	185	189	73	105	100	82	202	176	127	84	NA	NA	281	190	139	77	NA
530	aPF11_0254_1	PF11_0254::conserved Plasmodium protein, unknown function	462	439	536	360	268	163	560	451	317	492	490	309	292	589	300	357	288	245	495	NA	811	518	590	477	1148	1234	840	715	767	417	807	763	198	447	248	387	829	684	436	286	NA	225	1583	1407	634	516	378
531	aPF14_0620_1	PF14_0620::Metal-dependent hydrolase	143	198	190	159	92	79	171	255	154	232	134	93	70	253	139	182	102	93	127	NA	278	190	182	136	254	393	278	216	191	113	192	229	98	156	94	105	191	220	185	126	NA	105	376	272	237	174	87
532	aPFL2550w_0	PFL2550w::DNAJ domain protein, putative	278	258	262	173	120	100	276	303	165	219	168	118	98	320	159	176	116	121	230	NA	259	255	308	219	280	396	229	296	286	165	231	236	107	223	123	155	190	160	212	192	NA	118	359	246	337	308	157
533	aPF14_0158_0	PF14_0158::conserved Plasmodium protein, unknown function	NA	NA	NA	NA	NA	NA	83	NA	81	NA	NA	NA	NA	80	77	81	NA	73	NA	NA	NA	NA	85	NA	NA	NA	NA	NA	NA	NA	NA	NA	NA	NA	NA	NA	NA	NA	NA	77	NA	NA	NA	NA	NA	NA	NA
534	aPFF1185w_2	PFF1185w::Smarca -related protein	2399	2327	2581	1039	1331	1321	2543	2741	1398	1806	1759	2871	NA	2351	1497	945	1209	1525	1928	1510	3000	2322	2710	2274	4031	4059	3265	NA	2711	2636	2519	3117	804	1460	1361	2071	1982	1618	1909	1202	NA	815	4445	3426	2464	2242	663
535	aMAL7P1.124_1	MAL7P1.124::conserved Plasmodium protein, unknown function	NA	NA	NA	NA	NA	NA	93	NA	NA	96	NA	NA	58	94	82	94	73	81	NA	NA	NA	NA	NA	NA	NA	124	83	96	NA	NA	NA	NA	NA	NA	NA	NA	NA	NA	NA	NA	NA	NA	100	NA	NA	NA	74
536	aMAL13P1.11a_0	MAL13P1.11::Plasmodium exported protein (PHISTa), unknown function	69	NA	NA	NA	NA	NA	85	82	NA	131	NA	NA	NA	99	98	90	67	74	82	NA	91	NA	NA	NA	85	116	97	NA	NA	66	86	NA	67	NA	NA	NA	NA	75	NA	NA	NA	NA	88	81	85	62	64
537	aPFE1470w_0	PFE1470w::cell cycle regulator protein, putative	852	1186	1559	707	366	246	904	1795	666	1286	606	462	351	1488	705	618	335	245	419	NA	802	604	501	420	943	1199	962	826	535	310	114	519	172	362	184	256	807	845	801	412	NA	227	1679	1054	1088	687	442
538	aPF13_0267_0	PF13_0267::conserved Plasmodium protein, unknown function	384	594	471	257	149	137	437	665	245	385	235	182	180	718	264	263	160	172	386	356	820	540	548	433	692	1144	707	677	499	237	517	698	194	399	213	291	444	635	680	348	NA	169	1118	1025	950	587	200
539	aPFA0130c_0	PFA0130c::Serine-Threonine protein kinase, FIKK family, putative	422	415	1129	495	203	114	423	515	459	775	317	155	170	466	477	512	229	143	313	308	883	803	599	308	507	860	926	931	553	NA	397	490	221	310	213	186	433	299	690	459	NA	123	887	413	943	773	202
540	aPF11_0457_0	PF11_0457::Ubiquitin activating enzyme (E1) subunit Aos1, putative	147	165	173	191	124	104	210	239	135	298	181	128	100	242	152	210	150	131	198	100	247	248	261	201	188	339	232	275	253	128	196	196	111	132	130	153	174	175	146	130	NA	114	327	286	241	179	149
541	aPFD0445c_1	PFD0445c::conserved Plasmodium protein, unknown function	78	74	75	NA	64	NA	95	78	110	115	NA	76	55	87	82	96	74	87	89	NA	88	NA	97	76	88	116	79	105	NA	75	89	79	67	90	72	79	78	76	NA	78	NA	NA	108	88	107	66	67
542	aMAL13P1.12_0	MAL13P1.12::conserved Plasmodium membrane protein, unknown function	118	130	109	76	75	70	143	157	120	117	84	83	81	158	109	113	83	92	120	NA	122	98	102	80	123	147	122	120	121	83	124	112	81	111	80	84	99	87	86	87	NA	NA	153	NA	192	88	74
543	aPFL1045w_0	PFL1045w::conserved protein, unknown function	125	124	143	137	126	98	136	145	169	239	165	133	76	87	114	180	133	128	166	92	249	222	247	194	166	184	208	260	234	135	136	148	91	187	145	171	120	123	137	129	NA	117	207	179	177	154	93
544	aPF14_0017_0	PF14_0017::lysophospholipase, putative	314	560	1448	740	204	98	301	639	574	1197	284	156	155	613	658	647	187	136	284	NA	1347	742	635	296	529	1114	1166	832	624	187	407	739	254	704	245	285	346	454	798	521	NA	132	721	556	1434	938	174
545	aPFE0570w_7	PFE0570w::RNA pseudouridylate synthase, putative	1220	1537	1123	831	329	324	1135	2190	470	1267	476	484	710	2111	627	789	347	337	724	NA	1974	904	1130	805	1551	1679	1912	974	1033	408	884	1280	162	666	328	625	1219	1377	1385	629	NA	242	3467	1853	1597	1097	358
546	aPF07_0010_1	PF07_0010::conserved Plasmodium protein, unknown function	128	148	133	109	122	86	142	166	117	168	129	109	80	147	114	182	125	125	145	89	174	163	162	124	136	167	149	177	139	110	145	128	82	143	126	126	109	121	119	114	NA	111	166	402	160	114	71
548	aPF11_0429_0	PF11_0429::conserved Plasmodium protein, unknown function	761	351	240	134	444	725	681	484	158	151	720	1124	359	417	144	121	393	642	381	NA	76	316	870	952	1110	635	337	352	1388	611	628	376	92	241	346	552	472	175	149	103	NA	314	935	287	201	145	277
549	aMAL13P1.41_0	MAL13P1.41::conserved Plasmodium protein, unknown function	81	83	82	91	77	NA	96	89	79	104	90	83	NA	90	82	115	79	82	92	NA	106	109	112	99	112	137	113	119	106	87	98	97	71	103	76	80	92	87	82	86	NA	NA	91	NA	NA	NA	NA
550	aPFA0635c_1	PFA0635c::Plasmodium exported protein (hyp1), unknown function	456	430	303	152	73	75	350	521	149	143	87	80	181	570	169	137	77	79	320	213	352	152	146	139	525	576	286	163	132	101	431	485	75	144	88	106	581	374	256	122	NA	99	748	384	327	131	92
551	aPFB0650w_1	PFB0650w::conserved Plasmodium protein, unknown function	538	577	498	372	182	154	500	602	268	431	217	192	227	681	278	337	180	165	553	338	887	572	727	603	824	1329	906	762	880	409	658	748	NA	507	288	415	656	486	819	514	NA	203	1371	862	860	862	309
552	aPF14_0108_0	PF14_0108::conserved Plasmodium protein, unknown function	1221	563	267	134	97	149	1215	572	173	177	132	231	421	635	166	176	108	218	748	NA	290	169	375	546	1729	827	277	203	403	380	1249	590	110	151	201	389	768	273	167	103	NA	149	1384	407	235	136	93
553	aPFI1465w_1	PFI1465w::procollagen lysine 5-dioxygenase, putative	117	119	95	98	72	NA	147	134	94	126	NA	NA	70	155	100	152	83	79	201	NA	166	100	101	83	149	227	136	116	NA	NA	141	125	86	102	NA	74	85	79	81	81	NA	NA	127	138	135	90	64
554	aPFI1210w_2	PFI1210w::conserved Plasmodium protein, unknown function	278	300	194	141	132	150	332	368	196	203	177	297	105	351	148	201	138	253	200	104	208	147	205	215	348	390	186	194	257	207	250	237	89	135	127	200	181	139	98	93	NA	147	349	197	146	93	82
555	aPF10_0079_0	PF10_0079::conserved Plasmodium protein, unknown function	195	249	182	128	113	113	234	295	138	187	148	167	72	332	160	171	122	155	148	105	265	203	204	173	311	376	276	277	241	143	228	259	107	170	129	146	189	216	177	122	NA	115	322	252	213	161	77
556	aMAL13P1.349_1	MAL13P1.349::conserved Plasmodium protein, unknown function	455	677	542	443	207	139	432	768	272	699	304	233	105	726	249	455	195	188	270	209	601	427	343	296	591	781	538	437	368	208	375	496	165	329	174	220	318	355	271	177	NA	130	604	468	405	265	80
557	aPFF0965c_1	PFF0965c::conserved Plasmodium membrane protein, unknown function	258	283	282	204	174	163	257	310	174	268	274	218	122	356	195	219	186	191	216	NA	379	253	348	288	275	414	331	292	340	191	226	261	118	227	151	204	179	177	186	147	NA	122	341	275	274	220	143
558	aPFI0510c_0	PFI0510c::conserved Plasmodium protein, unknown function	269	296	267	236	104	130	230	365	164	276	147	165	108	436	166	216	116	138	197	106	249	257	292	261	350	379	256	263	256	159	247	237	NA	176	123	152	251	218	175	124	NA	110	435	258	243	153	96
559	aPFF0755c_3	PFF0755c::conserved Plasmodium protein, unknown function	119	144	122	112	78	78	143	165	105	138	84	89	83	213	115	139	83	91	179	85	161	143	130	97	144	247	135	140	119	89	143	147	NA	119	82	89	114	121	102	89	NA	NA	183	153	149	92	74
560	aPF14_0497_1	PF14_0497::aminomethyl transferase domain-containing protein	104	99	128	87	73	74	129	115	112	143	85	78	59	110	111	121	81	83	129	74	165	139	129	92	121	163	135	173	107	NA	105	105	69	106	75	78	104	87	112	99	NA	NA	160	146	163	107	73
561	aPF14_0315_0	PF14_0315::conserved Plasmodium membrane protein, unknown function	181	161	190	228	137	137	194	210	133	364	196	192	83	202	152	324	167	191	156	130	260	285	287	251	298	305	231	282	292	NA	251	283	102	163	170	222	166	226	152	121	NA	136	315	252	206	157	116
562	aPF14_0594_1	PF14_0594::conserved Plasmodium protein, unknown function	677	885	474	238	106	91	600	993	225	346	130	114	235	954	235	269	111	111	292	249	379	216	178	152	489	510	304	196	142	105	462	443	128	159	111	140	587	478	272	131	NA	104	947	440	286	159	77
563	aPF13_0015_1	PF13_0015::conserved Plasmodium protein, unknown function	134	130	165	147	106	91	135	151	109	192	143	98	77	158	119	179	126	101	141	85	181	144	174	120	145	156	157	147	144	91	116	125	81	132	99	101	119	104	122	102	NA	100	176	135	159	120	87
564	aPFD0545w_2	PFD0545w::conserved Plasmodium protein, unknown function	356	750	1020	334	137	99	349	771	387	621	171	129	162	735	453	391	162	139	347	517	1048	519	349	203	498	1225	805	561	299	134	469	997	252	435	170	188	356	631	759	293	NA	118	652	578	953	430	94
565	aPFL1835w_1	PFL1835w::conserved Plasmodium protein, unknown function	3985	2408	1634	497	448	476	4188	3039	630	913	567	946	2668	3342	999	676	472	796	2087	1469	1954	885	1356	1080	4189	2918	1861	1186	1359	797	2980	2836	434	916	562	1014	2006	1276	1006	455	NA	291	5735	2301	1569	822	263
566	aPFL2130w_1	PFL2130w::conserved Plasmodium protein, unknown function	242	402	290	232	132	127	278	514	179	378	198	173	126	563	219	267	143	146	233	198	426	255	322	222	309	498	384	323	288	156	244	313	90	190	125	198	203	261	216	131	NA	115	617	367	423	203	124
567	aPFD0945c_1	PFD0945c::conserved Plasmodium membrane protein, unknown function	586	607	416	203	198	149	543	711	209	373	228	206	285	667	243	259	204	213	378	313	616	343	376	278	698	736	517	368	348	187	401	510	86	267	202	229	402	372	307	170	NA	135	860	592	380	238	70
569	aPF11_0218_0	PF11_0218::conserved Plasmodium protein, unknown function	629	465	379	200	200	249	595	672	243	236	298	325	229	635	219	206	194	231	355	NA	460	319	462	437	747	920	507	412	571	308	438	425	130	239	171	257	475	321	243	142	NA	159	1054	532	373	173	122
570	aPF11_0342_2	PF11_0342::conserved Plasmodium protein, unknown function	467	377	273	246	497	410	506	458	189	382	610	727	135	342	189	319	406	557	285	NA	413	460	566	648	652	616	418	557	900	573	413	405	157	339	423	546	298	213	157	173	NA	318	627	325	250	243	135
571	aPFC0555c_0	PFC0555c::conserved Plasmodium protein, unknown function	145	127	127	117	90	92	165	167	107	144	134	104	74	171	114	127	99	98	120	79	167	135	156	103	181	225	153	161	170	109	154	155	123	123	97	106	134	114	112	103	NA	NA	282	188	NA	104	98
572	aPFF0330w_1	PFF0330w::coatomer alpha subunit, putative	407	465	392	185	180	127	473	548	294	251	325	196	113	625	261	253	175	172	274	143	564	403	421	357	557	860	561	510	498	270	409	439	NA	230	149	226	463	407	408	228	NA	176	650	618	400	297	123
573	aPFI0835c_0	PFI0835c::N-glycosylase-DNA lyase, putative	382	431	443	310	220	169	322	452	218	352	353	210	148	441	220	246	220	167	245	NA	474	368	448	341	381	535	509	437	424	223	269	332	114	317	170	217	271	291	406	220	NA	146	445	354	410	NA	238
576	aPFB0495w_0	PFB0495w::conserved Plasmodium protein, unknown function	NA	NA	NA	65	63	NA	74	74	76	82	NA	NA	NA	79	82	89	65	78	NA	NA	NA	NA	NA	79	NA	104	80	104	NA	NA	NA	NA	57	NA	NA	NA	NA	NA	NA	NA	NA	NA	85	97	100	70	NA
577	aPF11_0089_1	PF11_0089::conserved Plasmodium protein, unknown function	88	NA	93	79	NA	68	96	114	86	95	NA	NA	NA	108	94	90	63	74	93	NA	112	NA	87	71	94	129	117	NA	NA	NA	93	95	61	95	NA	NA	83	83	NA	NA	NA	NA	111	94	101	78	NA
578	aPF10_0213_3	PF10_0213::10b antigen, putative	620	475	525	388	435	436	576	528	300	568	617	589	208	486	308	388	368	471	566	NA	809	654	861	934	680	926	667	750	904	558	514	521	215	555	331	610	377	289	314	331	NA	241	855	610	550	510	289
579	aPF14_0510_0	PF14_0510::p23 co-chaperone	1478	1419	1593	1132	1391	820	1472	2048	1005	2393	2041	1602	814	1653	1252	919	1553	637	1311	NA	2468	1716	1994	1372	2476	3121	3444	3206	3463	1659	1256	1660	692	1796	936	958	1218	933	1331	1281	NA	600	3735	2922	2555	3073	2457
580	aPF11_0315_0	PF11_0315::conserved Plasmodium protein, unknown function	200	162	134	152	128	122	218	192	112	230	172	152	81	187	124	175	140	146	229	123	215	225	255	222	266	254	171	243	247	165	225	185	88	179	124	181	167	122	103	105	NA	125	308	223	195	129	98
581	aPFL0915c_0	PFL0915c::conserved Plasmodium protein, unknown function	130	162	174	128	81	86	144	220	142	156	104	NA	78	212	131	142	93	100	131	98	141	119	134	99	NA	186	132	124	122	89	138	165	69	111	78	94	101	101	93	80	NA	99	150	126	167	77	74
582	aPF14_0009_0	PF14_0009::Plasmodium exported protein (PHISTa), unknown function	80	87	80	71	62	NA	91	97	86	89	NA	71	54	91	78	94	68	74	80	64	86	87	93	69	86	112	81	97	NA	NA	80	82	60	93	68	66	87	87	84	73	NA	NA	119	110	106	72	66
583	aPF14_0225_0	PF14_0225::conserved Plasmodium membrane protein, unknown function	115	133	99	83	64	70	113	153	NA	114	NA	NA	60	147	85	105	69	80	97	76	116	NA	89	77	108	125	105	NA	NA	NA	99	108	65	95	71	76	83	86	79	73	NA	NA	118	129	193	157	68
584	aPF11_0482_2	PF11_0482::conserved Plasmodium protein, unknown function	211	210	171	140	166	125	218	226	127	196	227	190	103	227	120	182	188	191	177	132	253	259	287	261	238	264	209	261	279	157	213	204	98	207	162	214	157	139	148	141	NA	140	281	350	206	195	83
585	aMAL13P1.234_2	MAL13P1.234::conserved Plasmodium protein, unknown function	202	204	169	93	97	92	207	270	124	160	114	135	91	237	129	141	98	137	138	115	215	168	178	155	216	264	174	187	165	120	182	188	83	142	108	147	131	167	137	98	NA	107	273	189	207	112	75
586	aPFC0230c_2	PFC0230c::conserved Plasmodium protein, unknown function	175	160	141	119	81	80	300	208	118	225	111	127	98	205	123	156	83	110	142	87	169	136	141	124	256	251	180	196	157	117	139	115	67	113	80	108	128	112	105	87	NA	NA	344	216	191	115	71
587	aPF14_0059_3	PF14_0059::conserved Plasmodium protein, unknown function	161	208	187	139	85	85	191	274	133	258	122	114	86	253	126	142	92	107	137	123	218	176	196	153	225	317	234	219	177	118	163	196	81	164	92	132	171	188	154	103	NA	102	379	260	238	153	101
588	aPF14_0724_0	PF14_0724::bromodomain containing protein, putative	158	194	151	135	93	81	245	298	129	287	146	121	118	275	146	247	121	129	169	137	200	162	171	142	298	360	226	225	192	129	270	309	120	181	125	160	150	147	NA	103	NA	98	476	260	241	156	78
590	aPF13_0343_1	PF13_0343::conserved Plasmodium protein, unknown function	162	171	126	115	83	84	171	219	104	124	101	91	84	244	109	125	90	98	130	100	169	138	136	123	217	275	148	142	144	95	164	179	91	119	90	105	188	155	127	98	NA	108	269	NA	161	97	80
591	aPF10_0379_0	PF10_0379::phospholipase, putative	103	90	90	95	89	92	146	109	89	132	126	112	63	106	88	113	95	103	111	71	130	131	141	125	139	170	112	146	149	108	104	97	67	99	75	85	95	83	81	89	NA	NA	139	112	104	84	NA
592	aPFC0205c_0	PFC0205c::1-cys-glutaredoxin-like protein-1	197	176	176	255	224	126	177	177	115	262	230	149	91	201	138	276	202	146	181	108	263	235	256	226	251	215	216	218	237	148	237	178	118	201	171	175	189	128	126	155	NA	136	240	135	NA	174	NA
593	aPF11_0395_2	PF11_0395::guanylyl cyclase	243	191	175	109	119	145	248	237	123	158	180	192	103	288	146	141	141	178	184	92	198	171	249	258	276	310	186	213	268	162	236	227	85	153	131	177	203	138	140	103	NA	130	298	206	192	104	76
594	aMAL7P1.119_1	MAL7P1.119::conserved Plasmodium protein, unknown function	1330	522	257	131	207	538	1789	643	183	149	222	839	512	656	213	198	220	916	774	NA	271	222	547	692	1777	752	231	236	755	577	1348	668	141	188	459	620	734	376	144	109	NA	472	1350	437	197	NA	98
595	aPF14_0145_0	PF14_0145::ubiquitin C-terminal hydrolase, putative	245	278	258	229	76	76	223	440	143	248	122	93	83	456	140	188	83	84	152	130	256	166	156	119	284	393	252	178	150	98	238	257	89	137	83	102	306	266	210	117	NA	95	545	298	268	NA	99
596	aPF10_0380_0	PF10_0380::Serine-Threonine protein kinase, FIKK family	799	729	1294	619	460	199	724	760	748	1027	677	264	183	617	636	441	425	194	617	NA	1287	790	734	460	1095	1584	1657	1374	1200	395	650	1084	429	997	401	333	616	482	1072	681	NA	156	1189	1006	1311	1421	235
597	aPF11_0184_0	PF11_0184::DNA mismatch repair protein MLH1, putative	279	290	244	149	150	122	265	313	172	208	202	196	108	343	173	189	174	202	222	187	407	289	346	260	403	449	373	300	342	200	355	359	132	224	190	231	307	349	297	176	NA	147	488	404	325	234	138
598	aMAL8P1.40_0	MAL8P1.40::RNA-binding protein, putative	891	979	862	551	397	248	858	1160	451	848	562	468	257	1129	449	712	368	374	639	476	1294	793	734	650	1203	1445	1140	865	877	447	911	1020	284	659	343	478	1059	1010	719	381	NA	275	1915	1095	998	641	292
600	aPF10_0246_1	PF10_0246::conserved Plasmodium protein, unknown function	161	152	164	190	145	131	171	178	142	286	247	180	88	181	146	162	160	126	174	115	236	237	270	220	219	250	269	304	308	170	148	NA	96	178	136	143	137	130	142	137	NA	126	271	252	227	218	153
602	aPF14_0563_0	PF14_0563::DEAD-box RNA helicase, putative	1694	1917	1528	494	661	331	1951	2509	792	1223	811	688	714	2064	869	1020	715	808	1160	1216	2019	1387	1027	905	2462	2953	1771	1757	1406	697	1879	2469	637	900	745	844	1369	1380	1027	518	NA	286	3774	2563	1634	985	207
603	aPFD0455w_0	PFD0455w::40S ribosomal processing protein, putative	873	793	906	507	270	229	792	1110	366	703	434	335	428	993	496	447	316	247	579	613	937	778	733	618	1240	1048	1006	851	796	340	751	842	209	610	288	97	904	793	621	368	NA	173	1796	875	788	635	315
604	aPFL1055c_0	PFL1055c::conserved Plasmodium membrane protein, unknown function	254	356	469	288	83	77	242	447	195	283	95	85	105	448	249	273	89	89	204	235	347	259	202	143	292	413	322	220	149	99	241	328	112	178	94	NA	297	321	289	157	NA	99	430	296	281	200	93
605	aPF08_0114_0	PF08_0114::conserved Plasmodium membrane protein, unknown function	427	701	499	442	287	164	444	799	246	629	399	302	247	798	319	518	286	284	508	541	1120	697	655	625	875	1316	847	821	694	364	700	934	235	587	327	426	628	734	516	271	NA	234	1372	928	837	458	157
608	aPFD0075w_0	PFD0075w::conserved Plasmodium falciparum protein family	97	101	110	111	97	72	114	120	107	181	102	82	67	120	111	161	105	91	110	72	128	119	122	86	117	130	104	122	93	79	111	105	69	109	87	90	83	82	89	85	NA	NA	133	104	125	86	68
609	aPF14_0662_1	PF14_0662::Nucleoside transporter, putative	NA	158	206	139	102	76	167	205	250	206	129	107	87	177	162	199	122	128	154	116	210	220	233	162	188	225	186	286	208	135	172	185	144	223	138	164	120	125	157	143	NA	106	430	265	222	196	86
611	aPF11_0468_0	PF11_0468::bin3, bicoid-interacting 3, putative	141	132	104	103	117	130	162	154	157	124	148	143	76	151	103	119	110	136	171	77	148	136	177	172	196	220	132	167	185	140	151	133	72	123	97	127	124	100	88	87	NA	111	212	196	145	104	84
612	aPFL0395c_1	PFL0395c::conserved Plasmodium protein, unknown function	93	95	83	88	72	NA	97	95	81	104	NA	82	NA	99	85	111	78	78	85	NA	117	107	105	90	119	143	106	130	NA	NA	110	100	68	NA	79	77	96	91	90	NA	NA	NA	125	312	NA	NA	NA
613	aPFL0785c_0	PFL0785c::signal recognition particle SRP19, putative	846	746	902	542	288	272	555	790	351	531	NA	287	346	659	372	351	244	206	630	599	810	549	593	510	849	960	NA	484	NA	272	596	723	238	482	268	365	954	708	747	404	NA	197	1164	NA	NA	NA	313
614	aPFI0990c_1	PFI0990c::CS-domain containing protein, conserved in Apicomplexa	288	237	197	165	217	199	312	267	152	210	376	287	129	286	145	189	239	237	224	115	284	294	412	391	303	343	269	325	448	239	283	230	108	217	192	258	220	141	148	129	NA	149	373	216	200	149	157
615	aPF08_0110_0	PF08_0110::PfRab18, GTPase	2433	3303	3537	2088	1197	818	2173	4157	1724	2537	1873	1309	832	4926	1801	1951	1167	836	1373	1193	2441	1924	1850	1809	3369	3299	3026	2057	2231	1076	2504	2546	662	1358	867	1123	1986	1406	1458	861	NA	477	3465	1784	1824	1355	560
616	aMAL13P1.244_0	MAL13P1.244::TBC domain protein, putative	145	112	94	78	75	83	165	132	86	84	98	111	67	150	90	93	84	102	108	NA	107	96	114	101	181	161	100	108	117	85	152	110	NA	103	80	90	107	85	NA	NA	NA	NA	159	NA	90	NA	71
617	aPFL2515c_0	PFL2515c::conserved Plasmodium protein, unknown function	1094	1132	4185	2685	1026	488	930	1547	1972	5214	1731	787	173	1380	2372	2168	1083	384	900	1218	2694	1749	1617	937	1882	3663	3714	2611	2298	729	1056	2311	770	2039	680	729	1275	1119	2581	1846	NA	304	2919	2088	3637	3473	643
618	aPF13_0161_1	PF13_0161::conserved Plasmodium protein, unknown function	1098	653	594	219	160	276	902	754	301	283	195	367	380	591	291	210	161	308	553	345	644	467	534	522	838	863	634	503	579	370	650	661	228	385	281	364	499	316	430	311	NA	153	803	444	471	458	129
619	aPFL1325c_0	PFL1325c::conserved Plasmodium protein, unknown function	164	172	152	119	88	84	194	243	117	205	129	111	77	241	132	141	95	101	163	121	221	179	181	140	219	294	210	218	193	116	184	197	83	144	93	111	167	154	137	99	NA	NA	311	218	188	118	86
621	aPFE1555c_0	PFE1555c::conserved Plasmodium protein, unknown function	83	74	70	65	66	NA	115	90	NA	83	81	88	66	93	NA	85	NA	83	91	NA	88	NA	96	88	94	124	80	103	NA	87	NA	NA	NA	NA	NA	NA	78	NA	NA	NA	NA	NA	98	143	95	75	NA
622	aMAL13P1.156_0	MAL13P1.156::conserved Plasmodium protein, unknown function	289	255	199	114	107	99	439	401	199	183	121	120	304	424	254	207	152	140	508	140	283	201	188	168	348	568	197	228	184	136	319	273	127	123	102	125	193	163	142	121	NA	106	455	384	302	147	79
623	aPFL2590w_0	PFL2590w::Plasmodium exported protein (PHISTa), unknown function	372	415	286	174	305	167	510	491	209	422	384	334	131	429	250	446	331	405	309	208	402	378	395	347	437	421	319	424	466	297	422	349	239	267	326	332	241	223	187	174	NA	195	551	420	292	238	105
624	aPF14_0049_0	PF14_0049::Sybindin domain containing protein, putative	283	313	252	218	167	138	264	378	142	313	225	185	111	337	165	225	154	161	216	195	351	303	355	319	363	399	325	347	362	179	250	263	102	229	154	NA	264	275	262	164	NA	130	459	304	310	238	77
625	aMAL13P1.175_0	MAL13P1.175::msp7-like protein fragment	184	139	107	81	73	85	203	166	100	112	92	102	81	173	142	139	99	124	140	81	118	109	122	111	161	172	105	122	109	94	155	127	83	111	92	NA	116	92	92	79	NA	107	192	NA	148	82	63
626	aPFI1065c_0	PFI1065c::conserved Plasmodium protein, unknown function	316	240	239	195	243	193	270	251	148	269	346	261	115	244	167	215	198	236	315	139	396	369	457	423	285	335	279	372	398	211	261	243	136	272	216	239	199	148	169	170	NA	138	409	225	241	249	92
627	aPFA0195w_0	PFA0195w::conserved Plasmodium protein, unknown function	97	94	88	93	73	74	109	119	77	119	89	83	70	108	88	110	86	92	127	78	123	123	134	109	108	137	112	134	117	90	107	102	75	116	83	103	91	80	88	87	NA	NA	135	NA	122	94	79
628	aPFF1290c_0	PFF1290c::conserved Plasmodium protein, unknown function	85	83	75	68	NA	NA	99	92	88	NA	NA	NA	64	100	87	106	73	85	97	NA	90	87	NA	73	98	NA	89	94	NA	NA	94	84	65	93	71	69	NA	80	NA	NA	NA	NA	118	NA	97	67	70
629	aPF07_0044_0	PF07_0044::conserved Plasmodium protein, unknown function	989	1082	1011	471	326	227	750	963	364	632	283	190	456	933	499	404	313	184	914	705	1386	681	691	479	932	1288	1036	815	437	291	599	842	262	553	183	323	889	746	723	357	NA	137	1516	1140	885	568	272
630	aMAL13P1.120_1	MAL13P1.120::splicing factor, putative	784	967	912	296	488	269	821	1179	421	479	606	471	364	983	506	410	448	410	714	801	1540	916	950	652	1049	1380	1407	1026	1054	521	826	1108	393	945	507	690	764	768	762	474	NA	259	1529	1013	1054	828	340
632	aMAL8P1.42_0	MAL8P1.42::conserved Plasmodium protein, unknown function	129	137	140	123	92	98	149	153	109	142	121	102	81	173	114	139	104	99	157	103	189	147	161	162	185	258	158	154	159	119	161	145	79	135	92	123	167	159	123	95	NA	107	233	232	173	109	89
633	aPFB0750w_0	PFB0750w::vacuolar protein-sorting protein VPS45, putative	84	83	78	80	71	76	94	90	78	86	NA	NA	56	NA	NA	89	73	83	96	68	89	96	103	98	104	130	86	NA	NA	88	98	99	NA	99	75	87	90	NA	86	NA	NA	NA	115	NA	NA	NA	76
634	aPF07_0080_0	PF07_0080::40S ribosomal protein S10, putative	3812	6180	5529	2529	2686	971	3834	6803	3034	3215	2477	1435	2689	9545	3976	2506	2639	947	3258	4276	8030	3690	3090	2067	6125	8356	5823	2873	NA	1432	4974	7142	3207	3177	1948	1672	5405	5093	4713	2888	NA	807	8029	3971	4519	3437	1393
635	aPFE1120w_2	PFE1120w::conserved Plasmodium protein, unknown function	113	101	92	81	68	85	123	118	85	91	89	105	67	142	89	104	75	99	99	NA	111	103	120	119	135	149	90	99	126	NA	131	115	NA	104	78	103	100	87	86	76	NA	NA	143	112	105	73	NA
636	aMAL7P1.157_1	MAL7P1.157::conserved Plasmodium protein, unknown function	250	294	265	196	200	143	316	368	191	303	289	218	87	525	232	307	222	201	193	108	344	317	241	273	314	326	302	323	329	193	284	248	118	208	188	201	219	180	189	168	NA	132	330	205	219	200	NA
637	aPF11_0403_0	PF11_0403::conserved Plasmodium protein, unknown function	110	132	136	170	99	83	117	169	95	216	116	103	57	175	111	215	99	99	110	73	153	137	140	116	155	153	143	145	144	98	125	136	72	122	92	97	143	163	118	94	NA	102	192	165	129	108	NA
638	aPFB0095c_2	PFB0095c::erythrocyte membrane protein 3	277	273	385	149	133	102	274	262	218	236	156	128	77	276	234	195	126	130	205	155	328	287	187	182	304	362	229	257	201	125	329	372	124	218	142	156	394	446	1499	1275	NA	200	874	687	2128	2090	203
639	aPFE0070w_0	PFE0070w::interspersed repeat antigen, putative	18155	23244	9891	1048	1148	894	22714	29924	5718	1651	1618	1833	8144	36175	9027	2007	1474	1728	7231	9856	15747	3033	2576	3192	17881	21265	13468	3349	3151	2584	14797	22897	6063	2331	2021	2762	13884	12272	8152	2173	NA	532	25452	14020	10294	2976	200
640	aPFL0925w_0	PFL0925w::Formin 2, putative	318	299	272	183	152	184	306	419	160	264	251	292	160	442	206	231	181	224	243	240	441	311	407	322	498	510	506	396	502	276	341	323	135	270	202	240	240	242	240	187	NA	167	524	339	389	311	119
641	aMAL13P1.66_3	MAL13P1.66::conserved Plasmodium protein, unknown function	NA	NA	NA	67	NA	NA	103	83	73	152	NA	NA	65	99	79	80	72	73	131	NA	83	NA	115	NA	NA	122	72	NA	NA	71	83	NA	63	NA	NA	NA	72	NA	NA	NA	NA	NA	92	84	NA	NA	66
642	aPF13_0197_0	PF13_0197::Merozoite Surface Protein 7 precursor, MSP7	11525	5818	2176	765	3584	5608	14592	6173	1217	1452	4482	12892	5627	4449	1190	797	2712	6249	6852	3845	2691	2382	7090	6663	13643	7858	2960	3204	11840	8488	4753	3634	580	1317	3702	3531	5664	2579	1179	561	NA	4520	11894	4975	1867	1110	825
644	aPFL0360c_4	PFL0360c::conserved Plasmodium protein, unknown function	431	468	392	158	269	164	476	533	270	305	310	270	143	457	256	377	309	383	360	277	512	364	408	346	531	485	382	404	464	297	518	454	253	244	301	356	270	278	249	186	NA	159	579	413	352	256	87
645	aPF14_0710_1	PF14_0710::conserved Plasmodium membrane protein, unknown function	85	85	77	70	67	72	102	94	130	79	74	NA	59	89	82	93	75	83	115	NA	104	93	107	83	105	121	86	NA	NA	NA	102	NA	68	100	77	96	86	NA	84	79	NA	NA	129	217	103	73	67
646	aPFL0315c_3	PFL0315c::conserved Plasmodium protein, unknown function	781	406	287	212	241	334	622	493	148	300	310	512	323	439	208	291	350	452	323	202	335	270	510	463	437	314	253	290	469	302	421	292	156	238	274	306	290	176	145	162	NA	181	553	292	217	211	122
647	aPF10_0254_0	PF10_0254::conserved Plasmodium protein, unknown function	580	403	271	130	166	268	767	541	151	203	235	501	341	461	189	191	56	437	383	229	288	257	488	504	610	431	236	314	546	374	508	374	112	200	244	426	424	246	159	113	NA	239	867	316	229	136	107
648	aMAL13P1.275_1	MAL13P1.275::NLI interacting factor-like phosphatase, putative	325	491	384	264	129	112	392	543	198	435	198	202	204	536	240	299	138	160	256	228	481	281	310	233	476	543	453	326	338	170	407	441	132	281	162	267	334	333	243	140	NA	134	812	457	412	221	90
649	aPF14_0577_1	PF14_0577::conserved Plasmodium protein, unknown function	217	215	179	136	132	123	183	244	118	167	174	162	94	216	116	144	133	139	156	141	253	197	323	246	223	229	238	205	263	154	175	195	92	174	130	199	146	138	134	101	NA	103	1048	153	164	130	106
650	aPF13_0182_0	PF13_0182::ubiquitin activating enzyme, putative	130	137	109	111	83	85	168	181	119	176	104	99	123	164	120	151	97	105	163	88	176	152	167	128	151	191	155	193	151	103	126	119	84	133	90	112	118	104	122	99	NA	NA	198	155	189	116	76
651	aMAL13P1.121_0	MAL13P1.121::adenosine-diphosphatase	301	239	158	156	175	163	383	332	121	242	239	251	82	324	162	200	194	205	240	132	226	256	345	284	398	298	235	362	316	189	229	229	89	236	147	257	205	173	125	110	NA	153	470	NA	202	132	110
653	aMAL13P1.344_1	MAL13P1.344::RNAse L inhibitor protein, putative	1501	1921	2064	775	1026	446	1566	2435	1266	1280	1591	868	808	2545	1197	962	961	570	942	844	2522	1153	1265	1008	2678	2940	2853	1593	2018	860	1358	1834	619	971	667	760	1475	1233	1273	646	NA	386	2911	1732	1836	1311	523
656	aPFF0885w_0	PFF0885w::ribosomal protein L27a	1690	1759	3247	1788	1193	726	1271	2169	1595	3300	1732	1094	868	1598	1469	1449	1097	506	1308	1617	2481	1597	1704	979	2331	2514	2512	1880	2429	898	1280	1716	641	1556	633	791	1702	1437	2131	1398	NA	508	3137	2821	2368	2809	1343
657	aPF11_0291_0	PF11_0291::conserved Plasmodium protein, unknown function	1813	2580	1252	794	749	369	2012	2666	788	1667	878	712	561	2788	781	1525	746	785	1279	1070	2017	1255	863	994	2659	2565	1767	1404	1299	628	1971	2618	834	837	810	793	1777	1565	1208	735	NA	383	2728	1888	1339	1019	118
658	aPF13_0194_0	PF13_0194::probable protein, unknown function	810	767	491	182	130	114	657	885	230	223	194	117	230	854	255	198	132	118	453	382	502	231	240	238	906	606	451	239	262	142	606	516	151	169	125	159	1011	585	345	147	NA	110	1624	642	424	192	95
659	aPF14_0374_0	PF14_0374::CCAAT-binding transcription factor, putative	1051	577	292	164	116	165	1105	646	166	193	159	321	252	677	185	183	122	242	716	328	295	203	361	442	1494	741	246	187	426	284	1355	589	106	167	216	266	804	402	164	105	NA	169	1277	480	192	112	95
660	aPF10_0113_1	PF10_0113::conserved Plasmodium protein, unknown function	317	422	254	124	81	83	653	707	253	167	121	109	187	1156	372	187	110	119	213	151	344	155	127	130	393	679	372	208	175	125	341	370	133	125	100	71	297	247	240	119	NA	102	655	448	356	172	71
661	aPF14_0264_0	PF14_0264::protein kinase, putative	601	622	320	215	133	127	516	726	192	225	166	183	146	561	153	154	94	114	105	270	313	255	226	241	544	726	313	245	275	173	332	336	92	140	100	74	473	413	181	123	NA	118	772	389	245	152	89
662	aPFL1100w_1	PFL1100w::conserved Plasmodium protein, unknown function	180	164	151	127	105	100	157	162	106	162	152	121	79	177	111	164	123	123	161	109	196	183	185	156	189	163	158	182	177	114	190	158	79	132	116	116	121	105	113	107	NA	99	277	123	141	108	84
663	aMAL7P1.167_0	MAL7P1.167::conserved Plasmodium protein, unknown function	478	332	168	133	173	218	654	425	126	224	250	445	183	371	128	190	169	289	301	152	246	238	390	361	556	296	234	300	552	324	287	222	94	160	207	NA	297	181	112	102	NA	185	640	290	176	109	76
664	aMAL13P1.292_1	MAL13P1.292::riboflavin kinase - FAD synthase family protein, putative	192	191	178	155	83	80	165	275	106	173	105	92	91	303	140	155	93	90	155	107	198	136	175	129	184	201	179	162	146	94	163	182	80	139	83	103	173	153	151	102	NA	NA	304	216	187	123	90
665	aPFD0260c_1	PFD0260c::sequestrin	833	1066	809	277	662	295	1050	1210	489	727	618	614	264	924	496	644	618	852	837	639	1056	848	725	792	882	988	NA	999	1027	719	1089	1147	790	516	759	865	496	582	545	480	NA	361	1124	1127	920	570	130
666	aPFF0225w_1	PFF0225w::DNA helicase, putative	139	113	95	87	78	NA	144	122	90	110	100	83	68	132	94	106	86	89	169	83	178	111	141	114	117	166	115	117	120	80	133	120	71	111	83	95	100	91	90	84	NA	NA	148	133	122	81	NA
667	aPFL2405c_1	PFL2405c::PFG377 protein	291	253	194	113	135	124	330	273	149	155	115	133	142	275	179	173	138	148	283	122	263	165	180	155	225	315	185	144	133	136	223	215	103	141	103	113	137	113	104	96	NA	109	271	234	198	130	95
668	aPFD1045c_0	PFD1045c::erythrocyte membrane-associated antigen, putative	166	217	188	129	88	82	181	246	108	198	106	105	87	220	125	163	90	108	150	133	227	164	177	140	198	254	202	186	165	109	147	176	84	139	100	111	140	172	151	108	NA	NA	255	262	191	119	67
669	aPF13_0013_0	PF13_0013::PBS lyase HEAT-like repeat domain protein	1404	1411	1514	948	520	276	1484	1689	590	1596	725	568	654	1738	791	1507	504	539	1164	1101	1778	1929	1050	971	1855	1839	1198	1660	1044	539	1831	1827	436	1236	536	885	1155	1486	988	605	NA	381	3453	1913	1515	956	230
670	aPF14_0101_3	PF14_0101::conserved Plasmodium protein, unknown function	382	476	311	266	163	142	392	570	160	339	214	236	219	474	165	237	162	188	260	303	511	389	374	291	439	496	369	426	395	198	288	353	121	312	177	254	225	292	198	117	NA	123	465	358	228	153	96
671	aPFI1360c_0	PFI1360c::serine-threonine protein phosphatase, putative	193	174	153	112	170	159	202	220	105	147	204	259	120	189	124	133	172	205	184	154	238	285	376	337	314	268	162	267	341	246	217	222	79	228	164	339	165	154	123	96	NA	178	326	221	180	110	83
672	aPFL1140w_0	PFL1140w::integral membrane protein, putative	188	199	184	128	151	98	220	220	121	248	192	158	115	207	142	205	153	151	163	152	264	250	251	189	276	250	229	311	251	152	199	188	99	215	137	192	154	158	144	135	NA	117	376	221	219	175	68
674	aPFI0365w_1	PFI0365w::translation initiation factor SUI1, putative	214	242	211	140	93	94	233	299	150	169	152	99	114	444	183	163	113	107	132	132	238	172	170	140	259	338	255	207	202	110	199	219	96	137	100	107	179	174	179	107	NA	99	293	185	232	152	93
675	aPFI1465w_0	PFI1465w::procollagen lysine 5-dioxygenase, putative	85	102	99	88	NA	NA	99	108	86	104	NA	NA	58	132	99	97	68	78	103	76	NA	95	88	81	119	170	93	104	NA	NA	99	105	NA	99	NA	NA	81	81	86	NA	NA	NA	108	100	120	NA	NA
676	aMAL13P1.395_1	MAL13P1.395::krox-like protein, putative	409	403	332	212	115	116	457	552	212	298	169	162	153	491	185	235	115	132	244	199	322	225	235	192	522	555	379	271	272	155	356	361	134	181	147	158	292	267	282	167	NA	119	518	299	315	229	105
677	aPFC0575w_1	PFC0575w::conserved Plasmodium protein, unknown function	211	202	239	178	147	141	254	271	219	293	284	179	107	287	221	193	157	128	174	127	330	283	318	269	292	246	291	NA	355	176	188	181	86	196	128	165	226	181	228	167	NA	134	346	269	294	246	143
678	aPFF0525w_0	PFF0525w::conserved Plasmodium protein, unknown function	709	1087	964	906	309	206	609	1136	472	1264	441	278	248	1456	564	1300	288	237	473	455	886	790	611	524	1087	1370	883	736	659	310	747	871	302	496	327	358	1228	1132	756	474	NA	221	1725	1047	821	706	174
679	aPFA0570w_1	PFA0570w::conserved Plasmodium protein, unknown function	178	182	226	202	143	151	175	240	137	254	246	174	68	263	147	176	149	137	140	135	341	307	369	272	246	319	317	347	368	106	189	213	104	259	147	171	172	166	217	167	NA	114	290	194	290	252	141
680	aPF08_0096_1	PF08_0096::RNA helicase, putative	934	1721	1262	646	583	235	1004	1843	642	1010	778	412	188	1926	677	950	601	397	768	924	1983	1400	1040	685	1643	2330	1694	1080	1306	94	1383	1738	564	874	606	105	1387	1417	956	610	NA	272	2245	1521	1158	816	262
682	aPFF0655c_0	PFF0655c::adapter-related protein, putative	503	444	433	331	222	227	546	502	266	396	371	366	203	564	279	322	239	264	305	467	600	548	645	600	868	892	542	555	668	372	617	575	156	390	262	109	454	336	265	182	NA	217	759	435	401	268	225
683	aPFE0820c_0	PFE0820c::conserved Plasmodium protein, unknown function	183	149	140	127	91	95	NA	176	98	152	130	121	87	198	113	158	104	116	128	95	167	134	144	132	186	206	138	153	149	113	152	144	74	123	94	73	128	129	111	95	NA	108	220	160	141	101	84
684	aMAL13P1.298_0	MAL13P1.298::conserved Plasmodium membrane protein, unknown function	137	135	111	91	73	83	148	156	90	94	83	94	81	197	108	107	87	114	135	96	122	110	123	105	135	161	102	119	117	89	133	135	66	106	77	89	129	133	95	83	NA	98	189	159	145	76	77
685	aMAL8P1.70_0	MAL8P1.70::Zinc finger C-x8-C-x5-C-x3-H type, putative	501	314	163	94	89	155	526	332	122	124	103	254	168	362	139	134	100	243	372	179	189	150	316	367	708	254	155	163	329	273	500	317	87	122	189	326	277	190	123	96	NA	165	497	228	221	99	68
686	aPFL2235w_1	PFL2235w::conserved Plasmodium protein, unknown function	616	868	583	215	332	150	828	1050	412	555	394	314	237	1017	483	681	446	435	453	442	785	571	348	397	604	804	549	621	496	322	742	861	440	351	420	390	328	437	392	297	NA	187	650	736	648	414	107
687	aPFL1720w_1	PFL1720w::Serine hydroxymethyltransferase	951	705	628	470	1100	659	1022	977	279	671	1634	1309	471	1051	385	609	1224	1027	658	505	778	871	1336	1209	1383	1022	726	993	1527	919	929	760	194	663	578	1149	666	408	294	312	NA	583	1417	498	476	574	443
688	aPF10_0263_0	PF10_0263::hypothetical protein	76	73	NA	65	NA	NA	81	NA	NA	71	NA	70	57	87	81	86	67	79	92	NA	83	NA	NA	NA	NA	103	65	NA	NA	NA	NA	NA	62	NA	NA	NA	NA	NA	NA	NA	NA	NA	88	76	85	NA	70
689	aPF11_0242_2	PF11_0242::calcium-dependent protein kinase, putative	559	532	481	197	170	214	478	556	229	259	217	310	261	585	261	195	170	222	407	390	542	381	507	481	650	668	467	364	479	311	499	606	168	307	233	313	426	415	331	183	NA	174	817	758	426	270	156
690	aPF14_0017_1	PF14_0017::lysophospholipase, putative	152	167	367	256	116	82	191	231	200	430	143	112	104	269	311	377	130	122	153	183	365	259	213	132	240	320	324	321	223	133	213	296	117	260	116	145	164	199	256	174	NA	NA	457	267	412	277	98
691	aPF07_0077_1	PF07_0077::actin-related protein	364	442	418	189	156	133	347	548	189	269	251	179	201	443	206	186	176	151	359	407	599	421	380	297	554	567	527	527	383	181	323	498	144	345	157	241	319	408	332	161	NA	126	729	NA	513	283	135
692	aPFE0825w_0	PFE0825w::metabolite-drug transporter, putative	213	254	154	86	81	82	270	340	110	142	98	108	183	261	127	110	90	100	164	133	186	144	143	113	235	193	144	154	138	98	179	159	77	131	87	117	136	103	95	83	NA	98	411	139	137	92	159
693	aPF08_0111_0	PF08_0111::RNA helicase, putative	301	405	340	145	172	122	354	519	265	269	262	189	186	434	239	292	244	241	338	324	486	336	351	297	422	484	355	307	340	226	419	437	218	265	231	343	280	318	266	175	NA	153	767	429	356	227	98
695	aMAL13P1.158_1	MAL13P1.158::conserved Plasmodium protein, unknown function	94	101	86	85	66	71	105	108	94	95	NA	73	59	125	86	104	73	79	85	77	105	98	89	83	99	135	96	115	89	NA	99	92	65	120	NA	70	90	81	81	84	NA	NA	134	72	93	86	NA
696	aPFE0380c_1	PFE0380c::Nuclear pore associated protein (NLP4), putative	146	143	165	135	97	107	159	184	116	164	184	135	71	196	125	146	117	102	110	100	195	159	200	158	198	229	198	189	229	123	165	161	73	128	97	117	147	143	145	105	NA	111	251	167	174	130	123
697	aPF14_0322_0		NA	NA	NA	NA	NA	NA	NA	NA	NA	NA	NA	NA	NA	NA	NA	NA	NA	NA	NA	NA	NA	NA	NA	NA	NA	NA	NA	NA	NA	NA	NA	NA	NA	NA	NA	NA	NA	NA	NA	NA	NA	NA	NA	NA	NA	NA	NA
698	aPFI1240c_0	PFI1240c::prolyl-t-RNA synthase, putative	116	102	97	148	95	99	136	125	99	184	139	121	62	116	95	152	95	216	106	84	140	164	186	163	141	152	114	175	181	121	NA	NA	NA	NA	NA	NA	116	95	97	91	NA	126	172	123	118	101	86
699	aPFI1100w_1	PFI1100w::para-aminobenzoic acid synthetase	152	147	110	105	93	90	169	178	110	147	119	102	90	202	109	137	73	92	139	101	155	156	164	143	153	210	216	138	147	101	139	122	81	126	82	99	125	103	100	89	NA	104	210	147	135	114	84
700	aPFB0888w_0	PFB0888w::ribosome associated membrane protein RAMP4, putative	272	243	311	188	143	125	394	351	222	342	236	216	135	381	251	330	142	215	225	151	294	270	234	231	337	347	283	341	314	NA	425	342	130	203	150	193	298	279	230	168	NA	166	604	363	339	208	122
701	aPFF0090w_0	PFF0090w::conserved Plasmodium protein, unknown function	1710	1894	2573	1245	1299	488	2078	2325	1937	2554	1305	889	624	1997	2044	2106	1340	796	1499	1530	3016	1790	1346	904	2287	4214	3198	2800	1893	222	1866	3247	2070	1729	1340	NA	859	1090	1772	1014	NA	242	2387	2461	3138	1921	616
702	aPF14_0308_0	PF14_0308::conserved Plasmodium protein, unknown function	362	401	398	326	185	170	288	412	207	370	323	221	95	486	251	281	219	192	244	248	499	427	446	374	343	517	456	428	435	80	292	350	172	342	218	55	288	327	357	219	NA	137	423	379	399	323	203
703	aPF13_0024_1	PF13_0024::conserved Plasmodium protein, unknown function	212	180	156	141	137	129	NA	232	124	207	222	186	79	197	130	181	165	169	193	112	236	233	264	238	244	257	222	294	318	146	211	180	104	166	147	89	166	127	125	116	NA	120	310	197	181	137	112
704	aPFI0610w_0	PFI0610w::conserved Plasmodium protein, unknown function	3315	3717	3389	2035	1532	875	3419	4626	1813	3752	2763	2059	1982	3991	1749	2402	1790	1363	2496	2692	3868	2564	2405	1875	4851	5148	3664	3710	3798	1978	3396	3652	1047	2509	1449	NA	3868	3422	2706	1551	NA	760	7333	4671	2731	3483	1250
705	aPFL2390c_3	PFL2390c::conserved Plasmodium protein, unknown function	168	187	153	92	86	95	192	215	104	103	110	120	101	220	109	105	89	94	165	117	179	145	156	133	162	235	183	163	152	106	158	183	81	131	92	113	134	142	125	98	NA	NA	225	141	162	100	75
706	aPFI1340w_0	PFI1340w::fumarate hydratase, putative	168	135	104	89	89	96	178	158	87	104	104	120	89	171	94	117	93	122	122	96	129	122	162	149	165	150	109	151	155	118	149	124	67	123	95	133	122	102	88	82	NA	NA	191	160	152	83	83
707	aPFL1510c_1	PFL1510c::conserved Plasmodium protein, unknown function	536	533	391	140	280	204	795	566	308	330	273	473	200	559	264	399	354	763	418	324	435	339	428	438	595	528	371	452	597	440	665	551	256	256	436	567	312	254	251	197	NA	226	674	502	400	256	85
708	aPF10_0052_0	PF10_0052::conserved Plasmodium protein, unknown function	152	149	134	99	149	89	207	200	108	183	216	148	77	191	114	167	163	138	146	108	173	163	187	162	225	211	160	200	220	136	162	148	76	123	107	130	131	103	101	101	NA	115	232	137	148	110	75
709	aMAL8P1.164_0		NA	NA	NA	NA	NA	NA	NA	NA	NA	NA	NA	NA	NA	NA	NA	NA	NA	NA	NA	NA	NA	NA	NA	NA	NA	NA	NA	NA	NA	NA	NA	NA	NA	NA	NA	NA	NA	NA	NA	NA	NA	NA	NA	NA	NA	NA	NA
710	aPFC0325c_2	PFC0325c::conserved Plasmodium protein, unknown function	453	361	317	184	270	271	433	409	172	300	370	394	205	368	212	229	280	336	369	231	507	446	598	404	550	510	467	529	658	398	379	356	NA	388	278	433	268	198	211	176	NA	200	576	388	434	324	141
711	aPF07_0012_1	PF07_0012::conserved Plasmodium protein, unknown function	395	299	316	154	208	218	448	383	189	267	318	305	182	312	193	219	252	341	356	207	381	387	493	459	405	394	198	436	473	271	428	339	127	282	227	381	212	175	189	142	NA	151	501	344	330	214	139
712	aMAL13P1.313_1	MAL13P1.313::conserved Plasmodium protein, unknown function	141	173	127	96	75	76	144	193	90	117	NA	NA	80	174	100	120	77	91	147	130	170	132	164	127	163	192	131	133	130	96	125	142	71	118	82	107	135	141	128	103	NA	NA	207	138	136	119	75
713	aPFB0715w_1	PFB0715w::DNA-directed RNA polymerase II second largest subunit, putative	421	547	556	255	223	154	471	641	273	417	267	224	349	622	333	276	216	175	650	494	830	547	523	356	797	844	598	728	486	263	536	628	NA	522	192	294	553	726	434	215	NA	153	1371	975	705	361	188
714	aPF13_0231_0	PF13_0231::Tetratricopeptide repeat family protein, putative	242	304	225	119	134	97	322	319	143	255	172	154	141	277	166	249	143	207	242	235	329	232	244	200	278	311	220	261	253	166	278	288	142	184	180	202	202	243	189	149	NA	139	413	405	240	157	80
716	aPF13_0162_1	PF13_0162::conserved Plasmodium protein, unknown function	1783	1978	1597	432	246	198	1779	2570	875	583	347	238	1005	2728	1034	521	239	187	888	1304	1465	699	583	553	2390	2780	1598	858	687	384	1669	1773	375	481	239	352	2065	1730	1343	281	NA	185	3773	1916	1386	473	237
717	aPF13_0323_0	PF13_0323::binding protein, putative	107	137	127	136	NA	66	102	150	90	132	83	NA	61	151	94	127	65	79	95	94	143	118	106	84	133	179	138	120	96	NA	107	118	69	107	69	71	130	117	120	91	NA	NA	152	115	131	100	74
718	aPFD0710w_1	PFD0710w::GTP-binding protein, putative	120	104	85	80	72	79	125	101	87	83	NA	90	73	151	97	136	82	91	98	NA	116	106	117	95	132	130	78	NA	95	79	128	98	63	107	77	90	102	95	86	86	NA	NA	131	89	96	73	NA
719	aMAL8P1.144_0	MAL8P1.144::AAA family ATPase, putative	1250	776	269	173	141	200	1673	749	195	209	212	350	755	1140	252	222	154	300	811	403	454	311	488	509	2096	855	353	296	705	427	1500	685	178	222	342	474	666	353	189	131	NA	188	1280	500	313	184	105
721	aPF14_0188_1	PF14_0188::conserved Plasmodium membrane protein, unknown function	461	488	388	202	126	104	509	606	248	289	164	131	180	640	259	318	142	139	330	346	475	313	244	223	599	782	460	319	268	NA	520	615	194	201	149	141	461	442	274	145	NA	121	881	579	354	180	97
722	aPFF0330w_0	PFF0330w::coatomer alpha subunit, putative	662	849	803	496	262	241	879	1315	491	733	535	450	258	1448	511	598	309	293	570	669	980	830	902	728	1292	1771	1108	901	960	70	1200	1246	290	619	369	79	751	771	633	270	NA	191	1856	1168	927	470	178
724	aPF13_0348_0	PF13_0348::PfRhop148,Rhoptry protein	1630	1997	1661	678	1525	841	1947	2713	931	1293	2433	1921	934	2543	1152	731	1688	1130	1021	1276	2673	1738	2146	1506	2297	3019	3507	2313	3895	1349	1544	1931	724	1734	1435	NA	1220	1129	1211	903	NA	674	2389	1643	1536	1504	844
725	aMAL13P1.306_0	MAL13P1.306::conserved Plasmodium protein, unknown function	328	200	148	92	85	121	389	268	127	155	136	186	153	291	126	130	103	168	251	119	189	141	208	196	420	334	157	182	234	163	352	242	79	144	124	103	236	168	129	98	NA	132	429	234	NA	119	81
726	aPFC0605w_0	PFC0605w::conserved Plasmodium protein, unknown function	198	233	168	80	100	NA	204	250	123	165	122	116	68	291	NA	201	120	127	135	134	230	180	138	138	213	253	228	178	160	107	209	249	128	125	134	137	128	137	126	120	NA	100	230	152	157	139	NA
727	aMAL8P1.30_1	MAL8P1.30::conserved Plasmodium membrane protein, unknown function	147	123	109	87	150	136	169	132	94	107	199	195	95	177	105	114	165	201	NA	103	141	160	216	213	177	187	116	199	217	159	176	140	83	152	124	190	142	94	90	84	NA	131	237	124	139	87	89
728	aPF11_0197_0	PF11_0197::conserved Plasmodium protein, unknown function	594	685	576	194	294	194	715	713	326	418	438	359	232	642	351	500	398	566	428	370	614	485	530	385	547	446	416	546	520	340	680	596	275	321	352	464	387	341	331	235	NA	200	736	583	553	321	118
729	aPFE1120w_10	PFE1120w::conserved Plasmodium protein, unknown function	244	205	139	93	90	143	228	215	98	140	122	186	114	217	116	107	97	155	176	137	160	135	227	216	265	238	180	139	223	165	186	170	75	117	107	152	152	120	100	84	NA	111	425	148	133	90	77
730	aPF07_0125_1		NA	NA	NA	NA	NA	NA	NA	NA	NA	NA	NA	NA	NA	NA	NA	NA	NA	NA	NA	NA	NA	NA	NA	NA	NA	NA	NA	NA	NA	NA	NA	NA	NA	NA	NA	NA	NA	NA	NA	NA	NA	NA	NA	NA	NA	NA	NA
731	aPF11_0483_1	PF11_0483::farnesyltransferase beta subunit, putative	158	136	104	77	91	78	200	162	98	120	109	125	117	190	110	137	112	132	145	97	131	133	128	113	203	168	104	146	141	105	185	151	80	120	104	129	141	106	90	84	NA	108	247	127	125	88	NA
732	aMAL8P1.143_1	MAL8P1.143::conserved Plasmodium protein, unknown function	429	427	325	157	146	162	381	475	150	207	215	226	197	467	221	172	180	191	260	237	372	241	363	285	357	344	275	259	317	182	273	295	107	206	153	242	237	236	214	123	NA	125	500	282	307	180	90
733	aPFA0675w_0	PFA0675w::P. falciparum RESA-like protein with DnaJ domain	818	855	871	198	198	173	771	953	334	267	246	208	430	821	439	256	212	200	466	364	688	306	375	243	434	651	520	284	254	168	362	480	161	258	149	220	295	272	274	148	NA	110	724	485	473	211	102
734	aPFI1205c_1	PFI1205c::conserved Plasmodium membrane protein, unknown function	137	150	110	79	79	79	185	187	102	125	98	116	100	162	107	101	81	100	129	110	143	124	146	120	196	200	148	184	150	107	128	119	NA	117	81	119	129	123	107	82	NA	93	493	NA	157	90	67
735	aPFF0300w_1	PFF0300w::RNA-binding protein, putative	640	747	636	357	214	201	491	672	268	453	267	208	330	629	334	330	225	185	460	638	795	558	495	397	606	645	663	520	419	242	393	585	162	405	179	188	528	549	538	263	NA	150	898	500	500	416	150
737	aPFA0610c_0	PFA0610c::Plasmodium exported protein (hyp11), unknown function	158	182	114	79	67	74	204	221	113	89	85	90	109	227	106	92	74	84	126	97	134	103	103	89	194	231	130	115	84	85	159	148	75	99	73	81	251	188	138	86	NA	NA	394	234	162	88	70
738	aPF13_0254_0	PF13_0254::conserved Plasmodium membrane protein, unknown function	218	225	186	108	126	119	286	346	142	152	227	181	121	373	153	143	164	151	131	130	250	172	188	167	273	291	260	202	279	138	186	199	107	143	127	137	183	148	149	120	NA	132	310	162	182	148	115
739	aMAL8P1.203_2	MAL8P1.203::Serine-Threonine protein kinase, FIKK family	137	115	93	90	86	109	177	158	103	106	131	151	91	166	113	116	100	119	187	89	135	130	154	161	163	231	117	134	153	124	177	136	84	121	94	135	144	96	91	87	NA	132	NA	166	143	89	91
740	aPF13_0303_1	PF13_0303::regulator of chromosome condensation, putative	707	1057	761	371	258	244	752	1483	435	509	468	419	420	1496	592	441	288	303	451	486	735	447	535	472	1076	1106	765	471	731	350	828	790	209	335	278	401	681	646	564	276	NA	239	1289	739	755	404	187
741	aPF14_0730_0	PF14_0730::Plasmodium exported protein (PHISTb), unknown function	85	108	247	186	91	73	104	106	174	323	126	85	55	132	207	366	102	86	92	98	194	176	134	89	108	190	186	176	129	83	104	163	95	127	100	90	84	100	141	128	NA	712	121	127	226	173	NA
742	aPFF1340w_0	PFF1340w::conserved Plasmodium protein, unknown function	117	151	119	82	70	NA	131	165	95	95	81	84	68	196	108	107	72	81	109	106	139	111	110	92	146	NA	128	110	98	82	129	137	71	100	74	81	107	99	93	NA	NA	NA	157	114	119	84	65
743	aPFE1600w_1	PFE1600w::Plasmodium exported protein (PHISTb), unknown function	868	2253	6053	2755	758	252	798	2645	3416	4376	1251	394	155	2317	3432	2766	783	257	651	2592	4426	3403	1596	719	1332	4860	4481	3581	1918	486	1104	3499	1177	2563	685	258	1013	2361	4682	2629	NA	298	2210	2777	5603	4156	610
745	aPFL2130w_0	PFL2130w::conserved Plasmodium protein, unknown function	402	853	621	582	284	307	317	836	272	674	328	334	170	969	389	596	325	290	394	724	744	561	634	607	528	1019	593	163	462	269	472	851	194	354	281	189	301	429	343	194	NA	156	447	457	333	268	138
746	aPF11_0257_0	PF11_0257::ethanolamine kinase, putative	3048	1720	983	978	997	1109	3961	2632	625	1678	1877	2254	2229	2319	696	964	1085	1272	1799	1040	1090	1230	2085	1843	5009	2475	1269	1551	3146	1929	3156	1553	247	1056	880	1237	1706	847	486	405	NA	968	4114	1427	882	860	725
747	aMAL7P1.137_1	MAL7P1.137::kelch protein, putative	1306	667	388	172	211	235	1452	811	215	239	284	407	747	827	252	167	205	294	913	396	466	376	661	714	1836	831	420	446	808	481	1478	655	143	296	265	544	629	281	191	122	NA	186	1648	463	319	189	112
748	aPF11_0034_1	PF11_0034::DnaJ protein, putative	382	300	225	144	118	117	387	339	135	164	166	154	222	223	160	143	138	153	248	173	282	161	254	195	348	321	222	192	225	142	323	241	101	170	125	157	195	140	143	107	NA	107	368	226	202	116	95
749	aPF10_0265_0	PF10_0265::conserved Plasmodium protein, unknown function	769	937	738	248	336	194	1016	975	524	664	389	423	280	873	525	668	417	605	624	583	810	469	451	437	800	649	594	560	524	363	847	875	496	327	435	464	520	518	460	311	NA	218	1107	940	743	391	86
750	aPFC0325c_0	PFC0325c::conserved Plasmodium protein, unknown function	528	436	329	233	391	271	479	472	202	418	477	544	209	458	228	356	419	503	359	331	511	541	706	591	659	549	500	516	808	466	465	472	184	350	408	625	327	264	221	229	NA	290	751	340	364	298	110
751	aPF11_0259_0	PF11_0259::nuclear preribosomal assembly protein, putative	573	904	663	323	379	98	614	892	380	770	289	169	303	998	475	703	233	174	477	762	918	543	392	278	823	974	590	580	359	219	693	857	245	385	210	260	686	686	463	502	NA	186	1479	998	724	522	NA
752	aPFE1345c_1	PFE1345c::minichromosome maintenance protein 3, putative	1408	963	658	363	944	598	1542	1251	311	480	1283	1309	952	1286	437	432	946	921	889	730	1044	1143	876	1210	1643	1184	947	1312	1795	901	1236	1016	275	976	695	1248	1026	584	359	285	NA	591	1850	600	518	442	364
753	aPF14_0291_0	PF14_0291::conserved Plasmodium protein, unknown function	252	290	255	135	88	79	297	356	149	215	111	104	152	356	186	212	96	114	269	254	270	174	190	189	372	381	206	216	275	155	403	341	107	165	200	226	227	249	157	103	NA	115	489	438	249	129	70
754	aPFL1020w_0	PFL1020w::conserved Plasmodium protein, unknown function	525	779	865	497	287	190	563	1038	422	680	431	328	365	1033	600	678	361	283	475	642	857	659	608	468	844	920	886	688	662	307	666	799	232	548	277	446	419	637	658	300	NA	214	891	631	758	450	181
755	aPFE0895c_1	PFE0895c::Zinc finger protein, putative	302	276	147	87	100	112	377	315	136	136	133	211	214	265	118	119	105	186	246	187	191	175	214	200	396	263	159	212	222	162	306	219	84	163	134	180	215	162	117	87	NA	130	599	NA	158	90	76
756	aPF08_0061_0	PF08_0061::conserved Plasmodium protein, unknown function	357	403	237	153	136	107	300	389	158	271	186	156	158	364	149	224	140	159	252	254	346	264	301	238	362	396	282	279	266	165	247	298	110	198	147	99	249	253	189	130	NA	119	465	NA	255	173	73
759	aPF11_0447_0	PF11_0447::translation initiation factor eIF-1A, putative	1349	2002	1869	1055	959	493	1426	2398	1040	1686	1569	756	651	2517	1228	1439	992	636	628	1678	2582	1871	1470	1293	2531	3095	2588	2033	2047	946	1871	2162	662	1129	864	909	1519	1493	1587	885	NA	485	3732	2538	2181	1471	371
760	aPF10_0026_0	PF10_0026::Tryptophan-rich antigen 3, putative	616	589	493	403	250	266	486	719	265	517	432	290	275	652	265	312	223	185	465	560	708	500	484	518	776	860	746	430	558	320	476	552	187	333	228	304	860	510	504	311	NA	158	1246	618	452	460	212
761	aPFE0325w_3	PFE0325w::conserved Plasmodium protein, unknown function	161	158	141	117	88	99	191	192	116	138	143	117	90	218	131	137	89	100	148	111	177	157	158	148	183	248	161	147	156	108	170	149	89	124	100	115	135	138	130	104	NA	NA	267	167	161	107	74
762	aPFD1045c_2	PFD1045c::erythrocyte membrane-associated antigen, putative	148	173	148	130	88	81	162	198	113	178	96	92	79	203	137	182	97	91	175	112	186	154	135	123	155	229	157	139	113	88	163	161	102	120	95	92	135	149	121	101	NA	NA	235	224	169	113	72
763	aPF10_0099_1	PF10_0099::conserved Plasmodium protein, unknown function	385	551	444	266	122	105	385	618	250	387	201	134	168	622	251	301	139	116	298	369	570	414	273	217	551	670	598	432	327	147	390	445	186	286	144	158	416	381	330	202	NA	114	701	512	410	329	114
764	aPFI0705w_0	PFI0705w::conserved Plasmodium protein, unknown function	668	357	270	144	217	473	694	454	170	197	385	636	276	511	209	174	254	460	435	278	241	302	594	612	883	NA	223	271	639	360	674	370	85	223	244	253	452	219	146	94	NA	288	874	269	189	111	160
765	aPFC0890w_0	PFC0890w::SNARE protein	695	824	882	555	344	344	772	1020	503	920	852	560	292	975	464	563	445	425	476	492	883	759	794	696	1233	1290	910	904	872	528	820	779	224	609	308	295	742	557	647	351	NA	278	1347	737	915	520	188
766	aPFD0970c_2	PFD0970c::Zinc finger, putative	811	1365	786	585	432	240	741	1413	393	994	549	405	290	1320	426	854	412	363	314	428	587	487	372	327	485	583	542	356	366	197	411	543	183	309	212	149	365	357	365	228	NA	137	564	364	375	307	83
767	aPFA0215w_1	PFA0220w::ubiquitin carboxyl-terminal hydrolase, putative	1425	850	636	309	190	299	1019	1080	304	384	317	371	429	960	356	262	205	237	706	606	740	456	573	493	978	1019	809	471	638	346	698	627	162	300	227	247	954	549	544	263	NA	171	1350	680	541	370	124
768	aPF13_0120_0	PF13_0120::conserved Plasmodium protein, unknown function	759	471	283	167	238	362	662	500	171	223	313	620	250	444	197	215	238	446	396	301	316	350	610	554	667	454	303	356	723	440	433	395	132	284	397	520	320	227	163	124	NA	223	604	289	215	144	92
769	aPFF0665c_1	PFF0665c::syntaxin binding protein, putative	351	295	259	176	177	159	316	326	165	233	289	248	207	385	203	238	235	215	229	218	383	310	345	303	354	365	350	351	367	194	333	304	120	297	177	254	233	180	213	154	NA	169	406	201	314	207	124
770	aPFB0350c_0	PFB0350c::serine repeat antigen 3 (SERA-3)	1099	800	497	164	497	433	1066	802	276	344	498	841	350	787	318	475	554	940	861	634	653	728	1040	1151	1065	775	387	631	1047	722	1006	869	290	398	670	956	642	368	266	199	NA	481	1172	599	448	240	115
771	aPFA0350c_0	PFA0350c::conserved Plasmodium protein, unknown function	132	137	104	119	104	90	152	137	97	156	121	103	81	152	109	156	110	104	225	98	200	196	220	178	150	196	153	186	180	121	166	133	89	176	114	143	109	94	93	100	NA	110	183	156	131	114	74
772	aMAL8P1.69_0	MAL8P1.69::14-3-3 protein homologue, putative	4530	4711	3766	2528	3159	2002	4856	5613	1574	4181	2619	4054	2104	6790	3022	3067	3488	2513	3829	3317	4528	3628	5199	3373	5688	4891	3531	4408	4343	2960	5198	5092	1196	4400	2193	3685	4688	3966	2573	1967	NA	2089	8245	4758	2914	2663	1516
773	aPFL1430c_0	PFL1430c::conserved Plasmodium protein, unknown function	439	365	234	145	206	151	591	492	178	259	344	349	194	365	185	221	211	258	370	312	444	427	483	484	536	563	374	499	518	326	405	394	120	297	225	417	331	230	170	145	NA	225	585	367	349	207	112
774	aPF11_0268_1	PF11_0268::Kelch-motif containing protein, putative	622	359	216	84	76	120	618	432	118	111	87	185	383	505	131	133	82	156	458	221	176	127	243	323	903	397	144	149	268	228	668	351	79	128	134	295	297	180	115	83	NA	126	550	225	166	92	69
775	aPF14_0152_2	PF14_0152::conserved Plasmodium protein, unknown function	325	381	284	240	197	130	331	455	182	414	236	213	192	437	237	386	228	168	405	202	627	355	358	268	399	560	510	453	389	219	340	367	187	267	179	222	206	217	251	214	NA	150	513	366	394	375	85
776	aPF13_0192_0	PF13_0192::conserved Plasmodium protein, unknown function	101	103	121	367	158	115	146	113	88	478	236	163	77	117	100	326	166	128	135	110	331	292	352	204	173	175	292	328	346	157	132	127	96	269	147	190	107	99	91	112	NA	119	267	195	128	162	110
777	aPF10_0191_0		NA	NA	NA	NA	NA	NA	NA	NA	NA	NA	NA	NA	NA	NA	NA	NA	NA	NA	NA	NA	NA	NA	NA	NA	NA	NA	NA	NA	NA	NA	NA	NA	NA	NA	NA	NA	NA	NA	NA	NA	NA	NA	NA	NA	NA	NA	NA
780	aMAL7P1.134_4	MAL7P1.134::conserved Plasmodium protein, unknown function	303	401	376	185	155	145	437	642	276	327	298	200	200	561	270	223	181	148	168	356	496	338	275	238	614	754	532	412	433	207	351	414	127	232	151	176	309	369	331	165	NA	136	720	398	462	240	107
781	aPFL1105c_0	PFL1105c::conserved Plasmodium protein, unknown function	756	443	221	138	157	216	897	513	163	229	238	375	314	584	178	223	171	323	366	206	247	248	312	343	785	452	214	243	413	262	664	323	101	178	232	286	441	234	139	121	NA	205	714	282	184	129	87
782	aPF14_0156_0	PF14_0156::dimethyladenosine transferase, putative	193	236	226	179	94	89	214	309	145	227	126	94	99	305	164	233	105	97	187	213	284	247	170	143	264	369	291	239	188	108	248	277	132	161	114	109	219	200	208	146	NA	101	408	287	243	193	83
783	aPF13_0128_0	PF13_0128::beta-hydroxyacyl-acp dehydratase precursor	137	164	176	109	85	92	150	190	126	219	117	99	84	186	135	116	93	96	152	118	155	136	149	123	164	235	168	143	131	92	150	143	86	128	88	92	161	108	133	101	NA	NA	279	145	170	108	72
784	aMAL13P1.13_2	MAL13P1.13::conserved Plasmodium protein, unknown function	223	231	211	127	97	107	203	290	132	165	150	112	103	300	142	132	102	89	167	160	251	185	207	157	262	299	255	189	198	107	207	250	87	146	92	108	224	190	171	108	NA	107	333	256	200	130	104
785	aPF11_0324_1	PF11_0324::conserved Plasmodium protein, unknown function	89	86	79	90	72	NA	96	88	87	113	86	83	55	99	86	101	78	85	103	81	113	125	130	100	108	119	101	NA	105	81	101	90	70	103	79	86	85	79	75	79	NA	NA	114	91	94	75	64
786	aPFI0640c_1	PFI0640c::conserved Plasmodium protein, unknown function	125	118	113	121	100	88	136	136	102	165	133	99	66	139	104	139	100	97	140	89	163	150	191	138	146	NA	145	150	170	105	127	124	76	126	91	97	129	108	115	98	NA	NA	198	140	157	110	106
787	aPFD0190w_0	PFD0190w::SET domain, putative	179	164	103	79	78	101	169	188	84	NA	96	112	79	265	107	120	92	103	103	95	107	110	133	103	142	162	106	105	116	88	139	118	64	96	85	91	107	89	86	79	NA	NA	141	88	NA	64	64
788	aPFD0320c_3	PFD0320c::conserved Plasmodium protein, unknown function	271	299	268	160	89	106	252	368	139	231	126	123	101	374	160	188	104	125	152	160	233	164	166	NA	213	276	212	159	153	106	189	205	87	114	95	120	230	217	171	104	NA	102	372	246	207	131	80
789	aPF11_0198_0		NA	NA	NA	NA	NA	NA	NA	NA	NA	NA	NA	NA	NA	NA	NA	NA	NA	NA	NA	NA	NA	NA	NA	NA	NA	NA	NA	NA	NA	NA	NA	NA	NA	NA	NA	NA	NA	NA	NA	NA	NA	NA	NA	NA	NA	NA	NA
790	aMAL13P1.152_1	MAL13P1.152::conserved Plasmodium protein, unknown function	208	158	100	87	82	87	276	163	104	119	NA	99	114	159	119	107	90	104	552	94	239	187	164	130	140	267	114	135	109	97	184	137	86	103	80	98	119	99	90	95	NA	NA	237	205	151	87	69
791	aPF14_0441_1	PF14_0441::pyruvate dehydrogenase E1 beta subunit, putative	691	741	598	227	379	210	894	837	485	557	386	461	313	760	477	654	393	605	607	429	643	495	536	518	713	525	479	643	626	444	760	742	NA	400	417	519	416	339	340	271	NA	285	936	783	725	448	115
792	aPFF1375c_1	PFF1375c::ethanolaminephosphotransferase, putative	4436	3340	976	303	521	625	6025	5275	548	642	734	1228	2765	5231	885	587	696	1133	3059	2378	1291	1096	1492	1587	7357	4161	1370	1405	2482	1420	5470	3805	416	802	1083	1934	2523	1414	610	281	NA	569	7197	2086	1024	525	154
793	aPF07_0096_1	PF07_0096::conserved Plasmodium protein, unknown function	87	92	77	NA	NA	NA	103	96	NA	108	NA	NA	59	110	93	100	71	81	NA	NA	98	NA	99	77	NA	112	83	NA	NA	NA	NA	NA	62	NA	NA	NA	84	NA	NA	NA	NA	NA	114	159	96	74	NA
794	aPF13_0232_1	PF13_0232::Casein kinase II regulatory subunit, putative	198	218	217	111	135	101	267	292	133	179	209	161	133	285	165	149	147	148	216	232	337	241	302	209	352	336	277	338	308	154	282	274	101	229	143	210	219	230	176	114	NA	126	561	282	260	173	108
795	aPFC0210c_0	PFC0210c::circumsporozoite (CS) protein	1134	931	781	189	419	161	1174	1057	398	358	469	377	642	894	435	296	365	375	550	437	751	534	612	558	735	677	596	578	617	340	504	546	199	416	348	427	280	238	221	147	NA	153	534	299	304	186	111
796	aPF14_0125_1	PF14_0125::deoxyhypusine synthase	191	312	249	142	84	77	236	407	158	244	113	96	135	343	169	200	97	99	190	282	364	204	191	136	290	400	306	246	198	106	250	324	110	184	106	NA	171	211	188	125	NA	NA	351	259	279	179	81
797	aMAL13P1.215_0	MAL13P1.215::conserved Plasmodium protein, unknown function	369	237	139	117	157	189	422	281	113	202	234	403	256	260	115	191	185	379	275	262	197	281	403	464	430	326	165	339	497	286	375	326	83	201	241	387	268	192	110	97	NA	206	586	NA	140	106	101
798	aPF14_0326_11	PF14_0326::dynein-related AAA-type ATPase	2318	5099	4253	1102	1371	490	2586	5264	1750	2056	1917	1278	2087	4564	2175	1183	1217	794	2191	4871	6125	4347	3260	2022	4428	5292	4081	5426	3933	1341	2587	5028	1114	4328	1540	1908	2267	3113	3279	1492	NA	660	5173	4735	4189	3241	514
801	aPFI1500w_6	PFI1500w::conserved Plasmodium membrane protein, unknown function	117	125	106	109	81	87	146	162	99	228	114	98	71	156	102	137	92	91	114	109	140	136	139	119	141	201	131	120	136	98	124	112	75	165	85	92	100	91	94	91	NA	NA	152	159	120	96	77
802	aPF08_0047_0	PF08_0047::conserved Plasmodium protein, unknown function	636	741	523	274	154	189	627	846	282	362	193	236	260	800	295	347	171	193	517	774	633	456	358	353	892	921	528	379	436	249	743	776	204	266	198	251	1154	877	709	354	NA	209	1597	1161	776	504	155
803	aPFB0675w_1	PFB0675w::conserved Plasmodium membrane protein, unknown function	353	285	177	148	84	NA	440	378	136	208	111	110	162	357	147	197	89	108	234	232	215	200	155	155	495	389	216	169	173	122	389	277	101	142	113	119	283	260	154	121	NA	111	428	392	221	130	74
804	aMAL13P1.410_0	MAL13P1.410::conserved Plasmodium protein, unknown function	118	118	103	94	66	71	122	138	90	128	NA	NA	69	148	92	103	69	74	102	105	116	108	106	88	143	152	121	107	90	NA	123	111	NA	110	NA	75	180	113	117	93	NA	NA	249	NA	132	85	79
805	aPFL1295w_0	PFL1295w::conserved Plasmodium protein, unknown function	183	164	142	109	95	103	205	179	125	148	135	132	97	198	113	151	107	121	142	112	154	150	164	146	177	188	140	163	169	111	180	146	75	126	107	113	139	113	110	92	NA	108	263	144	126	89	79
806	aPFL1700c_0	PFL1700c::V-type K+ - independent h+ -translocating inorganic pyrophosphatse	122	93	77	69	62	86	163	117	NA	79	81	109	86	119	88	84	71	85	117	85	92	94	123	112	155	139	80	99	120	93	144	98	67	95	77	100	128	93	80	77	NA	NA	209	98	96	65	73
808	aPFE0540w_1	PFE0540w::WD-repeat potein, putative	296	720	288	151	165	101	301	464	189	NA	174	155	117	357	162	142	97	103	211	271	308	225	180	168	338	NA	264	215	156	122	188	207	90	133	90	102	192	174	160	109	NA	122	229	322	186	123	NA
809	aPF11_0122_1	PF11_0122::endonuclease-exonuclease-phosphatase domain containing protein	96	104	84	76	67	75	119	118	90	109	NA	NA	70	121	87	85	71	80	94	96	101	95	96	82	127	NA	94	NA	NA	83	115	99	62	99	70	81	93	87	NA	NA	NA	NA	231	88	117	68	NA
810	aPFC0060c_0	PFC0060c::Serine-Threonine protein kinase, FIKK family	298	281	138	85	84	82	333	385	121	157	NA	93	148	362	134	121	89	98	249	193	181	127	128	109	279	342	141	122	NA	100	240	226	88	112	80	97	263	180	101	87	NA	95	463	246	NA	91	74
812	aPF14_0114_0	PF14_0114::GTP-binding protein, putative	478	462	400	252	400	274	602	566	277	403	487	404	242	540	311	443	440	396	526	353	684	541	715	675	476	536	551	579	854	445	537	439	237	388	387	528	332	274	236	223	NA	265	798	693	453	342	180
813	aPFD1070w_0	PFD1070w::eukaryotic initiation factor, putative	1019	1125	1126	441	450	216	1235	1560	599	838	692	458	811	1680	890	635	511	358	882	1015	1510	887	814	635	1643	2033	1414	1136	1064	469	1076	1475	347	702	383	578	670	647	540	254	NA	192	1949	1110	1023	481	125
814	aPFA0135w_0	PFA0135w::Merozoite-associated tryptophan-rich antigen, putative	340	343	161	122	71	79	387	433	105	160	81	94	187	375	134	170	78	89	263	263	191	131	167	161	444	395	166	149	145	126	316	275	83	128	91	157	456	295	135	94	NA	104	793	289	177	100	69
815	aPFC0335c_3	PFC0335c::conserved Plasmodium protein, unknown function	94	105	100	89	84	80	110	113	96	NA	94	95	71	123	98	122	87	92	104	114	137	120	134	104	118	140	111	125	112	87	113	105	71	118	83	98	89	84	85	78	NA	103	164	90	111	84	65
816	aPFL1980c_3	PFL1980c::conserved Plasmodium protein, unknown function	558	884	552	380	321	192	623	659	269	590	443	344	313	819	306	488	261	324	497	766	944	640	629	498	805	844	634	734	586	325	592	700	229	533	295	406	536	592	460	287	NA	221	1048	726	652	402	203
817	aPFB0240w_1	PFB0240w::conserved Plasmodium protein, unknown function	134	173	144	121	92	76	159	205	115	173	103	96	104	204	130	161	93	94	153	194	186	160	150	114	187	216	153	179	128	88	147	148	76	140	85	100	156	173	129	100	NA	98	269	188	158	118	70
818	aPFE1120w_7	PFE1120w::conserved Plasmodium protein, unknown function	326	235	169	90	105	152	346	270	120	145	133	317	226	229	129	120	109	267	259	265	203	159	349	367	430	307	153	178	317	241	300	261	86	140	154	335	220	163	117	89	NA	164	432	212	175	98	80
819	aMAL8P1.84_1	MAL8P1.84::conserved Plasmodium protein, unknown function	537	636	411	154	366	235	604	746	264	361	532	558	395	714	337	219	333	407	394	589	762	651	788	742	687	665	506	861	766	416	349	347	108	368	262	549	406	348	325	172	NA	267	908	683	500	317	111
822	aPFF0200c_0	PFF0200c::transcription factor with AP2 domain(s)	578	326	232	120	243	548	640	436	175	171	412	732	320	411	189	153	272	578	430	352	273	339	728	760	975	617	281	364	906	637	702	440	106	251	322	569	459	252	154	112	NA	332	923	408	255	155	182
823	aPF10_0259_0	PF10_0259::conserved Plasmodium protein, unknown function	83	96	85	89	74	NA	110	119	86	203	92	83	65	114	92	105	81	78	99	97	130	126	120	101	138	153	121	128	133	84	117	110	70	109	87	85	117	104	105	92	NA	NA	173	122	127	89	NA
824	aPF13_0255_0	PF13_0255::conserved Plasmodium protein, unknown function	345	210	138	90	86	158	392	237	116	131	97	171	174	232	123	120	89	157	216	166	153	179	207	211	380	228	121	129	183	136	353	210	79	120	134	169	239	140	135	84	NA	147	314	161	123	83	74
825	aPF14_0300_0	PF14_0300::SNARE protein	296	288	275	357	229	235	261	345	163	468	363	189	118	349	175	317	232	196	224	238	438	519	458	407	368	423	440	438	516	227	261	288	145	301	223	250	304	246	265	221	NA	172	431	249	285	299	148
826	aPFE0230w_0	PFE0230w::conserved Plasmodium protein, unknown function	83	103	85	81	65	70	107	109	85	117	81	93	61	117	87	112	77	91	104	81	100	102	96	81	112	163	98	113	93	79	113	104	71	97	80	87	86	83	81	83	NA	NA	115	100	96	80	65
827	aPFF0195c_2	PFF0195c::conserved Plasmodium protein, unknown function	70	76	71	78	60	77	86	87	NA	81	NA	81	59	94	76	96	69	75	100	NA	88	85	85	72	83	125	86	NA	NA	NA	87	85	65	88	NA	70	76	72	74	NA	NA	NA	91	85	85	67	73
828	aPFF0445w_2	PFF0445w::conserved Plasmodium protein, unknown function	412	605	413	331	197	182	398	728	225	432	310	254	107	655	230	369	187	190	298	468	714	584	489	394	544	774	608	462	586	248	384	539	170	360	247	310	397	455	375	241	NA	180	673	500	470	368	125
830	aMAL13P1.316_0	MAL13P1.316::conserved Plasmodium protein, unknown function	148	160	127	98	81	91	167	181	114	133	87	96	89	175	114	131	94	99	247	126	183	139	148	129	158	252	129	92	116	102	174	173	97	122	93	99	121	104	102	97	NA	NA	189	171	149	97	82
831	aPFC0271c_0	PFC0271c::glutaredoxin 1	542	805	792	333	471	149	693	1056	601	1410	621	493	219	862	525	1264	733	542	448	470	1096	891	538	599	1013	1072	1061	1159	1108	543	925	1056	613	615	767	659	336	367	413	461	NA	297	893	705	674	707	93
832	aPFL1055c_1	PFL1055c::conserved Plasmodium membrane protein, unknown function	569	510	835	160	108	85	457	588	341	275	154	106	200	561	351	201	118	92	386	636	771	281	273	192	685	696	695	272	NA	NA	429	566	160	170	110	132	706	660	658	199	NA	109	1182	640	666	282	94
833	aPFL0115w_1	PFL0115w::dynein heavy chain domain containing protein	629	983	943	224	247	138	763	1123	567	539	314	276	252	828	583	640	296	362	429	526	500	364	345	341	606	776	457	417	371	250	530	545	272	233	254	286	556	537	550	280	NA	180	1180	945	813	403	86
835	aPF14_0364_1	PF14_0364::cleavage and polyadenylation specifity factor protein	246	306	228	123	106	73	278	394	186	249	127	105	130	404	188	288	118	119	210	274	309	176	153	130	298	338	219	203	159	101	265	281	132	156	118	130	264	250	179	134	NA	108	438	281	242	151	69
836	aPF07_0010_0	PF07_0010::conserved Plasmodium protein, unknown function	87	83	81	72	72	NA	119	92	100	104	91	82	63	100	83	101	81	92	103	95	93	94	118	84	96	124	83	106	84	81	105	90	67	98	75	88	80	86	80	NA	NA	NA	109	118	136	69	NA
837	aPF08_0042_0	PF08_0042::ATP-dependent RNA helicase prh1, putative	428	435	453	142	127	102	441	529	250	252	167	147	274	484	270	216	145	141	381	526	555	298	289	222	538	593	518	374	273	188	336	432	141	272	149	188	357	379	366	194	NA	122	659	488	429	262	80
838	aPF10_0135_1	PF10_0135::conserved Plasmodium protein, unknown function	434	251	125	89	89	195	447	250	96	137	98	304	317	232	101	102	93	223	268	198	154	124	281	240	419	212	122	132	267	141	269	182	64	125	129	217	248	136	97	78	NA	140	413	138	124	79	83
840	aPF07_0090_0	PF07_0090::conserved Plasmodium protein, unknown function	334	359	357	257	148	122	343	442	187	443	247	180	200	355	192	226	158	139	234	300	388	266	352	269	366	351	353	315	312	175	279	291	100	248	126	216	220	200	192	126	NA	123	512	417	321	223	90
843	aORF101_0		NA	NA	NA	NA	NA	NA	NA	NA	NA	NA	NA	NA	NA	NA	NA	NA	NA	NA	NA	NA	NA	NA	NA	NA	NA	NA	NA	NA	NA	NA	NA	NA	NA	NA	NA	NA	NA	NA	NA	NA	NA	NA	NA	NA	NA	NA	NA
844	aPF14_0549_1	PF14_0549::conserved Plasmodium protein, unknown function	168	205	170	135	83	90	179	242	117	162	124	99	98	227	123	135	91	87	135	171	213	164	153	126	227	271	198	150	142	97	184	192	85	119	85	96	216	193	157	111	NA	NA	308	210	192	119	NA
845	aPF14_0247_3	PF14_0247::conserved Plasmodium protein, unknown function	619	921	649	340	242	208	491	788	256	337	242	173	250	632	312	343	203	164	363	655	743	547	392	349	539	648	530	371	338	169	450	656	240	327	219	209	656	569	541	277	NA	150	766	554	390	NA	132
846	aPFL2090c_0	PFL2090c::P. falciparum homologue of yeast snf7	266	206	162	114	149	224	257	220	125	182	205	242	122	241	123	143	173	242	197	177	185	241	279	334	333	275	162	208	293	199	271	190	94	167	173	198	225	153	144	121	NA	168	318	160	168	148	80
847	aPF14_0119_0	PF14_0119::p1-s1 nuclease, putative	403	196	105	75	74	138	468	224	96	90	90	198	201	225	95	96	80	164	240	154	111	120	213	245	460	233	96	120	237	188	418	184	72	110	137	207	261	139	86	76	NA	173	418	152	110	71	68
849	acoxIII_mit_2		NA	NA	NA	NA	NA	NA	NA	NA	NA	NA	NA	NA	NA	NA	NA	NA	NA	NA	NA	NA	NA	NA	NA	NA	NA	NA	NA	NA	NA	NA	NA	NA	NA	NA	NA	NA	NA	NA	NA	NA	NA	NA	NA	NA	NA	NA	NA
850	aPFB0540w_0	PFB0540w::conserved Plasmodium protein, unknown function	257	369	244	233	165	149	283	472	144	350	250	216	128	511	176	343	184	200	228	241	378	325	349	284	378	460	293	277	362	196	339	351	130	230	184	221	300	321	202	134	NA	155	485	319	256	158	102
851	aMAL8P1.154_2	MAL8P1.154::conserved Plasmodium protein, unknown function	185	232	192	118	70	81	171	260	123	139	86	94	84	261	126	149	80	93	149	263	411	199	161	139	328	435	379	165	158	106	170	274	113	147	97	120	281	309	290	140	NA	96	373	298	292	159	79
852	aPFE0705c_0	PFE0705c::helicase, belonging to UvrD family, putative	227	281	156	121	145	99	263	287	132	253	158	185	91	309	136	279	162	233	247	267	309	303	218	270	316	295	219	265	269	183	366	382	148	173	218	235	176	160	113	121	NA	155	325	207	164	127	NA
853	aPFC0990c_1	PFC0990c::conserved Plasmodium protein, unknown function	128	134	131	79	74	73	133	155	107	146	100	88	75	156	119	110	82	89	121	135	161	117	115	92	133	168	127	130	110	NA	125	120	74	104	80	82	115	102	113	90	NA	94	155	134	141	88	64
855	aPF10_0326_0	PF10_0326::WD repeat protein, putative	803	1082	846	941	284	284	778	1235	364	1262	522	413	350	1353	540	1001	289	321	686	1302	1147	1360	1073	912	1467	1796	1003	1311	1049	549	88	1248	243	1064	405	671	968	1085	725	331	NA	232	2044	1111	968	529	225
856	aPFL0410w_5	PFL0410w::cysteine repeat modular protein 3	87	89	NA	71	64	NA	136	100	82	93	NA	66	93	106	84	93	71	73	159	123	95	93	86	67	NA	112	69	NA	NA	NA	81	94	72	92	67	72	87	NA	75	76	NA	NA	129	90	113	69	NA
857	aMAL7P1.109_2	MAL7P1.108::phosphoinositide-binding protein, putative	648	663	481	222	129	150	724	845	225	387	162	265	462	874	303	326	132	209	511	717	622	349	444	385	1047	894	474	293	473	259	683	647	147	309	169	358	767	814	364	170	NA	199	1352	853	552	237	96
859	aPFC0425w_0	PFC0425w::conserved Plasmodium protein, unknown function	244	259	170	119	96	92	299	320	122	200	116	123	178	289	141	156	103	111	212	274	254	172	196	162	274	305	222	216	169	117	244	256	111	151	103	131	208	202	126	105	NA	100	420	NA	208	132	85
860	aPF10_0353_0		NA	NA	NA	NA	NA	NA	NA	NA	NA	NA	NA	NA	NA	NA	NA	NA	NA	NA	NA	NA	NA	NA	NA	NA	NA	NA	NA	NA	NA	NA	NA	NA	NA	NA	NA	NA	NA	NA	NA	NA	NA	NA	NA	NA	NA	NA	NA
861	aPF11_0275_1	PF11_0275::conserved Plasmodium protein, unknown function	347	529	454	198	131	100	304	610	196	267	197	137	210	504	238	232	135	111	255	442	510	310	332	212	420	529	474	303	319	155	285	361	133	249	128	181	288	313	294	153	NA	109	667	482	455	244	114
864	aPFL1815c_0	PFL1815c::conserved Plasmodium protein, unknown function	452	658	549	528	202	219	482	866	320	703	356	276	264	880	348	553	210	200	316	574	689	525	444	368	714	995	671	424	557	274	484	570	163	354	193	269	771	671	454	300	NA	187	1284	837	543	391	204
865	aPFC0315c_0	PFC0315c::conserved Plasmodium protein, unknown function	276	286	211	359	256	254	255	301	133	426	345	262	123	260	135	352	229	233	225	230	358	566	599	512	352	252	301	482	628	290	298	252	124	328	286	326	321	188	255	308	NA	241	460	208	250	369	201
866	aMAL13P1.332_0	MAL13P1.332::conserved Plasmodium protein, unknown function	394	357	248	279	314	254	368	408	148	251	341	203	183	338	160	210	227	176	236	239	398	447	470	462	378	335	306	317	420	231	342	289	130	295	253	290	290	194	217	221	NA	264	414	228	239	NA	171
868	aPFL1575w_0	PFL1575w::conserved Plasmodium protein, unknown function	210	143	105	81	86	139	234	185	94	104	129	154	128	203	114	118	118	145	149	112	121	121	195	165	240	160	106	127	196	118	216	141	76	116	111	132	152	105	95	80	NA	107	319	121	103	83	83
869	aMAL7P1.21_0	MAL7P1.21::origin recognition complex subunit 2, putative	308	218	202	136	167	201	295	253	146	211	275	281	107	245	148	160	190	218	208	185	235	285	321	335	317	302	239	295	392	261	288	241	100	215	197	265	188	124	121	113	NA	156	366	204	181	154	105
870	aPFI0805w_3	PFI0805w::conserved Plasmodium protein, unknown function	193	260	163	145	89	87	279	328	142	220	125	130	56	315	143	194	108	118	163	198	198	189	145	145	256	256	156	184	189	121	214	184	83	137	108	123	183	173	129	102	NA	123	311	208	155	106	72
871	aMAL13P1.154_0	MAL13P1.154::conserved Plasmodium protein, unknown function	69	NA	NA	NA	NA	NA	74	82	NA	123	NA	NA	54	91	NA	82	62	70	NA	NA	NA	NA	NA	NA	NA	NA	NA	NA	NA	NA	NA	NA	59	NA	NA	NA	NA	NA	NA	NA	NA	NA	NA	NA	NA	NA	NA
872	aPF13_0080_1	PF13_0080::conserved Plasmodium protein, unknown function	84	86	82	90	77	87	96	99	88	115	117	97	54	100	82	112	88	92	91	97	117	113	126	104	102	114	104	119	117	90	104	97	67	109	79	90	86	368	82	80	NA	NA	119	90	104	77	73
873	aPF10_0251_0	PF10_0250::conserved Plasmodium protein, unknown function	69	89	NA	NA	NA	73	85	87	NA	89	NA	74	52	81	75	88	66	73	84	100	90	83	NA	NA	98	NA	78	97	NA	NA	86	NA	NA	87	NA	72	86	NA	NA	NA	NA	NA	97	NA	92	NA	NA
874	aPF14_0379_3	PF14_0379::conserved Plasmodium protein, unknown function	74	77	69	66	65	71	87	81	77	103	NA	NA	60	79	78	92	74	75	124	120	98	87	92	74	NA	114	72	NA	NA	72	94	86	68	100	69	NA	79	NA	76	79	NA	NA	101	95	103	71	77
875	aPF14_0438_0	PF14_0438::conserved Plasmodium protein, unknown function	693	1155	785	262	425	155	884	1149	600	955	434	380	180	1091	604	1166	548	559	626	937	938	721	566	516	725	951	685	875	709	407	620	922	577	434	506	489	464	543	508	430	NA	243	1172	1187	996	624	114
876	aPF14_0449_0	PF14_0449::conserved Plasmodium protein, unknown function	206	285	272	174	101	87	223	337	172	NA	135	112	105	294	177	223	110	102	201	300	341	240	206	164	295	382	262	241	192	121	69	285	105	191	106	141	274	275	210	139	NA	109	486	317	268	154	70
877	aPFL1895w_0	PFL1895w::mitochondrial ribosomal protein L23 precursor, putative	287	316	186	104	193	124	306	324	129	205	230	207	147	303	131	144	182	170	249	260	297	266	326	254	411	323	246	248	323	197	NA	249	110	219	170	238	230	159	124	112	NA	175	429	181	185	149	112
878	aPF11_0229_1	PF11_0229::conserved Plasmodium protein, unknown function	120	132	99	85	79	77	180	176	156	187	84	92	103	177	113	118	84	94	156	148	133	126	132	107	168	205	112	127	112	91	135	116	77	117	79	97	130	113	100	92	NA	NA	355	157	152	87	79
879	aPF10_0224_7	PF10_0224::dynein heavy chain, putative	76	77	NA	72	66	NA	90	85	116	88	69	64	68	95	87	91	77	79	122	108	96	89	91	71	NA	122	76	NA	NA	79	95	85	72	94	69	75	NA	NA	NA	76	NA	NA	105	229	109	71	73
880	aPF13_0143_1	PF13_0143::phosphoribosylpyrophosphate synthetase	421	505	670	308	236	185	358	512	272	473	324	277	226	432	321	329	272	195	334	508	630	497	617	425	438	523	403	576	557	252	339	397	154	435	237	320	401	367	500	261	NA	146	720	463	644	436	148
882	aPFF0165c_1	PFF0165c::conserved Plasmodium protein, unknown function	313	379	372	227	171	127	284	368	174	420	247	209	217	353	205	262	182	158	294	444	513	402	442	326	401	449	437	483	415	206	268	346	131	315	153	242	231	278	317	212	NA	141	517	610	383	310	155
885	aPF11_0186_0	PF11_0186::conserved Plasmodium protein, unknown function	236	248	248	182	155	175	252	305	165	271	275	181	154	307	178	214	160	135	182	232	330	202	304	244	350	332	293	NA	310	187	226	211	91	158	123	181	342	242	261	168	NA	175	572	354	360	218	100
886	aPFI1535w_0	PFI1535w::conserved Plasmodium protein, unknown function	NA	83	NA	73	NA	NA	86	88	87	103	NA	80	NA	88	74	94	NA	72	NA	NA	93	NA	NA	82	87	98	77	NA	NA	NA	NA	NA	NA	94	NA	NA	NA	NA	NA	80	NA	NA	260	NA	NA	NA	66
887	aMAL13P1.132_1	MAL13P1.132::microfibril-associated protein homologue, putative	198	286	235	153	132	118	182	282	139	152	147	129	95	286	149	172	122	118	165	283	320	304	208	186	303	339	235	225	184	120	236	289	119	198	127	133	196	211	182	133	NA	120	300	226	183	NA	NA
888	aPF14_0291_1	PF14_0291::conserved Plasmodium protein, unknown function	130	173	125	105	68	73	140	193	101	134	NA	75	78	220	102	141	73	77	117	139	150	116	115	90	158	209	141	110	NA	NA	145	152	81	106	80	79	141	141	116	91	NA	NA	187	222	124	88	NA
889	aPF14_0588_1	PF14_0588::conserved Plasmodium protein, unknown function	156	255	147	115	75	NA	172	287	114	209	81	80	93	294	128	160	78	97	121	159	185	121	119	103	198	292	170	132	121	84	183	204	100	127	86	96	143	136	106	82	NA	NA	222	146	136	91	NA
890	aPFF0330w_2	PFF0330w::coatomer alpha subunit, putative	583	829	469	186	312	148	871	954	344	361	310	311	419	1134	483	474	372	394	476	657	591	548	331	432	734	750	208	504	517	288	1116	1052	300	487	391	545	584	625	389	297	NA	265	915	853	485	311	NA
891	aPFL1515c_1	PFL1515c::amino acid transporter, putative	220	198	117	95	76	92	235	221	102	123	95	102	96	258	99	119	82	96	159	146	127	133	149	138	263	202	118	109	135	109	201	142	69	106	88	114	146	109	97	81	NA	99	255	120	197	85	62
892	aPF08_0060_1	PF08_0060::asparagine-rich antigen	426	450	634	391	399	256	423	474	343	679	577	386	169	416	387	331	390	293	341	551	903	811	776	574	613	581	910	803	825	400	458	529	236	644	394	424	355	307	511	417	NA	212	709	408	664	659	181
893	aPFL1180w_0	PFL1180w::Chromatin assembly protein (ASF1), putative	863	741	511	386	561	357	998	889	335	702	879	838	415	834	344	609	630	570	630	768	678	821	924	932	1369	918	630	855	1171	667	974	639	170	509	495	717	704	413	300	304	NA	428	1561	641	577	442	163
894	aPFB0855c_0	PFB0855c::apicoplast RNA methyltransferase precursor, putative	243	231	224	228	223	219	257	259	137	344	384	286	104	269	161	250	258	185	181	237	311	354	417	352	294	308	327	368	380	246	221	220	59	261	209	285	199	162	165	162	NA	147	289	162	220	200	104
895	aPF13_0326_0	PF13_0326::actin-depolymerizing factor, putative	123	108	83	76	71	80	135	118	NA	120	79	95	66	115	85	112	78	84	113	120	103	99	115	98	135	125	82	106	89	91	119	99	68	98	77	83	98	87	80	80	NA	NA	138	384	108	76	NA
896	aPF14_0037_0	PF14_0037::conserved Plasmodium protein, unknown function	558	645	833	439	498	188	603	677	363	1071	724	457	181	739	515	1222	683	548	315	534	690	524	450	451	441	542	477	498	624	355	450	439	379	242	467	374	316	335	387	409	NA	244	652	456	518	500	89
897	aPFL1600c_2	PFL1600c::conserved Plasmodium protein, unknown function	489	727	605	182	156	130	454	720	258	409	244	242	275	730	336	293	205	216	339	623	707	350	351	352	562	692	554	356	376	223	320	521	181	240	196	273	294	265	269	150	NA	112	419	275	325	182	78
898	aPFD0420c_0	PFD0420c::flap endonuclease 1	109	110	95	69	79	NA	121	115	86	79	112	105	88	165	109	108	124	127	107	113	111	124	133	147	116	134	90	121	129	108	173	158	75	170	116	200	106	103	92	88	NA	116	125	95	104	72	NA
900	aPFA0215w_3	PFA0220w::ubiquitin carboxyl-terminal hydrolase, putative	839	672	425	145	117	115	806	704	227	379	152	212	460	558	225	256	150	210	454	590	537	297	293	313	641	564	342	309	313	203	558	584	168	193	183	236	677	519	358	198	NA	144	1148	590	365	263	85
901	aMAL8P1.136_0	MAL8P1.136::conserved Plasmodium protein, unknown function	110	124	100	78	74	68	144	157	310	NA	NA	85	88	164	126	139	93	96	126	145	139	119	118	93	127	176	NA	147	111	85	135	131	80	102	83	92	98	94	96	84	NA	NA	168	149	141	109	70
902	aPFF0840w_0	PFF0840w::conserved Plasmodium protein, unknown function	624	512	327	194	205	273	599	573	182	283	307	521	464	489	215	210	219	367	439	474	313	391	659	521	667	433	115	403	582	321	493	367	112	313	237	475	408	257	197	128	NA	238	765	483	313	175	122
903	aMAL13P1.25_0	MAL13P1.25::conserved Plasmodium protein, unknown function	166	229	189	141	158	80	181	223	135	342	194	137	116	200	132	262	162	129	217	260	384	329	369	248	229	252	301	353	327	161	169	185	106	202	144	166	155	139	164	166	NA	122	276	NA	261	247	75
907	aPF07_0004_1	PF07_0004::Plasmodium exported protein, unknown function	908	1045	475	141	104	123	1102	1252	299	252	121	166	444	859	339	239	122	177	568	737	448	271	176	271	863	794	429	254	273	164	864	911	227	157	155	186	4021	1985	1255	378	NA	275	5593	2950	1524	484	131
908	aPF13_0063_0	PF13_0063::26S proteasome regulatory subunit 7, putative	1027	989	899	451	495	481	1150	1108	476	569	568	551	663	1294	674	667	552	665	641	786	955	976	896	837	1103	856	714	798	874	525	1162	910	342	658	552	756	1055	784	580	370	NA	436	1678	966	701	NA	199
909	aPF11_0091_1	PF11_0091::transcription factor with AP2 domain(s), putative	1898	1432	1749	683	680	1026	2126	1631	1048	1379	815	1919	963	1513	1059	1077	599	1870	1680	1749	1682	1655	1867	2125	3020	2515	1696	1900	2955	1542	2624	2328	805	1210	1546	1590	1365	881	1169	889	NA	871	2523	1398	1467	1260	226
910	aPFF0155w_0	PFF0155w::Bcs1 protein, putative	105	115	92	94	96	85	134	120	99	183	120	100	71	118	94	113	89	94	152	116	141	145	150	124	128	185	121	153	145	104	139	125	83	128	96	102	102	87	92	93	NA	NA	158	135	126	101	82
911	aPFD0790c_1	PFD0790c::DNA replication licensing factor, putative	225	187	154	118	131	168	217	195	135	180	184	155	115	263	161	151	143	138	218	215	214	219	293	233	197	266	175	212	221	158	220	193	99	165	119	164	163	116	130	121	NA	124	275	237	199	135	116
912	aPF14_0540_0	PF14_0540::conserved Plasmodium protein, unknown function	178	280	190	214	116	106	225	364	140	368	176	143	105	379	171	333	140	133	191	276	284	288	232	199	278	291	261	267	253	149	244	260	111	193	131	164	210	212	180	140	NA	108	356	251	235	172	82
913	aPF10_0240_0	PF10_0240::conserved Plasmodium protein, unknown function	106	108	94	141	86	81	115	120	92	183	114	94	64	119	99	142	92	88	129	137	140	138	144	122	135	159	NA	126	130	97	124	112	74	123	85	105	113	99	98	90	NA	NA	161	131	113	101	72
914	aPF10_0260_1	PF10_0260::conserved Plasmodium protein, unknown function	107	113	93	92	80	78	134	128	96	131	93	89	65	119	93	128	92	95	147	156	135	129	117	109	121	176	NA	131	107	90	134	131	77	122	83	103	95	89	86	88	NA	NA	162	121	124	85	NA
915	aPFC0261c_0	PFC0261c::conserved Plasmodium protein, unknown function	153	149	107	92	82	80	134	148	88	NA	101	110	67	89	89	169	95	112	126	128	122	144	143	151	154	156	109	129	136	94	149	119	69	112	100	107	112	97	82	83	NA	98	172	124	133	81	62
916	aPFD0700c_0	PFD0700c::RNA binding protein, putative	109	158	141	77	66	74	120	205	119	253	78	89	70	195	118	106	74	NA	115	149	130	101	96	NA	132	169	139	105	NA	NA	111	121	69	87	65	69	90	96	88	77	NA	NA	138	NA	117	NA	NA
917	aPFE1090w_1	PFE1090w::nucleotide binding protein, putative	571	443	345	119	251	162	812	542	241	339	329	568	258	468	297	388	351	702	436	418	403	333	424	477	564	510	317	429	678	413	612	485	318	252	518	473	270	209	221	191	NA	272	1226	503	367	272	84
918	aMAL7P1.30_0	MAL7P1.30::conserved Plasmodium protein, unknown function	NA	NA	NA	NA	NA	NA	NA	NA	NA	106	NA	NA	NA	73	73	84	73	72	NA	NA	NA	NA	NA	NA	NA	NA	NA	111	NA	NA	NA	NA	57	NA	NA	NA	NA	NA	NA	NA	NA	NA	86	97	268	NA	61
919	aPFB0161c_0	PFB0161c::conserved Plasmodium protein, unknown function	1531	1482	1118	848	1562	1391	1615	1604	494	1545	2502	2603	807	1591	659	1241	2013	1800	1490	1519	1583	2254	2995	2783	2813	1632	1242	2652	3718	1956	1264	1434	440	1486	1539	2335	1694	806	686	844	NA	1111	3323	926	903	1195	427
920	aPFF1115w_1	PFF1115w::ferredoxin--NADP reductase, putative	139	191	152	101	76	76	163	228	116	204	105	86	84	214	119	150	92	85	134	171	186	144	142	106	209	219	141	163	122	88	NA	170	82	128	85	97	186	166	151	97	NA	NA	299	272	186	168	NA
921	aPF10_0148_0	PF10_0148::conserved protein, unknown function	477	402	341	191	155	135	443	411	228	337	219	197	279	436	203	244	174	161	355	490	444	352	376	297	NA	476	306	326	311	164	337	435	134	254	161	240	370	331	262	155	NA	139	625	669	311	190	102
922	aPF13_0169_1	PF13_0169::conserved Plasmodium protein, unknown function	293	187	113	86	85	88	472	292	138	164	99	189	293	261	121	154	104	175	258	218	167	149	197	178	NA	219	132	163	230	146	399	215	96	122	152	209	148	122	95	89	NA	113	337	187	153	97	70
923	aMAL13P1.256_2	MAL13P1.256::phosphatidylinositol transfer protein, putative	446	588	590	255	151	145	452	656	272	473	229	288	336	520	306	309	176	202	491	934	835	560	605	458	668	847	632	685	596	268	538	669	192	455	231	364	502	631	521	227	NA	162	1090	750	671	232	127
924	aMAL8P1.7_1	MAL8P1.7::conserved Plasmodium protein, unknown function	86	91	70	66	68	NA	91	100	150	115	NA	71	74	85	73	96	68	78	88	87	95	NA	NA	79	84	101	85	105	81	73	87	83	67	92	68	72	80	77	76	63	NA	NA	101	105	102	83	68
926	aPF14_0537_0	PF14_0537::conserved Plasmodium protein, unknown function	73	81	71	66	67	NA	84	NA	98	84	NA	NA	NA	80	80	88	NA	75	93	72	83	NA	92	65	NA	109	78	NA	NA	NA	83	NA	63	104	NA	NA	NA	NA	NA	NA	NA	NA	445	78	512	113	70
927	aPF11_0099_0	PF11_0099::heat shock protein DnaJ homologue Pfj2	1518	1855	2377	917	1626	1074	1643	1959	876	1568	1664	2246	1679	2000	1259	734	1262	901	1362	1507	3059	1570	2406	1839	2966	3574	2615	2354	2657	1762	1580	2055	582	1429	1150	1593	1842	1745	1382	775	NA	1188	4026	2084	2011	1514	1037
928	aPF14_0264_3	PF14_0264::protein kinase, putative	216	301	161	112	101	106	249	312	123	127	NA	114	258	312	120	115	95	78	161	159	189	127	149	127	265	277	143	131	117	102	193	219	83	132	91	141	245	207	110	86	NA	100	376	167	116	86	71
929	aPF13_0053_1	PF13_0053::conserved Plasmodium protein, unknown function	92	134	115	85	79	82	123	164	98	130	NA	85	109	155	104	108	77	88	128	130	154	117	125	89	147	201	151	133	107	92	112	128	76	116	83	94	89	129	93	81	NA	95	160	167	128	91	73
930	aMAL13P1.380_3	MAL13P1.380::conserved Plasmodium protein, unknown function	183	199	117	85	80	117	181	187	123	111	80	143	150	172	98	97	80	113	138	NA	157	133	214	NA	197	216	127	134	177	119	145	161	74	123	122	172	120	124	110	88	NA	105	198	125	121	79	76
931	aPF10_0063_0	PF10_0063::DNA-RNA-binding protein, putative	1942	2789	2451	803	1499	544	2894	3445	1205	2345	1345	1176	1923	2756	1578	1595	1411	688	1880	1594	2886	1879	1614	96	4042	4126	2927	2586	1991	1082	2612	3136	1014	1699	1165	1340	2539	2233	1885	1310	NA	732	5168	2770	2279	2172	392
932	aPF13_0033_1	PF13_0033::26S proteasome regulatory subunit, putative	583	624	507	370	532	318	552	562	253	518	385	699	621	507	312	289	365	344	551	426	720	532	772	665	777	716	571	678	732	509	643	728	242	768	432	776	439	462	391	261	NA	367	969	589	412	384	302
933	aPFL0635c_0	PFL0635c::bromodomain protein, putative	892	1170	623	410	481	224	976	1226	306	793	394	394	661	1079	369	568	197	314	561	NA	954	561	753	549	1179	1248	710	646	764	479	794	1154	323	495	461	602	642	718	399	298	NA	203	902	855	445	457	210
934	aPF14_0149_1	PF14_0149::conserved Plasmodium protein, unknown function	111	116	89	76	74	65	151	145	129	178	87	88	120	151	120	173	108	100	116	86	120	107	125	84	149	161	109	123	111	92	120	117	74	111	88	99	94	103	93	91	NA	NA	162	129	111	91	68
935	aMAL13P1.205_0	MAL13P1.205::Rab11b, GTPase	295	351	227	121	394	196	344	322	164	178	311	313	241	350	165	176	327	184	267	171	297	297	512	302	506	422	217	344	404	276	337	303	106	273	254	385	202	283	151	121	NA	234	392	237	161	133	135
936	aPF11_0507_5	PF11_0506::Antigen 332, DBL-like protein	506	671	780	563	971	391	626	636	357	1123	1003	686	415	511	409	523	781	294	502	368	2215	1351	1437	698	741	877	1684	1653	1676	629	399	526	391	982	640	575	270	300	485	574	NA	236	762	413	651	1120	470
937	aPFI1120c_6	PFI1120c::conserved Plasmodium protein, unknown function	82	93	78	66	74	NA	104	103	87	115	68	76	99	100	85	101	75	79	117	NA	104	92	110	73	95	117	94	101	90	81	92	85	67	96	75	88	75	90	80	82	NA	NA	110	107	110	77	72
939	aPF10_0162_1	PF10_0162::Plasmodium exported protein (PHISTc), unknown function	398	616	254	119	88	72	411	226	NA	204	77	83	354	599	181	195	97	88	309	238	280	132	141	106	362	353	168	138	100	111	358	402	107	133	91	119	300	308	161	106	NA	98	NA	NA	165	122	73
941	aPFD1140w_0	PFD1140w::Plasmodium exported protein (PHISTc), unknown function	182	173	144	85	92	90	265	184	NA	183	100	88	313	194	130	123	103	127	172	108	174	133	154	116	264	243	NA	153	138	126	202	159	73	125	100	141	128	111	106	96	NA	105	273	NA	175	112	77
942	aPF13_0308_0	PF13_0308::DNA helicase, putative	174	266	126	103	106	111	224	239	NA	170	114	144	142	201	108	118	104	101	155	131	262	213	235	167	232	245	189	198	224	139	128	158	83	165	111	180	124	145	153	114	NA	114	243	NA	202	147	111
943	aPF11_0360_0	PF11_0360::conserved Plasmodium protein, unknown function	121	117	90	69	72	84	150	137	NA	109	73	94	103	118	87	98	79	86	135	82	119	98	147	102	145	136	NA	110	111	94	106	97	68	118	91	116	86	90	83	84	NA	NA	143	NA	106	87	76
944	aPFC1090w_0	PFC1090w::Plasmodium exported protein (hyp5), unknown function	344	699	300	211	101	81	528	405	NA	323	101	105	262	370	214	192	129	102	272	163	324	144	142	96	252	265	362	162	126	102	219	216	129	142	109	115	182	207	201	143	NA	NA	403	NA	312	185	107
945	aPFD0225w_0	PFD0225w::conserved Plasmodium membrane protein, unknown function	118	223	394	190	148	98	147	139	185	284	145	137	115	265	288	227	195	115	148	201	453	285	276	130	180	322	NA	315	195	109	140	291	140	314	162	185	90	171	258	147	NA	100	142	NA	255	182	111
947	aPFD0365c_0	PFD0365c::conserved Plasmodium protein, unknown function	98	118	118	135	96	83	120	125	95	212	100	91	109	137	107	189	103	94	111	96	155	139	161	116	140	155	158	128	128	92	123	117	78	155	98	125	91	94	107	100	NA	NA	136	106	125	119	74
948	aPFI0385c_0	PFI0385c::S1-P1nuclease, putative	2595	2554	1473	807	1313	1329	4006	2924	711	1357	1390	3068	3554	2635	897	651	1047	1339	1967	1143	1729	1610	2869	2526	4378	2987	1480	1691	3362	2111	2669	2084	313	1472	1266	2849	1725	1192	746	370	NA	1097	4241	1380	1240	749	330
949	aPFL0055c_0	PFL0055c::RESA-like protein with PHIST and DnaJ domains	87	99	175	138	101	72	101	89	131	209	NA	NA	NA	NA	109	136	88	84	105	105	209	172	142	84	NA	NA	185	168	NA	NA	91	124	88	177	99	96	82	86	122	123	NA	NA	108	95	135	144	73
950	aMAL13P1.54_1	MAL13P1.54::conserved Plasmodium protein, unknown function	92	112	109	86	82	77	119	121	116	138	95	92	100	128	97	111	90	84	110	116	144	133	139	99	157	191	165	161	126	94	118	131	73	137	86	114	103	128	116	97	NA	NA	161	NA	127	109	83
951	aPFL2235w_0	PFL2235w::conserved Plasmodium protein, unknown function	231	414	248	168	134	103	196	331	128	245	118	120	170	356	143	188	124	102	185	249	367	273	267	151	275	394	295	263	178	119	196	327	111	248	133	177	161	267	223	155	NA	104	268	232	191	178	94
952	aPFL2170c_2	PFL2170c::conserved Plasmodium membrane protein, unknown function	141	181	143	79	95	81	180	174	122	150	NA	94	234	367	239	226	387	128	142	124	169	126	127	94	165	173	NA	151	112	NA	178	188	89	138	98	119	112	115	117	92	NA	NA	227	154	142	109	NA
953	aPF14_0694_1	PF14_0694::protein disulfide isomerase, putative	698	496	226	126	193	237	916	536	141	203	147	411	901	609	171	180	207	378	463	244	265	216	NA	396	748	369	176	246	394	249	632	356	98	219	282	437	347	248	126	108	NA	NA	NA	213	134	124	93
954	aPF11_0201_1	PF11_0201::ubiquitin-protein ligase, putative	94	108	88	96	78	NA	120	135	113	156	74	92	105	121	92	121	83	86	101	86	106	104	111	83	127	131	88	109	96	NA	104	106	66	105	80	96	99	117	78	76	NA	NA	173	NA	107	NA	NA
956	aMAL8P1.2_0	MAL8P1.2::Plasmodium exported protein (PHISTb), unknown function	89	118	157	151	83	NA	104	177	128	244	NA	75	84	122	113	155	86	77	111	106	187	182	139	86	121	209	170	170	124	82	99	147	85	173	86	89	82	121	133	115	NA	NA	122	251	150	150	67
957	aPF14_0073_3	PF14_0073::conserved Plasmodium protein, unknown function	162	219	163	111	135	100	196	207	151	198	141	135	176	221	182	170	194	133	187	134	354	235	258	155	212	246	240	254	237	141	142	156	97	166	121	161	122	133	144	121	NA	103	222	155	NA	155	95
958	aMAL13P1.232_0	MAL13P1.232::mog1 homolog, putative	71	80	74	75	64	NA	86	79	114	117	NA	NA	66	79	77	91	65	NA	84	110	92	NA	96	NA	94	99	78	89	NA	NA	NA	78	62	93	NA	70	70	NA	NA	NA	NA	NA	105	88	98	NA	105
959	aPFB0075c_0	PFB0075c::Plasmodium exported protein (hyp9), unknown function	115	143	119	77	79	75	160	127	106	128	78	96	123	129	119	105	87	88	148	84	143	133	129	95	173	215	103	135	108	88	143	164	72	139	82	122	209	307	323	261	NA	116	445	NA	415	415	185
960	aPF10_0225_0	PF10_0225::orotidine-monophosphate-decarboxylase, putative	210	375	275	205	136	109	235	336	NA	283	139	133	171	320	164	188	146	101	203	187	325	271	258	165	330	390	300	284	241	142	189	249	110	260	131	172	181	287	275	186	NA	106	370	NA	277	299	137
961	aPFL1530w_2	PFL1530w::asparagine-rich protein, putative	264	683	430	180	198	122	379	737	NA	354	183	209	258	740	276	212	199	152	278	346	680	410	361	215	539	909	497	420	406	205	319	628	185	342	189	264	278	586	386	205	NA	135	657	517	414	283	111
962	aPFL0335c_1	PFL0335c::eukaryotic translation initiation factor 5, putative	790	1397	973	601	465	255	1084	1445	NA	1170	521	463	703	1280	556	576	512	277	648	739	1346	858	988	593	1211	1539	872	841	1160	456	706	939	177	852	410	764	553	799	554	332	NA	166	1376	NA	796	604	497
963	aPF11_0112_1	PF11_0112::vacuolar sorting protein 35, putative	248	378	246	148	239	142	310	394	NA	482	235	253	184	321	161	267	215	222	219	177	385	320	407	261	397	394	NA	409	382	261	235	277	127	255	221	304	152	175	162	160	NA	162	338	NA	191	233	77
964	aPFD0245c_1	PFD0245c::ATP-dependent RNA helicae-like protein, putative	198	356	207	151	104	98	303	393	NA	295	107	115	192	339	143	154	121	98	200	188	300	231	192	135	331	377	229	228	196	116	189	247	89	216	103	157	167	238	169	125	NA	100	361	NA	171	170	110
965	aPF14_0404_0	PF14_0404::TRAP-MIC-2 family member, putative	74	112	77	63	64	66	105	NA	NA	92	65	68	78	97	91	82	71	76	100	NA	90	76	94	63	82	99	80	NA	NA	NA	86	76	66	95	65	72	70	71	74	74	NA	NA	99	NA	96	66	67
966	aPF11_0175_0	PF11_0175::heat shock protein 101, putative	1866	2465	2283	1152	416	476	2325	2307	675	1678	341	630	1647	1772	1186	613	466	273	1669	1804	1928	1559	982	988	3202	3037	1569	1616	1237	898	2078	2661	525	2011	711	1246	1322	1863	1521	782	NA	257	3247	NA	2045	1247	317
968	aPFI0975c_0	PFI0975c::conserved Plasmodium protein, unknown function	646	556	451	275	423	636	698	649	243	441	532	1238	663	590	292	275	436	645	529	427	594	641	1125	1135	1031	847	567	581	1210	911	548	550	166	633	504	1018	402	380	373	266	NA	375	1231	583	550	428	297
969	aPFD0965w_0		407	536	350	196	193	143	635	623	253	450	234	328	385	454	224	310	169	233	383	299	441	337	440	393	606	697	374	410	458	305	345	453	130	230	203	346	301	409	255	156	NA	198	735	647	341	200	95
971	aPFC0735w_0	PFC0735w::40S ribosomal protein S15A, putative	3538	6180	6007	3516	3061	1156	5588	8321	3480	8255	3565	2652	3958	7869	3767	4350	2923	1551	3642	4281	7188	4618	3980	2555	8300	9224	6549	6703	4782	3023	4673	7303	2084	4950	2484	2891	4888	6177	4672	2879	NA	1505	11599	6935	6776	6370	1816
972	aPF14_0201_0	PF14_0201::surface protein, Pf113	3176	4221	3161	1988	1481	400	5717	6065	2125	8213	1243	1230	3724	6165	2460	8752	1582	1261	2196	1674	3684	2568	1890	1413	4663	4431	2582	3744	2320	1376	4318	5760	1717	3036	1869	2173	2473	3300	2055	1978	NA	767	5775	4123	2939	2679	233
973	aPFC0515c_1	PFC0515c::TPR Domain containing protein	220	270	178	126	138	132	248	255	136	211	142	177	176	235	135	167	144	145	237	211	256	204	434	215	261	336	219	231	237	163	199	250	101	199	148	218	147	167	149	119	NA	124	326	NA	178	151	101
974	aPFB0870w_3	PFB0870w::conserved Plasmodium protein, unknown function	476	450	341	230	242	143	519	418	194	486	209	296	474	472	273	456	261	270	424	292	582	456	464	284	568	557	481	538	469	257	413	491	245	377	318	NA	216	270	247	201	NA	166	522	399	303	298	100
975	aPF10_0231_0	PF10_0231::conserved Plasmodium protein, unknown function	217	152	102	72	80	75	286	163	149	103	81	91	206	153	101	102	76	106	229	94	139	102	135	112	239	174	107	124	125	109	208	134	83	111	93	121	126	94	91	84	NA	115	233	139	126	85	80
976	aPF14_0722_5	PF14_0722::cysteine repeat modular protein 4	115	150	90	73	75	70	156	151	98	115	79	95	117	137	90	102	81	92	128	103	138	106	120	95	136	165	112	125	112	97	116	130	80	116	93	119	85	104	83	83	NA	NA	155	NA	126	86	71
977	aPFF1100c_1	PFF1100c::transcription factor with AP2 domain(s)	1440	2058	963	533	332	256	1651	2171	460	959	297	445	1148	1679	550	596	313	216	1224	1213	1493	755	764	630	2143	2704	1019	687	748	601	1229	1826	382	774	407	752	819	1277	776	417	NA	204	2030	1219	943	651	179
978	aPFB0145c_2	PFB0145c::Kid domain containg protein	305	240	130	98	114	125	380	265	125	160	107	166	286	231	132	132	122	125	286	130	199	149	239	198	318	310	149	170	200	150	214	189	92	148	123	168	155	140	107	95	NA	114	375	250	175	149	92
979	aPFL0580w_1	PFL0580w::DNA replication licensing factor mcm5, putative	399	371	204	138	403	237	586	389	178	305	404	543	385	376	154	216	421	385	353	184	414	416	553	327	727	513	381	606	727	408	424	344	127	442	373	538	301	258	154	151	NA	223	791	291	191	208	197
980	aPFL0405w_2	PFL0405w::conserved Plasmodium protein, unknown function	115	148	125	71	88	NA	169	189	98	173	81	87	101	168	105	130	80	78	115	100	163	120	124	92	180	224	144	140	109	89	119	149	76	107	83	85	132	191	176	132	NA	108	281	NA	NA	158	NA
981	aPF14_0559_0	PF14_0559::conserved Plasmodium protein, unknown function	192	271	189	117	121	92	207	274	NA	221	99	98	180	270	152	193	370	114	290	177	294	203	197	131	248	305	176	90	NA	NA	220	234	109	158	122	143	184	252	156	128	NA	113	288	NA	NA	143	85
982	aPFC0315c_1	PFC0315c::conserved Plasmodium protein, unknown function	159	194	124	126	160	115	206	169	NA	161	122	148	162	217	120	162	169	135	175	117	229	217	315	199	244	191	116	206	NA	143	184	174	86	219	153	249	127	119	118	113	NA	116	NA	128	123	131	107
983	aPF08_0023_0	PF08_0023::conserved Plasmodium protein, unknown function	109	177	119	98	79	75	128	181	NA	166	NA	NA	99	175	103	142	84	87	100	92	146	106	120	79	132	165	114	116	93	NA	108	137	75	113	82	98	90	82	80	76	NA	NA	NA	NA	135	82	NA
984	aPFF0235c_2	PFF0235c::RAP protein, putative	86	99	87	85	74	69	115	97	NA	130	70	74	102	115	88	111	83	85	141	80	131	110	132	82	112	128	95	120	106	80	101	92	71	114	78	96	78	83	89	84	NA	92	169	NA	138	92	75
985	aMAL13P1.380_9	MAL13P1.380::conserved Plasmodium protein, unknown function	129	138	88	70	70	92	156	131	NA	119	NA	108	137	155	99	101	81	100	154	170	133	101	143	100	151	151	128	109	120	90	126	116	68	108	82	115	86	92	86	74	NA	NA	155	NA	121	95	76
986	aPFB0375w_2	PFB0375w::conserved Plasmodium protein, unknown function	148	194	147	95	98	82	211	245	NA	241	90	111	160	227	125	140	111	104	209	135	191	149	178	115	229	247	173	163	161	117	155	171	91	132	99	146	131	170	124	96	NA	NA	265	NA	163	112	73
987	aMAL13P1.390_1	MAL13P1.390::aminomethyl transferase, putative	187	244	174	105	110	100	266	202	148	174	113	124	175	231	171	129	125	109	174	123	251	205	223	153	242	245	216	194	187	125	162	156	85	152	115	181	135	139	139	109	NA	107	247	NA	216	127	95
989	aPFE0705c_1	PFE0705c::helicase, belonging to UvrD family, putative	169	176	123	92	113	109	181	167	99	163	116	148	141	154	98	130	100	124	175	102	175	150	184	136	174	226	141	188	171	127	131	140	85	140	108	137	105	105	98	94	NA	111	238	115	NA	87	NA
990	aMAL7P1.171_2	MAL7P1.171::Plasmodium exported protein, unknown function	510	781	1246	551	422	165	586	838	567	1093	442	268	431	819	728	580	378	198	461	925	1653	1114	956	629	1311	2007	1798	1457	1015	431	850	1596	594	1063	586	578	881	996	1193	792	NA	168	1944	1279	1407	1381	321
991	aPFL0950c_2	PFL0950c::aminophospholipid-transporting P-ATPase	239	319	235	122	149	100	352	381	187	291	151	192	286	348	182	237	152	190	237	213	345	249	265	193	502	412	283	284	265	171	331	376	142	214	184	230	206	312	181	129	NA	145	431	347	232	165	84
992	aPF07_0100_1	PF07_0100::conserved Plasmodium protein, unknown function	261	356	352	157	392	144	377	428	300	323	314	259	321	450	271	260	280	191	245	239	553	382	444	305	381	418	389	411	404	250	324	451	164	420	245	369	260	311	325	270	NA	211	423	259	NA	290	126
993	aPFI1030c_0	PFI1030c::ubiquitin conjugating enzyme	284	377	251	222	169	106	526	542	253	479	153	157	742	627	317	405	218	149	581	232	401	272	307	220	339	583	325	372	257	173	398	343	170	286	155	216	229	252	202	183	NA	125	599	488	390	234	133
994	aPFC0455w_0	PFC0455w::conserved Plasmodium protein, unknown function	221	230	137	109	170	99	261	237	135	261	173	162	206	211	112	194	152	142	195	196	227	214	NA	187	240	256	149	242	218	157	187	175	95	161	152	200	149	135	115	117	NA	132	271	146	130	107	NA
995	aPFC0965w_0	PFC0965w::conserved Plasmodium protein, unknown function	385	506	272	148	157	109	375	335	131	241	124	149	286	396	161	229	134	163	304	265	346	242	280	206	346	385	215	206	204	142	305	325	122	177	155	177	265	358	201	142	NA	120	441	269	193	148	92
996	aPFE0360c_0	PFE0360c::conserved Plasmodium protein, unknown function	109	88	71	NA	64	NA	141	86	99	101	NA	71	121	99	90	97	73	86	126	99	92	91	92	78	129	100	76	93	NA	78	120	89	72	96	72	84	89	NA	79	76	NA	NA	137	83	105	68	70
997	aPF13_0271_1	PF13_0271::ABC transporter, (heavy metal transporter family)	173	213	164	130	82	86	193	186	107	213	NA	108	127	161	102	129	83	90	141	125	213	157	178	121	199	207	153	163	129	95	134	145	77	185	93	118	109	157	136	116	NA	NA	220	151	159	119	NA
999	aPFC0590c_2	PFC0590c::der1-like protein, putative	82	82	62	67	76	67	99	80	94	98	NA	75	82	81	74	96	74	75	101	NA	100	87	101	76	92	95	84	103	92	NA	NA	NA	NA	NA	NA	NA	76	75	NA	72	NA	NA	103	94	92	NA	NA
1000	aMAL13P1.231_0	MAL13P1.231::Sec61 alpha subunit, PfSec61	851	1535	1298	385	508	237	1290	1804	530	1016	577	773	958	1526	807	571	524	429	813	803	1277	882	862	597	1992	2158	1285	1396	1246	593	1035	1459	305	1061	504	885	668	934	666	327	NA	255	2512	1225	975	710	189
1001	aPFE0135w_0	PFE0135w::DNAJ domain protein, putative	102	199	NA	101	71	65	155	155	95	169	80	79	192	164	104	120	104	81	244	82	134	103	120	76	109	180	122	118	99	NA	121	114	84	111	82	85	93	101	97	86	NA	96	152	NA	144	101	78
1002	aPF10_0034_0	PF10_0034::conserved Plasmodium protein, unknown function	186	140	94	65	74	89	262	157	NA	146	77	133	172	149	86	90	85	118	156	97	118	104	183	110	241	172	87	101	160	NA	192	141	66	98	119	164	127	109	84	77	NA	112	249	160	102	73	60
1003	aPF11_0378_0	PF11_0378::conserved Plasmodium protein, unknown function	212	299	180	119	97	74	272	308	NA	273	94	90	177	317	141	210	115	101	243	202	336	186	208	130	347	401	241	186	181	119	224	272	104	201	116	152	206	274	185	138	NA	NA	500	500	236	192	78
1004	aPF08_0118_1	PF08_0118::conserved Plasmodium protein, unknown function	577	492	195	90	148	137	840	525	NA	172	127	236	455	433	180	183	148	221	459	257	346	167	369	262	861	500	223	225	335	240	462	395	192	157	236	331	316	219	182	147	NA	166	667	NA	210	159	74
1005	aMAL7P1.173_0	MAL7P1.173::Plasmodium exported protein, unknown function	469	722	253	144	81	86	565	448	NA	276	84	111	399	555	146	143	88	95	407	311	263	149	178	150	817	646	275	166	167	139	342	371	85	145	97	190	299	346	163	91	NA	96	924	NA	210	116	75
1006	aPFI0410c_0	PFI0410c::conserved Plasmodium protein, unknown function	496	354	153	76	96	182	708	319	NA	139	94	330	460	265	122	118	111	256	472	223	224	160	413	303	1043	468	220	189	506	286	495	286	87	160	225	459	237	163	99	83	NA	131	578	NA	194	93	85
1007	aPFE0750c_1	PFE0750c::RNA recognition motif, putative	195	316	231	157	147	118	283	289	NA	261	130	163	185	315	158	211	179	132	290	237	377	300	301	179	416	446	193	314	297	179	228	333	112	271	154	275	197	284	235	166	NA	125	439	NA	395	216	110
1008	aPF11_0351_0	PF11_0351::heat shock protein hsp70 homologue	534	917	987	938	876	465	631	746	286	1341	783	669	396	606	486	604	871	331	606	706	1866	1553	1696	836	1108	1180	1449	1749	1344	731	507	775	350	1159	828	866	475	769	816	831	NA	292	1140	NA	3816	1486	1015
1010	aPF14_0722_0	PF14_0722::cysteine repeat modular protein 4	69	80	73	65	69	NA	82	74	81	111	NA	NA	73	76	NA	80	66	70	85	79	NA	83	91	74	NA	167	82	NA	NA	NA	NA	NA	62	93	67	NA	NA	NA	NA	NA	NA	NA	101	75	NA	69	68
1011	aPFF0175c_0	PFF0175c::conserved Plasmodium protein, unknown function	188	312	196	132	115	89	245	221	154	249	103	113	208	289	160	175	116	107	234	189	426	261	262	201	305	417	328	355	232	162	240	306	153	253	142	191	225	337	236	180	NA	122	459	436	341	222	98
1012	aPFD0875c_0	PFD0875c::conserved Plasmodium family, unknown function	216	260	191	117	125	90	241	294	153	149	101	92	337	342	153	143	129	102	362	169	338	176	211	137	211	396	184	177	142	109	255	328	123	170	126	145	170	207	144	107	NA	122	293	222	189	120	79
1013	aPFL1370w_0	PFL1370w::NIMA-related protein kinase, Pfnek-1	857	662	531	281	754	621	1086	742	270	523	777	1115	983	707	393	309	807	542	776	487	877	821	1356	1052	1054	1022	755	1263	1528	1015	747	780	231	1194	661	948	486	423	361	317	NA	512	1543	719	571	565	780
1014	aPF14_0030_0	PF14_0030::conserved Plasmodium protein, unknown function	121	173	125	98	82	66	181	216	119	166	92	94	96	140	90	109	NA	75	127	126	169	136	136	104	139	187	140	158	113	NA	97	106	69	99	NA	NA	104	115	108	90	NA	NA	133	NA	NA	90	NA
1015	aPFB0926c_0	PFB0926c::Plasmodium exported protein (hyp2), unknown function	122	137	128	92	68	76	158	146	123	185	76	87	123	133	113	107	74	83	110	171	147	108	109	79	141	180	147	127	91	79	114	124	73	116	78	89	104	110	126	99	NA	NA	161	NA	146	113	80
1016	aPFE1350c_0	PFE1350c::ubiquitin-conjugating enzyme, putative	1042	1193	828	455	490	361	1314	1314	329	831	366	635	1224	1290	545	600	471	440	917	674	1163	889	1059	696	1584	1393	856	928	927	466	1079	1258	305	910	570	827	1097	1319	696	429	NA	347	1929	1002	677	579	306
1017	aPFI1625c_1	PFI1625c::organelle processing peptidase, putative	246	328	219	162	168	113	322	NA	152	324	189	183	227	353	155	211	180	138	266	237	353	371	315	209	474	476	319	460	305	171	293	345	126	380	162	242	202	264	186	151	NA	125	451	326	237	214	138
1018	aMAL7P1.23_1	MAL7P1.23::RAP protein, putative	94	97	81	72	83	83	104	93	153	105	NA	91	89	111	89	108	89	92	97	77	109	109	133	100	117	117	65	118	99	90	102	99	70	109	84	114	81	85	84	88	NA	NA	116	92	100	76	68
1020	aPFL0585w_0	PFL0585w::PfpUB Plasmodium falciparum polyubiquitin	4237	4690	4304	1789	2456	1225	6854	6949	2041	6880	3077	5109	4126	5959	3163	4433	3318	2341	2794	2620	3949	3660	3958	1995	6389	6417	2961	5899	5122	3671	3019	4378	1387	2647	2582	2497	2453	3389	2825	2592	NA	1783	7759	4836	3654	5069	786
1021	aMAL7P1.91_1	MAL7P1.91::exported serine-threonine protein kinase	179	271	156	106	182	133	241	246	126	180	181	217	167	258	122	144	187	166	221	170	269	249	352	650	285	354	205	284	332	193	193	245	99	231	190	258	134	159	107	98	NA	128	280	160	159	123	99
1022	aPFD0200c_1	PFD0200c::transcription factor with AP2 domain(s)	73	79	163	67	59	68	95	81	95	85	NA	NA	68	83	75	85	61	73	89	NA	89	80	88	66	84	95	64	NA	69	NA	NA	75	59	93	67	NA	NA	74	76	NA	NA	NA	87	NA	98	66	63
1023	arpl6_0		NA	NA	NA	NA	NA	NA	NA	NA	NA	NA	NA	NA	NA	NA	NA	NA	NA	NA	NA	NA	NA	NA	NA	NA	NA	NA	NA	NA	NA	NA	NA	NA	NA	NA	NA	NA	NA	NA	NA	NA	NA	NA	NA	NA	NA	NA	NA
1024	aPFB0200c_0	PFB0200c::aminotransferase, classes I and II, putative	514	1164	778	1092	404	317	623	1220	287	1943	428	488	434	1028	521	791	408	281	460	558	922	1083	960	539	742	910	775	299	913	442	491	721	174	918	427	745	446	841	711	586	NA	215	1226	879	740	909	438
1025	aPF14_0533_1	PF14_0533::transcription factor with AP2 domain(s)	437	603	304	336	327	273	480	447	142	536	319	387	353	453	182	294	350	267	386	319	453	444	614	461	454	476	369	322	463	276	302	337	102	401	256	502	241	241	168	152	NA	169	628	NA	284	223	162
1026	aPFD0875c_1	PFD0875c::conserved Plasmodium family, unknown function	134	211	144	102	84	78	166	186	118	160	82	82	113	183	113	140	89	87	169	130	183	139	142	91	174	224	133	148	118	89	140	163	83	143	94	115	116	143	124	96	NA	NA	217	NA	142	103	70
1027	aPF10_0067_0	PF10_0067::conserved Plasmodium protein, unknown function	415	770	403	251	169	121	544	747	179	474	160	175	387	755	285	292	204	134	545	645	975	459	510	266	873	1180	721	530	506	223	521	748	193	497	219	362	356	457	396	239	NA	109	894	NA	486	351	136
1029	aMAL8P1.54_0	MAL8P1.54::conserved Plasmodium protein, unknown function	398	691	340	192	189	186	472	595	159	423	187	253	314	560	242	277	257	203	343	318	456	331	455	237	446	516	237	357	369	229	274	364	134	251	196	346	234	340	224	159	NA	122	475	NA	262	217	115
1031	aPFC1010w_0	PFC1010w::conserved Plasmodium protein, unknown function	141	151	105	83	84	77	182	148	126	114	84	94	149	142	102	101	88	93	176	125	164	137	177	126	190	310	154	247	144	107	157	155	88	162	98	129	124	112	114	103	NA	98	247	166	358	128	87
1032	aPF14_0344_0	PF14_0344::conserved Plasmodium protein, unknown function	3861	3481	3074	1412	695	476	5845	3143	1599	2809	731	1421	3524	2993	1645	1422	641	713	3347	2947	3829	2219	1948	1911	5975	4989	3455	3591	2496	3155	4034	4470	1104	2217	1305	1961	2715	2830	2714	1604	NA	607	7878	NA	NA	NA	NA
1033	aPFF1010c_1	PFF1010c::DNAJ protein, putative	232	248	145	104	134	123	256	255	130	166	131	154	170	170	88	101	97	100	203	165	204	183	258	191	297	293	170	195	200	136	185	186	69	142	109	161	162	160	129	97	NA	131	269	178	146	108	77
1034	aMAL13P1.470_0	MAL13P1.470::Plasmodium exported protein (PHISTa), unknown function	164	190	142	87	122	98	237	207	128	174	143	147	170	186	127	122	108	108	182	149	244	192	209	167	261	321	192	248	196	137	192	205	90	189	124	158	136	143	143	109	NA	149	309	351	298	140	105
1035	aMAL8P1.113_5	MAL8P1.113::Peptidase family C50, putative	101	101	83	86	80	82	116	NA	85	117	84	87	103	105	87	109	87	87	129	95	118	117	NA	104	102	132	92	124	109	85	107	96	73	111	87	106	83	87	80	83	NA	NA	144	99	127	80	85
1036	aPFI1695c_0	PFI1695c::small nuclear ribonucleoprotein (snRNP), putative	586	1033	557	308	245	160	772	1150	271	622	304	327	610	959	349	314	270	198	548	790	641	449	469	317	1013	1106	625	606	562	252	579	666	164	477	206	412	627	599	421	183	NA	142	1525	701	637	303	190
1037	aPFA0505c_0	PFA0505c::DNA-directed RNA polymerase 2 subunit, putative	1016	2037	1358	660	598	378	809	1470	417	741	369	431	799	1422	585	425	474	297	960	1105	1629	1269	1220	830	1284	1515	1058	1011	825	407	861	1285	296	1065	443	746	1072	1038	1202	623	NA	334	1571	769	787	713	287
1038	aPF08_0087_1	PF08_0087::importin alpha, putative	324	504	356	423	297	176	439	511	190	1007	350	315	349	563	267	515	353	203	356	260	509	543	589	371	659	706	332	645	591	302	361	458	137	555	267	456	351	481	297	237	NA	177	788	NA	336	369	212
1039	aPFF0325c_1	PFF0325c::conserved Plasmodium protein, unknown function	622	763	542	191	226	165	663	827	244	322	195	207	460	621	284	204	214	154	610	538	759	455	519	361	874	1029	336	479	381	260	578	891	224	507	245	405	542	643	542	265	NA	160	1064	688	475	317	154
1040	aPF14_0655_0	PF14_0655::RNA helicase-1, putative	NA	NA	NA	NA	4284	NA	NA	NA	NA	NA	NA	NA	1972	3952	2129	1939	2059	906	NA	NA	NA	NA	NA	NA	NA	NA	NA	NA	NA	NA	2665	3348	1221	3764	1588	1770	NA	NA	NA	NA	NA	NA	NA	NA	NA	NA	NA
1041	aPF11_0250_0	PF11_0250::high mobility group-like protein NHP2, putative	763	1255	1406	434	532	235	1114	1443	547	917	533	515	916	1192	801	433	519	259	813	802	1307	970	904	491	1685	1776	990	1443	1221	512	651	983	212	800	301	447	879	1125	936	459	NA	269	2697	1768	1418	1021	386
1042	aPFD0105c_1	PFD0100c::surface-associated interspersed gene 4.1, (SURFIN4.1)	787	768	224	76	97	96	1364	904	171	208	94	283	747	868	201	139	104	243	1052	609	416	175	519	572	2479	1512	301	195	555	542	1314	1019	110	163	296	808	389	314	126	91	NA	125	1228	428	208	109	69
1043	aPFL0115w_4	PFL0115w::dynein heavy chain domain containing protein	75	88	76	66	63	NA	107	90	88	NA	NA	NA	78	NA	86	82	65	68	89	NA	92	NA	89	64	NA	114	74	NA	NA	NA	NA	NA	63	NA	NA	84	NA	77	NA	NA	NA	NA	180	NA	NA	NA	NA
1044	aPF13_0260_0	PF13_0260::conserved Plasmodium membrane protein, unknown function	399	431	195	176	199	179	511	426	146	282	205	319	345	471	167	214	220	213	287	215	255	271	358	245	508	403	205	240	346	NA	323	272	103	226	190	364	252	232	164	114	NA	161	535	203	183	140	103
1045	aPFI1345c_0	PFI1345c::conserved Plasmodium protein, unknown function	85	122	95	84	66	69	110	99	99	113	NA	74	79	101	86	104	76	80	115	89	129	118	124	85	107	134	80	150	77	NA	111	93	64	98	71	83	84	97	98	84	NA	NA	113	NA	135	79	63
1046	aMAL8P1.18_2	MAL8P1.18::conserved Plasmodium protein, unknown function	308	358	234	193	324	216	427	295	166	360	346	455	308	317	178	215	405	310	413	202	495	496	662	423	479	461	308	161	643	393	276	273	126	505	316	619	218	188	158	163	NA	219	584	NA	242	237	156
1047	aPFL1070c_0	PFL1070c::endoplasmin homolog precursor, putative	1465	2450	2189	1259	1456	1300	1909	2265	726	2405	1527	3090	1354	2019	1256	900	1564	1108	1766	2200	4044	3625	4030	1519	4142	4533	3008	4618	4613	2982	1659	2930	718	4401	2281	3026	1468	2141	2176	1521	NA	1234	3652	2749	3011	3131	1988
1048	aMAL13P1.38_0	MAL13P1.38::conserved Plasmodium membrane protein, unknown function	1172	1038	513	211	382	736	1743	1028	237	339	408	1586	1010	816	326	257	431	724	1067	655	719	578	1323	1170	2131	1285	501	704	1596	1117	1100	956	186	584	676	1425	542	446	261	159	NA	372	1721	698	493	317	203
1049	aPF11_0044_0	PF11_0044::iron-sulfur assembly protein, sufD, putative	114	128	99	95	94	91	143	122	111	212	99	119	115	130	101	123	108	101	140	107	165	179	211	122	171	157	140	188	194	118	119	122	72	177	107	163	97	104	88	86	NA	103	177	108	115	97	100
1050	aPF13_0172_0	PF13_0172::conserved Plasmodium membrane protein, unknown function	134	136	88	67	66	74	190	134	178	79	63	84	156	124	100	95	79	89	180	92	114	93	130	83	200	135	NA	100	92	81	136	96	69	103	76	90	97	89	89	83	NA	102	153	105	111	85	72
1053	aPFI0260c_8	PFI0260c::dynein heavy chain, putative	324	373	266	118	90	82	377	276	170	200	94	115	306	256	152	143	81	93	240	134	229	155	153	127	332	356	196	225	159	156	193	182	81	136	91	113	158	146	163	116	NA	111	403	397	318	NA	80
1054	aPF13_0125_0	PF13_0125::conserved Plasmodium protein, unknown function	541	557	286	142	119	110	672	551	150	260	106	166	879	685	236	226	123	149	407	255	227	181	253	190	607	432	199	190	196	151	561	400	105	178	142	260	338	337	172	120	NA	128	632	352	258	143	102
1055	aPF11_0431_1	PF11_0431::membrane skeletal protein, putative	189	276	216	109	124	109	282	325	133	202	149	164	228	299	149	156	125	204	194	143	213	159	175	138	243	289	205	192	162	122	189	214	89	157	97	138	127	124	123	98	NA	118	233	149	158	114	83
1056	aMAL13P1.59_0	MAL13P1.59::Plasmodium exported protein (PHISTa), unknown function	145	152	125	128	107	73	208	154	106	343	104	90	154	157	NA	284	113	94	143	107	170	164	125	100	187	199	149	169	128	92	156	141	92	139	NA	117	105	90	99	123	NA	NA	193	110	236	135	72
1057	aPFF1265w_1	PFF1265w::oxidoreductase, short-chain dehydrogenase family, putative	286	344	222	179	194	145	378	342	141	421	237	274	276	381	155	282	189	231	256	203	300	328	398	318	364	334	250	446	374	283	303	247	121	331	220	374	218	179	192	179	NA	164	433	NA	216	223	134
1058	aPFD0495c_0	PFD0495c::conserved Plasmodium protein, unknown function	656	746	672	231	155	150	812	772	235	370	155	216	679	881	NA	306	193	204	543	668	919	534	608	382	996	1176	588	514	445	239	854	1019	255	489	285	451	450	553	463	257	NA	151	772	534	507	394	150
1059	aPFE0370c_1	PFE0370c::subtilisin-like protease 1	954	765	267	86	138	182	1714	981	167	174	139	472	1159	877	189	168	141	371	746	398	315	229	549	487	1734	923	208	245	550	475	1006	696	120	189	316	642	437	364	152	98	NA	203	997	415	265	128	69
1061	aPFE1250w_1	PFE1250w::acyl-CoA synthetase, PfACS10	NA	NA	NA	NA	NA	NA	NA	NA	NA	NA	NA	NA	1214	1406	494	487	523	481	NA	NA	NA	NA	NA	NA	NA	NA	NA	NA	NA	NA	1312	1594	326	1116	670	1142	NA	NA	NA	NA	NA	NA	NA	NA	NA	NA	NA
1062	aPFE1195w_1	PFE1195w::karyopherin beta	813	1648	1090	661	423	224	1056	1725	380	1424	434	313	632	1386	469	610	341	223	820	1029	1419	1185	985	584	1533	2017	1427	1313	971	471	590	1008	205	667	318	423	723	1216	861	460	NA	201	1894	1386	939	819	310
1063	aPFE0765w_0	PFE0765w::phosphatidylinositol 3-kinase, putative	286	515	308	164	269	163	450	493	163	317	206	268	366	556	222	264	248	232	355	240	430	356	492	324	417	445	318	445	462	270	299	342	165	248	266	306	220	293	255	221	NA	175	937	383	280	288	118
1064	aPFF1425w_1	PFF1425w::RNA binding protein, putative	470	726	452	493	437	199	711	814	256	1213	485	455	439	726	366	190	465	202	513	454	1001	839	954	489	705	853	656	1035	1077	453	573	688	329	746	489	683	302	423	344	330	NA	213	943	547	496	620	161
1065	aPF13_0221_0	PF13_0221::conserved Plasmodium protein, unknown function	308	405	319	144	158	128	355	364	150	300	152	162	267	327	178	178	170	135	373	222	445	292	317	181	311	422	306	267	237	NA	224	296	136	225	158	206	188	218	261	164	NA	111	406	321	275	228	97
1066	aPF14_0461_2	PF14_0461::conserved Plasmodium protein, unknown function	562	738	390	214	374	211	766	705	196	411	249	398	540	746	280	457	370	455	577	419	743	574	703	420	655	686	412	551	627	345	568	662	225	424	417	509	333	507	270	217	NA	211	712	536	279	248	99
1067	aPFD1045c_6	PFD1045c::erythrocyte membrane-associated antigen, putative	126	218	132	112	84	72	190	219	115	202	96	99	126	204	119	213	99	99	150	128	222	173	194	116	185	225	190	186	156	112	142	165	96	154	109	155	95	142	112	94	NA	98	175	NA	NA	120	69
1068	aPFL2575c_0	PFL2575c::Plasmodium exported protein, unknown function	182	193	124	78	92	117	312	195	105	209	103	191	160	170	131	114	103	163	184	124	189	166	232	155	273	242	146	214	244	186	190	150	76	148	124	215	124	124	127	93	NA	136	301	184	181	1307	83
1069	aPF10_0215_0	PF10_0215::conserved Plasmodium membrane protein, unknown function	145	NA	161	181	162	142	210	220	105	338	165	185	167	220	134	184	162	128	207	149	232	280	327	188	300	302	176	342	329	175	146	178	86	246	140	228	132	136	125	128	NA	104	283	142	220	196	80
1070	aMAL13P1.90_1	MAL13P1.90::conserved Plasmodium protein, unknown function	72	82	72	66	63	69	98	84	107	80	NA	71	85	97	90	97	76	82	109	NA	93	93	112	72	95	111	NA	99	79	78	86	87	67	99	70	88	73	81	82	71	NA	NA	133	172	95	71	NA
1071	aPFA0530c_0	PFA0530c::adenylate kinase, putative	128	202	176	122	109	80	159	205	114	193	94	89	108	187	131	154	112	100	180	157	245	183	213	122	169	232	NA	179	151	107	136	161	109	167	116	135	99	144	133	131	NA	101	153	132	139	144	77
1073	aPF11_0304_0	PF11_0304::conserved Plasmodium protein, unknown function	209	146	89	68	87	100	256	147	92	105	82	164	191	136	90	96	86	140	175	96	112	112	200	169	228	207	94	115	181	136	191	136	75	108	123	163	120	99	86	78	NA	113	228	134	132	74	70
1074	aPFL1060c_1	PFL1060c::conserved protein, unknown function	170	230	173	116	126	86	238	227	120	218	161	127	161	209	135	183	138	114	177	164	254	191	195	144	265	318	216	251	226	142	201	230	105	172	135	166	163	137	149	108	NA	111	349	207	224	NA	80
1075	aPFD0805w_0	PFD0805w::prohibitin-like protein, putative	90	102	82	NA	73	NA	116	104	NA	NA	NA	75	114	123	88	95	NA	80	99	NA	98	NA	NA	77	NA	114	82	102	NA	NA	102	100	71	101	100	90	84	83	NA	NA	NA	NA	109	94	89	NA	NA
1076	aPFA0550w_1	PFA0550w::conserved Plasmodium protein, unknown function	232	247	184	137	151	142	269	246	115	230	173	176	233	240	138	174	154	135	220	170	265	245	299	255	278	304	222	273	258	156	203	245	91	226	137	228	166	150	134	128	NA	124	283	171	174	150	121
1077	aPFB0921c_0	PFB0921c::Plasmodium exported protein, unknown function	474	529	653	631	326	235	570	589	311	948	349	348	451	458	356	502	335	198	333	424	680	569	553	390	653	663	660	795	696	310	453	605	230	674	349	349	435	448	445	429	NA	179	908	552	461	727	256
1078	aPFI0805w_2	PFI0805w::conserved Plasmodium protein, unknown function	254	184	107	90	92	NA	479	240	145	144	NA	NA	696	254	147	124	129	85	822	98	372	201	200	135	152	425	142	149	112	109	323	181	124	113	93	91	195	131	119	106	NA	NA	403	278	171	110	70
1079	aPF10_0183_1	PF10_0183::eukaryotic translation initiation factor subunit eIF2A, putative	818	1121	924	472	525	380	965	1156	383	879	553	771	734	887	319	436	459	384	845	909	1356	908	1211	680	1594	1673	1213	1258	1387	685	762	1208	367	1032	625	828	918	1095	912	538	NA	401	1970	1305	1048	892	357
1080	aPFL1400c_1	PFL1400c::conserved Plasmodium protein, unknown function	288	487	315	194	255	118	387	558	194	498	276	203	267	476	184	363	272	177	285	293	587	412	431	273	466	587	464	580	469	231	312	456	204	369	277	299	218	296	248	215	NA	142	513	350	275	307	87
1081	aPF11_0210_1	PF11_0210::Metal ion channel - Mg2+, Co2+ and Ni2+	124	113	106	68	96	NA	242	161	141	158	104	116	239	256	289	338	196	219	126	90	142	133	124	87	161	188	135	216	130	110	246	288	180	131	162	162	105	104	104	93	NA	119	223	197	154	126	NA
1082	aPFI1240c_1	PFI1240c::prolyl-t-RNA synthase, putative	NA	NA	NA	NA	1586	NA	NA	NA	NA	NA	NA	NA	477	404	190	384	529	411	NA	NA	NA	NA	1457	NA	NA	NA	NA	NA	NA	NA	405	393	135	550	465	822	NA	NA	NA	NA	NA	NA	NA	NA	NA	NA	NA
1083	aPF11_0271_1	PF11_0271::ThiF family protein, putative	170	205	142	92	177	96	271	257	135	238	164	77	198	214	124	149	166	143	275	168	274	227	268	187	299	292	214	289	284	183	164	168	93	148	138	172	139	134	134	116	NA	123	351	NA	172	139	68
1084	aPF14_0326_7	PF14_0326::dynein-related AAA-type ATPase	116	180	138	99	82	74	NA	195	109	180	89	88	95	160	98	128	83	79	138	134	191	151	171	108	157	226	167	155	139	91	109	151	76	121	85	99	101	141	120	91	NA	94	177	184	145	102	70
1085	aPFD0415c_0	PFD0415c::conserved Plasmodium protein, unknown function	474	626	372	217	351	167	645	575	218	579	369	326	364	523	322	526	462	410	444	341	620	436	585	374	483	279	306	537	499	314	392	470	314	344	396	490	242	260	243	249	NA	174	594	438	743	302	104
1086	aPF07_0053_4	PF07_0053::conserved Plasmodium protein, unknown function	157	263	211	173	108	87	174	249	152	335	96	101	154	266	150	261	118	103	204	166	274	210	197	121	156	283	163	166	131	NA	155	206	99	171	107	130	120	202	156	118	NA	NA	216	244	150	136	69
1087	aPF08_0122_2	PF08_0122::conserved Plasmodium protein, unknown function	130	190	118	NA	74	NA	152	185	92	113	NA	78	115	197	105	112	81	93	153	133	159	115	172	84	137	211	116	111	96	NA	126	146	74	106	86	99	99	133	100	NA	NA	NA	NA	129	108	80	NA
1088	aMAL7P1.146_2	MAL7P1.146::conserved Plasmodium membrane protein, unknown function	393	644	359	271	254	195	422	605	176	546	240	310	286	587	237	362	297	237	366	389	627	486	602	367	508	630	427	428	494	273	315	493	160	381	281	443	273	428	332	237	NA	164	578	363	305	326	103
1089	aPF08_0118_0	PF08_0118::conserved Plasmodium protein, unknown function	144	156	103	98	71	93	194	148	102	118	76	111	131	127	88	91	73	94	196	128	175	147	213	134	292	204	123	139	141	119	158	128	64	107	85	133	121	117	114	85	NA	NA	254	119	162	89	67
1090	aPFD0265w_1	PFD0265w::pre-mRNA splicing factor, putative	763	1177	1061	430	546	478	917	1138	395	770	546	763	594	744	558	401	614	380	619	751	1154	1002	1000	645	1178	1394	1205	1381	1059	598	606	1020	318	1083	471	588	737	820	967	548	NA	257	1613	1189	1153	1050	316
1091	aPFL1675c_0	PFL1675c::CPW-WPC family protein	97	145	107	87	68	80	147	143	91	139	NA	83	94	132	97	109	79	80	137	92	127	103	115	79	114	152	NA	108	85	80	102	98	71	115	74	86	84	88	83	75	NA	NA	121	NA	110	82	68
1092	aMAL7P1.102_2	MAL7P1.102::conserved Plasmodium protein, unknown function	415	659	409	298	337	284	502	600	262	539	285	488	344	488	247	279	324	262	460	337	637	440	641	398	498	623	NA	475	512	347	311	389	178	402	270	514	219	264	241	188	NA	184	908	NA	342	290	147
1094	aPFB0820c_2	PFB0820c::conserved Plasmodium protein, unknown function	115	142	114	85	86	82	141	164	95	124	116	109	122	157	107	110	95	90	128	128	164	152	178	127	167	256	156	172	145	102	131	154	77	151	90	127	105	119	118	85	NA	NA	170	121	159	98	83
1095	aPFI1780w_1	PFI1780w::Plasmodium exported protein (PHISTc), unknown function	880	1758	2663	1226	548	244	1177	2469	1520	2260	664	456	776	1664	1811	1119	569	277	874	1900	3043	1776	1237	670	1543	3955	3154	2920	1460	638	972	2553	957	2135	719	570	1355	1832	2397	1374	NA	240	3194	2172	2786	NA	241
1096	aPFE0785c_1	PFE0785c::metabolite-drug transporter, putative	2372	1736	825	329	793	1076	2878	1780	322	475	NA	1818	2294	1658	450	384	579	1334	2043	1209	1019	777	2061	1684	2885	1413	591	760	NA	924	2442	1852	274	709	1193	1830	1332	819	396	228	NA	945	NA	772	446	293	210
1097	arpl2_0		NA	NA	NA	NA	NA	NA	NA	NA	NA	NA	NA	NA	NA	NA	NA	NA	NA	NA	NA	NA	NA	NA	NA	NA	NA	NA	NA	NA	NA	NA	NA	NA	NA	NA	NA	NA	NA	NA	NA	NA	NA	NA	NA	NA	NA	NA	NA
1098	aMAL13P1.88_1	MAL13P1.88::conserved Plasmodium protein, unknown function	195	301	289	165	178	106	254	362	174	371	199	169	221	309	184	310	173	162	257	188	309	245	253	191	247	295	95	298	224	156	232	260	159	214	161	160	214	276	212	180	NA	135	438	306	316	244	88
1100	aPFL0840c_1	PFL0840c::conserved Plasmodium protein, unknown function	328	341	196	99	102	127	406	336	126	166	112	194	279	284	136	135	107	148	262	179	258	184	273	202	NA	332	209	186	219	148	261	258	98	167	157	219	216	166	174	105	NA	121	338	198	188	124	77
1102	aPF10_0197_0	PF10_0197::conserved Plasmodium protein, unknown function	213	408	264	185	134	109	228	380	123	262	124	124	186	271	NA	150	113	95	209	266	361	342	333	182	NA	453	253	333	247	143	193	310	107	344	141	221	182	330	255	167	NA	119	324	296	234	209	126
1103	aPF14_0609_0	PF14_0609::conserved Plasmodium protein, unknown function	NA	NA	NA	NA	NA	NA	NA	NA	NA	NA	NA	NA	140	162	104	167	130	117	NA	NA	NA	NA	NA	NA	NA	NA	NA	NA	NA	NA	139	145	NA	163	NA	148	NA	NA	NA	NA	NA	NA	NA	NA	NA	NA	NA
1104	aMAL13P1.169_0	MAL13P1.169::SNARE protein	614	764	454	249	190	171	936	919	229	555	226	358	613	716	300	326	200	227	467	367	528	387	477	327	990	754	440	473	527	319	427	451	135	272	223	NA	381	365	281	176	NA	172	948	526	391	305	158
1105	aMAL8P1.94_0	PF08_0081::conserved Plasmodium protein, unknown function	1405	2094	1517	461	473	150	1954	2264	590	1170	411	321	1241	2030	841	834	471	234	1303	1410	2185	1013	843	379	2829	2604	1555	1172	833	395	1600	1844	546	901	451	522	1599	1576	1203	558	NA	195	4028	1609	1298	881	122
1106	aPF10_0037_1	PF10_0037::conserved Plasmodium protein, unknown function	704	753	443	185	369	235	934	654	213	498	348	500	497	545	289	372	475	485	560	431	616	407	679	304	758	596	477	496	617	417	561	491	267	335	408	561	298	300	252	211	NA	221	814	541	366	298	113
1107	aMAL7P1.155_1	MAL7P1.155::Zinc finger, C3HC4 type, putative	317	422	226	135	188	225	340	388	134	214	193	303	267	325	150	157	211	186	280	243	308	293	438	282	332	376	231	235	399	NA	199	257	101	246	178	350	146	177	142	107	NA	124	350	205	181	135	103
1108	aPF13_0018_0	PF13_0018::conserved Plasmodium protein, unknown function	324	450	260	243	133	117	363	443	180	521	123	152	230	368	152	275	130	116	318	341	368	290	326	201	427	491	269	223	247	156	277	344	106	287	138	250	313	403	247	137	NA	114	624	316	224	191	99
1109	aPFF1325c_0	PFF1325c::c3h4-type ring finger protein, putative	723	1067	843	974	444	553	792	1257	289	1478	362	694	540	1092	443	720	455	338	728	982	1061	1208	1403	1019	1461	1444	930	938	1214	628	603	897	201	1016	449	901	664	847	728	439	NA	218	1497	879	705	799	175
1110	aPFA0350w_0	PFA0355w::carbon catabolite repressor protein 4, putative	112	136	107	80	105	82	164	137	102	165	113	97	94	105	100	131	105	100	154	112	184	154	183	117	150	176	124	171	151	116	143	145	86	157	119	146	92	100	107	98	NA	NA	167	182	138	104	66
1111	aMAL13P1.221_1	MAL13P1.221::aspartate carbamoyltransferase	187	284	273	197	133	140	247	284	155	316	153	170	169	262	255	213	167	135	205	230	420	276	383	200	332	361	329	348	318	176	192	227	115	311	159	245	165	217	238	173	NA	116	364	215	295	283	123
1112	aPFL0080c_0	PFL0080c::serine-threonine-protein kinase, Pfnek-3	117	103	84	66	66	82	167	102	131	NA	NA	82	147	118	94	86	80	83	155	78	117	82	105	76	93	134	78	94	84	76	109	90	68	99	72	83	81	80	77	76	NA	NA	206	101	101	71	64
1115	aPF11_0180_1	PF11_0180::conserved Plasmodium protein, unknown function	299	313	160	87	108	118	493	373	115	153	123	244	380	362	138	128	119	182	285	204	198	176	306	222	623	414	172	218	316	195	365	326	86	163	175	255	251	196	134	100	NA	155	574	252	178	115	80
1116	aPF10_0084_0	PF10_0084::tubulin beta chain, putative	1464	1789	1041	518	766	462	2427	2357	574	1119	1084	1358	1820	2052	790	661	896	950	1442	1467	1746	1504	1999	1487	3222	2750	1614	1928	2171	1326	2142	2358	426	1465	1064	1999	1529	1279	695	457	NA	633	3662	1610	952	774	439
1117	aPFI1295c_1	PFI1295c::monocarboxylase transporter, putative	145	168	108	75	90	90	180	148	96	103	NA	119	251	226	117	105	104	144	156	117	133	131	155	131	193	194	106	141	NA	105	172	146	71	140	104	142	131	115	96	83	NA	122	NA	122	112	NA	NA
1118	aPFB0920w_1	PFB0920w::DnaJ protein, putative	723	1219	664	224	161	98	941	1432	354	626	207	152	767	1199	524	417	179	126	629	731	879	440	340	294	1337	1453	583	555	467	333	864	1222	246	412	218	293	788	758	695	318	NA	138	NA	1999	1446	NA	NA
1119	aMAL8P1.20_0	MAL8P1.20::conserved Plasmodium protein, unknown function	124	148	125	94	91	80	174	152	110	245	96	97	127	132	103	126	92	96	181	97	152	123	134	110	140	189	NA	146	110	96	141	126	88	114	91	105	103	108	97	94	NA	98	224	202	155	100	88
1120	aPF08_0088_1	PF08_0088::conserved Plasmodium protein, unknown function	113	121	77	67	NA	NA	155	126	79	111	NA	NA	118	120	86	93	69	73	109	86	97	NA	96	76	104	109	NA	99	96	NA	95	91	67	98	70	77	91	80	80	75	NA	NA	134	117	111	69	69
1121	aPF14_0717_0	PF14_0717::conserved Plasmodium protein, unknown function	1118	1712	861	454	603	286	1396	1721	347	885	665	647	990	1237	484	465	474	376	913	915	1401	945	1056	744	1593	1678	951	1125	979	564	1106	1285	352	1019	508	904	697	626	495	283	NA	346	1539	769	584	436	233
1122	aPFI0480w_0	PFI0480w::helicase with Zn-finger motif, putative	133	183	123	91	91	85	150	189	94	121	97	96	119	160	96	104	82	86	129	132	153	139	165	124	NA	197	86	145	127	95	125	154	71	144	93	NA	137	146	121	89	NA	NA	229	NA	122	98	80
1123	aPF07_0017_1	PF07_0017::phosphoinositide-binding protein, putative	140	153	108	110	98	104	186	171	97	165	101	127	145	142	NA	119	91	96	161	134	156	163	191	142	NA	195	135	173	165	107	145	160	76	156	103	153	106	122	98	86	NA	99	192	NA	117	102	72
1124	aMAL13P1.173_0	MAL13P1.173::MSP7-like protein	113	116	77	NA	90	NA	NA	NA	NA	71	NA	NA	110	114	76	83	74	82	118	104	114	104	116	NA	NA	NA	NA	NA	NA	NA	102	93	NA	NA	NA	94	78	85	80	81	NA	NA	NA	NA	NA	NA	NA
1125	aPF10_0328_1	PF10_0328::bromodomain protein, putative	349	558	404	180	200	146	480	606	176	361	247	224	324	599	251	204	195	140	369	387	493	373	427	227	651	741	489	428	460	228	280	449	121	273	172	NA	339	345	314	164	NA	122	923	NA	399	318	160
1126	aPFL1195w_0	PFL1195w::conserved Plasmodium protein, unknown function	248	313	127	125	114	98	304	324	108	205	131	155	240	296	113	147	121	112	227	185	201	154	231	146	344	274	203	218	222	137	269	215	81	183	120	198	212	177	118	99	NA	104	475	242	160	140	99
1127	aPFE1485w_0	PFE1485w::conserved Plasmodium protein, unknown function	684	880	541	230	602	248	999	883	253	753	620	644	562	702	389	557	694	641	780	542	888	606	874	615	696	713	577	827	785	676	675	700	402	487	673	749	334	388	337	300	NA	385	858	669	427	360	144
1128	aPF10_0352_1	PF10_0352::merozoite surface protein	4992	3571	1201	356	688	1688	6731	2945	452	510	494	3828	5489	3099	743	441	652	2200	8845	4140	1489	992	6050	6802	13129	5889	161	759	5934	6263	7435	4554	292	854	3108	7785	3011	2266	605	271	NA	1452	7107	3001	870	524	353
1129	aPFC0510w_1	PFC0510w::RING zinc finger protein, putative	102	121	87	78	78	73	135	116	106	132	80	87	99	129	92	125	93	96	140	109	127	120	134	96	127	142	89	NA	100	NA	116	112	71	108	86	109	91	97	90	78	NA	NA	148	166	129	77	67
1131	aPFI0750c_1	PFI0750c::conserved Plasmodium protein, unknown function	111	113	113	94	77	75	222	105	134	145	87	90	90	102	110	164	88	113	147	112	138	141	127	101	142	151	100	164	99	89	146	107	84	117	91	116	89	103	103	90	NA	113	162	NA	146	99	69
1132	aMAL7P1.6_0	MAL7P1.6::Plasmodium exported protein (hyp12), unknown function	804	1035	466	131	100	95	1494	1301	241	363	102	143	692	564	346	298	112	132	555	550	467	180	220	174	1263	1100	381	208	188	181	560	757	156	154	119	220	741	690	295	143	NA	106	1949	793	373	189	67
1133	aPF08_0043_0	PF08_0043::conserved Plasmodium protein, unknown function	191	325	224	155	124	105	279	304	117	355	121	147	194	164	156	186	136	117	248	221	206	185	199	130	321	366	176	214	196	126	186	231	93	194	115	135	170	252	145	115	NA	110	828	279	199	126	94
1134	aPFD0207c_1	PFD0207c::conserved Plasmodium protein, unknown function	524	1013	634	197	456	151	899	1186	286	616	403	358	469	1140	471	401	372	285	563	753	1178	643	690	431	1014	1173	NA	768	728	396	504	794	226	584	326	571	626	691	683	418	NA	234	1249	789	782	463	132
1136	aMAL13P1.323_3	MAL13P1.323::conserved Plasmodium protein, unknown function	656	1027	750	416	343	245	641	788	266	581	365	326	564	830	311	383	282	246	547	748	857	716	751	548	651	1009	716	740	578	311	421	704	204	472	273	359	567	631	622	353	NA	198	950	648	624	504	160
1137	aPF11_0240_2	PF11_0240::dynein heavy chain, putative	314	350	191	130	157	102	669	565	264	207	133	127	856	633	312	227	211	129	600	157	526	268	290	204	238	621	307	264	177	134	397	330	233	166	124	157	217	156	175	145	NA	119	325	344	NA	NA	NA
1138	aPFL0540w_1	PFL0540w::GPI mannosyltransferase I	101	101	79	64	78	NA	127	104	87	102	NA	90	98	107	86	90	81	91	103	NA	99	106	110	92	129	134	85	111	100	NA	99	96	65	103	NA	93	91	NA	80	71	NA	NA	144	NA	120	NA	NA
1139	aPF11_0469_0	PF11_0469::conserved Plasmodium protein, unknown function	363	599	354	233	178	106	451	650	193	447	214	155	347	594	249	317	170	147	343	431	654	411	NA	220	522	736	475	546	347	193	302	446	153	399	173	238	337	415	341	202	NA	128	696	502	421	NA	113
1140	aPFD0520c_0	PFD0520c::conserved Plasmodium protein, unknown function	96	103	79	NA	NA	NA	123	113	83	72	81	78	97	118	82	NA	NA	74	81	NA	NA	NA	NA	70	NA	NA	72	NA	126	NA	81	NA	61	NA	NA	NA	80	82	NA	NA	NA	NA	104	110	97	NA	NA
1141	aPF11_0115_0	PF11_0115::conserved Plasmodium protein, unknown function	197	232	150	101	127	77	186	209	95	126	78	87	150	220	117	132	91	92	162	211	245	158	164	137	106	NA	114	NA	NA	NA	158	211	80	182	104	133	172	176	134	116	NA	107	NA	NA	125	NA	NA
1142	aPF08_0124_0	PF08_0124::conserved Plasmodium protein, unknown function	549	782	463	323	240	147	625	800	274	510	232	223	585	823	343	473	260	214	481	485	735	525	495	332	610	758	468	477	407	232	462	661	221	469	265	367	467	586	382	223	NA	178	1190	NA	372	305	139
1143	aPF13_0168_1	PF13_0168::CPW-WPC family protein	172	168	84	NA	75	73	206	154	87	89	78	NA	154	154	92	89	78	88	166	93	114	100	125	85	145	145	89	106	93	NA	129	104	72	102	80	84	98	85	79	77	NA	NA	144	129	135	80	NA
1144	aPFL1045w_1	PFL1045w::conserved protein, unknown function	123	144	118	92	102	87	149	143	110	140	98	98	124	143	113	126	108	93	173	144	240	186	204	128	158	207	175	205	171	106	152	160	91	191	104	140	102	106	113	102	NA	104	172	176	135	123	80
1145	aPF14_0696_0	PF14_0696::conserved Plasmodium protein, unknown function	530	668	460	398	418	270	564	722	192	759	513	486	432	612	301	339	449	318	454	515	661	631	932	735	849	834	614	800	922	607	411	488	168	621	409	584	287	279	273	251	NA	198	714	355	325	536	104
1147	aPFA0125c_1	PFA0125c::erythrocyte binding antigen-181	3411	1376	739	218	320	969	4618	1359	284	441	281	2677	3241	1119	393	310	331	1270	3284	1747	1038	540	1724	1953	6161	2599	813	685	1982	2278	3446	2018	267	498	994	2314	1936	1118	412	190	NA	713	5192	1850	568	360	174
1148	aPF14_0710_6	PF14_0710::conserved Plasmodium membrane protein, unknown function	262	355	245	80	157	81	411	392	165	247	168	122	235	359	NA	279	194	111	295	259	384	213	231	143	260	293	210	266	217	162	334	319	231	154	191	203	155	173	172	144	NA	123	343	302	216	152	64
1150	aMAL13P1.219_0	MAL13P1.219::conserved Plasmodium protein, unknown function	363	460	280	228	276	310	427	397	136	283	258	437	308	68	194	221	313	273	341	349	353	451	624	500	523	432	297	326	564	292	315	361	104	444	277	522	233	243	184	126	NA	207	740	325	219	185	168
1151	aPF14_0226_2	PF14_0226::conserved Plasmodium protein, unknown function	142	245	170	114	92	83	167	237	92	190	92	108	115	182	123	159	99	118	145	126	150	125	163	107	122	162	109	113	134	101	110	118	81	110	100	120	102	130	146	100	NA	105	179	159	147	110	NA
1152	aPFL0950c_1	PFL0950c::aminophospholipid-transporting P-ATPase	392	735	430	239	236	225	589	689	180	414	204	339	414	582	251	307	260	225	415	529	599	512	502	313	721	705	469	472	494	257	370	482	114	429	214	359	318	488	330	207	NA	167	710	708	384	284	153
1153	aPF10_0224_2	PF10_0224::dynein heavy chain, putative	178	232	152	84	104	83	289	223	126	161	105	113	149	391	122	143	114	118	236	174	254	149	177	117	188	251	161	175	177	122	202	173	166	137	102	161	131	133	122	105	NA	97	799	259	178	143	73
1154	aPFI1245c_1	PFI1245c::Protein phosphatase-beta	283	403	227	193	193	128	436	424	123	412	191	214	270	213	167	224	171	138	315	256	341	291	340	228	512	436	296	336	411	205	243	241	98	248	147	268	192	183	157	134	NA	133	525	306	208	236	172
1157	aPFC0440c_3	PFC0440c::DEAD box helicase, putative	446	884	541	504	367	194	535	964	273	916	432	398	503	949	411	685	427	320	393	486	793	691	658	460	582	854	699	831	677	321	445	714	216	643	335	479	374	566	429	267	NA	210	784	625	516	430	167
1158	aPF14_0485_1	PF14_0485::conserved Plasmodium protein, unknown function	161	231	250	153	118	83	188	236	146	270	147	129	147	209	171	225	123	110	171	171	270	210	229	153	220	281	256	242	214	120	161	196	100	193	130	160	137	134	183	119	NA	106	238	NA	233	156	72
1159	aPF14_0708_1	PF14_0708::hypothetical protein	249	373	167	77	79	NA	344	500	125	158	105	94	227	420	153	148	86	95	180	263	332	170	172	136	362	465	259	193	173	129	267	390	132	136	129	169	179	204	142	100	NA	104	382	255	232	108	NA
1160	aPFE0570w_6	PFE0570w::RNA pseudouridylate synthase, putative	531	751	342	239	188	128	650	703	255	598	236	310	483	583	309	500	204	243	448	583	648	463	NA	335	758	889	518	628	455	295	450	652	109	331	240	375	553	803	415	233	NA	173	1248	869	431	336	95
1161	aPFD0245c_0	PFD0245c::ATP-dependent RNA helicae-like protein, putative	368	543	379	328	200	124	430	595	213	670	233	207	319	537	279	434	87	180	316	385	568	480	465	315	530	565	430	633	410	214	388	576	158	464	239	299	293	422	315	223	NA	143	705	572	431	395	128
1162	aPF13_0292_1	PF13_0292::RAP protein, putative	99	119	92	76	NA	NA	111	132	86	102	NA	NA	99	133	92	104	65	72	135	118	119	106	104	80	135	NA	98	113	106	84	105	113	69	104	72	88	115	122	87	NA	NA	NA	189	172	143	82	69
1163	aPF10_0260_0	PF10_0260::conserved Plasmodium protein, unknown function	170	244	150	116	128	84	226	224	107	243	134	NA	143	200	111	175	111	110	170	155	227	199	228	171	217	226	169	227	201	131	181	195	90	183	126	180	131	133	121	100	NA	111	436	154	132	124	NA
1164	aPFL0415w_0	PFL0415w::mitochondrial ACP precursor	224	236	246	387	341	163	246	233	127	695	264	239	215	208	155	365	252	191	272	223	523	422	580	363	334	298	331	383	410	209	243	247	166	406	255	363	265	207	246	229	NA	191	414	193	221	306	175
1165	aMAL13P1.52_0	MAL13P1.52::conserved Plasmodium protein, unknown function	80	93	69	70	NA	NA	106	90	81	93	NA	NA	91	88	82	97	67	72	118	87	103	NA	96	NA	NA	118	121	NA	NA	73	86	86	77	94	NA	NA	76	85	NA	NA	NA	NA	118	109	237	75	63
1166	aPF14_0735_0	PF14_0735::hypothetical protein	2299	4069	2748	1654	1130	542	3184	4648	1075	3209	1300	1400	2465	3354	1555	981	1140	700	2479	2641	3309	2585	3502	2419	4981	4797	2963	4728	3804	2395	2164	2988	746	4224	1799	2619	2096	2323	3313	2509	NA	1298	5394	3303	4578	6716	1305
1167	aPFE0835w_1	PFE0835w::ubiquitin carboxyl-terminal hydrolase 2, putative	286	403	211	101	128	87	409	375	139	217	119	167	274	387	152	169	127	162	271	292	298	173	230	172	413	351	213	202	205	153	283	310	111	154	132	211	230	268	159	106	NA	121	494	280	192	124	NA
1168	aPF11_0477_0	PF11_0477::CCAAT-box DNA binding protein subunit B	238	176	103	81	86	112	406	176	95	122	82	178	380	220	122	112	89	156	313	171	167	123	244	195	362	230	119	129	181	167	218	150	72	119	110	194	165	124	92	80	NA	125	345	134	142	85	81
1170	aPF11_0222_1	PF11_0222::WD domain, G-beta repeat-containing protein	117	121	89	69	77	82	157	120	80	87	78	96	132	122	93	95	90	93	187	138	135	115	170	113	136	176	100	115	126	NA	133	122	74	117	89	121	94	79	83	77	NA	89	NA	133	102	79	68
1171	aPF11_0246_1	PF11_0246::conserved Plasmodium protein, unknown function	188	326	195	97	85	82	287	360	122	158	89	101	228	68	170	138	96	88	291	295	288	197	246	133	332	407	249	NA	186	96	199	303	98	185	106	154	192	302	211	105	NA	98	445	364	208	136	80
1172	aMAL13P1.40_1	MAL13P1.40::proteinase inhibitor, putative	371	503	306	167	259	119	398	411	138	390	209	196	252	301	211	347	278	227	329	312	464	365	557	361	323	371	257	NA	385	235	278	289	155	250	251	355	198	195	188	172	NA	152	321	NA	196	229	72
1173	aPFL2350c_0	PFL2350c::conserved Plasmodium membrane protein, unknown function	78	114	88	NA	65	NA	128	107	154	103	74	74	100	124	104	131	82	NA	102	97	118	106	123	NA	109	131	107	105	109	NA	90	95	66	102	74	88	NA	95	NA	NA	NA	NA	169	164	115	92	NA
1174	aPF14_0522_0	PF14_0522::conserved Plasmodium protein, unknown function	616	1368	1162	199	513	288	978	1603	368	432	390	673	626	1123	654	254	550	391	534	547	682	293	413	263	967	933	598	339	402	233	420	656	153	258	184	348	203	199	209	115	NA	126	423	477	219	158	69
1175	aMAL7P1.87_0	MAL7P1.87::conserved Plasmodium protein, unknown function	593	606	270	245	337	397	814	479	191	389	318	868	636	NA	221	236	375	436	738	562	457	572	824	651	1130	727	340	568	946	579	525	444	114	519	308	899	381	321	159	123	NA	292	1080	NA	251	179	170
1176	aPF11_0293_0	PF11_0293::multiprotein bridging factor type 1, putative	828	1259	1070	511	527	287	981	1074	358	842	424	483	543	829	492	547	490	452	873	957	1192	917	1032	629	1336	1055	768	903	706	469	713	832	300	794	558	713	774	842	669	459	NA	286	2294	NA	808	751	174
1178	aMAL7P1.161_0	MAL7P1.161::dynein light chain, putative	86	87	72	NA	62	69	103	86	75	82	NA	NA	89	87	79	81	66	77	91	NA	82	82	90	75	NA	145	75	NA	NA	72	89	84	63	88	67	75	77	74	NA	74	NA	NA	94	87	94	69	NA
1179	aPFD0605c_0	PFD0605c::conserved Plasmodium protein, unknown function	87	101	88	71	73	72	135	121	108	106	86	82	168	139	108	109	85	83	171	128	143	117	132	95	130	204	134	129	105	104	122	119	83	115	80	96	96	95	100	85	NA	NA	176	131	151	88	73
1180	aPF14_0077_0	PF14_0077::plasmepsin 2	873	1108	1005	1225	595	265	932	1396	450	2410	805	543	838	1376	742	1385	644	317	514	647	1144	793	848	539	1084	1144	1001	1006	943	411	693	843	257	882	443	704	737	799	741	558	NA	301	1809	878	1082	1080	369
1181	aPF10_0126_0	PF10_0126::conserved Plasmodium protein, unknown function	3113	3241	1516	1347	953	347	3196	3656	1013	3390	1068	1200	3144	3144	1446	1875	950	735	2937	2893	3041	2327	1607	1725	5407	4349	2164	2877	2601	1281	2939	3491	648	1774	1031	1904	2645	3098	1678	936	NA	650	7026	3928	2324	1595	277
1182	aPFF1355w_0	PFF1355w::conserved Plasmodium protein, unknown function	251	340	216	118	119	75	317	337	161	264	120	105	175	259	134	190	72	101	192	196	283	214	NA	136	219	290	163	214	159	98	177	214	98	130	110	118	244	253	209	153	NA	110	330	179	206	151	NA
1183	aPF10_0013_0	PF10_0013::Plasmodium exported protein (hyp12), unknown function	97	121	218	275	144	83	117	117	137	542	161	106	95	130	169	417	142	101	101	133	270	209	232	132	137	204	240	240	216	113	113	166	99	197	125	143	87	95	125	142	NA	99	145	187	169	210	69
1184	aPF11_0313_0	PF11_0313::60S ribosomal protein P0	1763	3277	2752	1113	1069	509	2142	3476	1156	1563	871	1013	1507	2678	1613	1128	721	559	2007	3184	4892	2610	2682	1810	3722	3704	2995	2402	1903	985	2162	3561	989	2789	1093	1540	2529	3440	2664	1339	NA	644	4104	2558	2213	1730	373
1185	aPF13_0307_0	PF13_0307::conserved Plasmodium protein, unknown function	226	254	168	154	174	111	262	258	125	307	161	175	193	209	136	232	154	151	273	256	316	305	391	278	287	281	218	287	270	172	212	248	111	269	185	273	154	150	142	137	NA	140	310	186	160	166	85
1186	aMAL8P1.300_0	MAL8P1.300::conserved Plasmodium protein, unknown function	197	183	109	74	94	NA	227	197	84	147	86	121	174	224	100	163	98	131	138	122	131	90	180	132	NA	155	103	139	143	112	138	128	73	108	117	134	117	108	88	87	NA	107	430	111	102	88	NA
1187	aPFI0135c_1	PFI0135c::serine repeat antigen 9 (SERA-9)	412	436	272	170	594	373	636	457	182	376	685	935	668	533	272	228	560	459	544	404	475	168	896	775	899	593	393	1051	1081	680	472	347	140	774	346	1028	334	265	213	156	NA	349	1074	498	378	306	198
1188	aPFC1065w_0	PFC1065w::conserved Plasmodium protein, unknown function	200	425	295	229	129	98	260	529	181	444	142	148	183	437	191	289	143	127	224	314	364	241	303	171	344	434	330	320	294	158	245	339	118	265	153	212	195	296	225	128	NA	111	488	348	267	180	87
1190	aPFE1130w_0	PFE1130w::conserved protein, unknown function	969	820	394	132	316	287	1549	946	208	394	288	799	965	855	324	366	400	686	705	668	551	442	935	653	1413	817	407	496	1024	561	780	650	201	334	491	764	473	408	286	167	NA	277	1443	628	344	219	99
1191	aMAL8P1.25_0	MAL8P1.25::conserved Plasmodium protein, unknown function	134	217	155	102	89	91	168	215	99	152	101	114	117	186	106	129	94	104	170	177	186	125	157	109	163	256	140	139	138	NA	119	147	80	116	84	111	87	94	NA	75	NA	NA	140	NA	137	81	77
1192	aPF14_0598_0	PF14_0598::glyceraldehyde-3-phosphate dehydrogenase	1936	3559	4150	3028	3457	1519	2916	3691	1967	5439	2804	4037	1777	2872	2620	2892	3318	1598	2448	2949	5704	4985	4788	2699	4115	3856	4423	NA	4987	2883	2537	2903	1276	6457	2856	3360	2099	3423	2548	2060	NA	1548	5667	3653	2890	4075	2005
1193	aPF00_0003_3	MAL7P1.207::conserved Plasmodium protein, unknown function	1214	1184	513	343	1697	1276	1608	966	193	553	927	3955	1242	522	309	449	1656	2302	1172	1036	1065	1193	2176	1146	1729	1294	860	225	2136	1563	1041	1185	421	1127	1443	1258	951	778	405	514	NA	1299	2163	779	412	611	539
1194	aPFF0875w_0	PFF0875w::conserved Plasmodium protein, unknown function	167	161	108	96	92	86	240	165	97	149	89	121	150	77	100	129	106	107	234	183	187	146	197	133	266	211	137	155	165	123	179	139	79	135	104	152	119	101	98	90	NA	NA	244	NA	135	113	69
1195	aPFE1530c_1	PFE1530c::XAP-5 DNA binding protein, putative	207	329	226	108	130	73	287	346	124	222	112	107	189	NA	194	230	141	115	253	289	367	173	204	127	353	456	251	216	199	126	208	305	126	158	121	153	153	185	155	120	NA	102	297	244	190	139	69
1196	aPF14_0103_0	PF14_0103::conserved Plasmodium protein, unknown function	244	273	148	165	146	114	343	234	103	277	148	161	248	NA	126	174	172	126	300	261	268	238	285	202	392	300	204	218	273	164	207	181	86	197	113	226	192	155	126	107	NA	115	450	246	180	157	147
1197	aPFE1050w_0	PFE1050w::adenosylhomocysteinase(S-adenosyl-L-homocystein e hydrolase)	771	1099	760	606	833	606	1099	1070	324	1134	683	1277	713	999	490	816	1113	741	713	790	1211	1736	1522	999	1429	1171	925	1849	1756	1255	746	923	301	1639	855	1321	596	711	553	441	NA	511	1912	1014	667	782	485
1199	aPF14_0013_0	PF14_0013::DnaJ protein, putative	602	1046	547	150	95	94	838	1246	252	258	97	126	694	1295	410	182	88	108	425	595	437	202	218	251	703	732	322	246	189	183	510	655	131	203	114	255	801	892	310	116	NA	114	1959	852	429	139	80
1200	aPF10_0024_1	PF10_0024::Plasmodium exported protein (hyp2), unknown function	368	398	192	85	68	NA	394	453	120	130	74	78	297	396	149	137	72	80	239	255	206	110	109	99	319	361	173	123	85	86	270	280	100	111	78	94	274	248	137	87	NA	NA	552	406	176	315	67
1201	aPF11_0239_1	PF11_0239::calcium-dependent protein kinase, putative	246	340	199	135	90	88	249	347	122	227	121	105	261	357	177	242	123	107	199	206	201	162	162	123	204	234	180	198	150	103	140	162	80	141	87	112	149	157	150	103	NA	NA	260	162	198	135	81
1202	aPFC0810c_0	PFC0810c::conserved Plasmodium protein, unknown function	168	258	133	146	92	79	231	300	114	301	117	131	185	289	146	227	103	112	270	390	343	272	259	187	438	557	310	315	257	160	234	352	111	216	135	217	208	268	156	109	NA	117	436	285	185	132	72
1203	aMAL8P1.11_1	MAL8P1.11::conserved Plasmodium membrane protein, unknown function	538	672	296	135	232	100	712	557	189	375	212	239	593	764	265	331	215	240	488	582	619	472	NA	347	824	797	423	513	433	272	598	679	226	365	307	433	394	460	332	261	NA	220	871	511	371	302	84
1204	aPFL0620c_0	PFL0620c::glycerol-3-phosphate acyltransferase	373	665	397	150	293	95	488	799	270	505	334	323	391	645	308	336	224	200	304	438	535	367	NA	255	623	696	418	574	361	255	443	645	163	386	197	378	690	1050	686	409	NA	346	1839	1457	881	573	111
1205	aPF08_0047_1	PF08_0047::conserved Plasmodium protein, unknown function	263	386	174	146	97	86	305	358	128	212	108	115	227	400	194	212	100	110	268	353	375	217	228	157	375	400	242	222	157	119	268	361	121	182	114	163	287	328	208	123	NA	115	474	285	217	138	NA
1206	aPF07_0088_0	PF07_0088::40S ribosomal protein S5, putative	1154	2618	3160	2276	1177	705	1542	3105	944	3687	1173	1214	1129	2179	1538	2125	1082	569	1326	2158	3178	2507	2352	1340	2327	2803	2327	2724	1929	1015	1146	2559	633	2809	1012	1396	1518	2498	2010	1232	NA	586	3062	2318	1855	1863	670
1207	aPF11_0506_0	PF11_0506::Antigen 332, DBL-like protein	263	314	466	502	480	244	370	347	198	754	407	401	309	298	313	523	488	286	382	417	1004	525	989	459	348	427	704	837	789	291	312	382	266	760	454	510	203	189	323	350	NA	192	440	320	333	491	265
1208	aPFF0105w_0	PFF0105w::MYND finger domain protein	467	940	701	426	396	155	674	1120	326	1068	404	342	414	803	430	729	359	222	539	758	1179	275	876	441	925	1175	1078	1235	942	451	632	NA	315	824	415	571	362	571	603	386	NA	202	912	666	747	711	NA
1209	aPF14_0761_0	PF14_0761::acyl-CoA synthetase, PfACS1a	830	982	376	129	91	85	950	943	170	260	85	115	615	742	215	202	85	108	655	711	391	200	237	212	1161	903	359	220	201	220	668	700	133	181	124	257	469	428	229	96	NA	106	922	423	219	116	71
1210	aPF14_0410_1	PF14_0410::conserved Plasmodium protein, unknown function	209	301	224	238	161	103	259	299	138	374	156	117	183	254	147	257	167	131	289	248	348	264	304	197	254	299	257	274	239	150	186	208	114	234	163	203	132	148	163	149	NA	112	258	217	199	197	89
1211	aPF14_0293_1	PF14_0293::conserved Plasmodium protein, unknown function	1164	1328	969	313	401	182	1664	1269	546	995	426	601	802	963	654	733	515	706	1037	1068	1266	596	946	614	1607	1495	835	858	863	574	1018	1133	627	390	595	665	758	843	777	424	NA	291	1810	1162	806	564	87
1212	aPFB0970c_0	PFB0970c::Plasmodium exported protein, unknown function	312	400	269	104	98	81	407	452	155	195	106	119	244	350	182	170	106	112	320	302	349	188	206	145	393	431	252	205	180	NA	255	320	126	177	116	150	221	270	219	121	NA	106	491	306	213	169	73
1214	aMAL13P1.151_3	MAL13P1.151::conserved Plasmodium protein, unknown function	81	93	71	NA	75	75	147	97	85	118	NA	127	114	123	85	92	99	107	113	99	106	108	141	86	118	117	85	127	115	95	95	86	60	104	80	90	78	81	76	NA	NA	NA	190	116	90	72	65
1215	aPF10_0095_1	PF10_0095::conserved Plasmodium membrane protein, unknown function	430	539	277	207	127	122	623	549	187	390	123	176	498	378	210	268	148	149	574	512	455	303	323	186	483	570	355	297	305	188	361	393	154	291	146	266	259	284	232	161	NA	118	890	478	363	259	137
1216	aMAL13P1.267_0	MAL13P1.267::conserved Plasmodium protein, unknown function	78	110	93	NA	62	NA	113	111	85	90	NA	69	73	99	87	87	68	74	107	93	109	NA	100	71	NA	116	114	NA	81	74	NA	79	61	89	67	NA	NA	74	NA	70	NA	NA	90	233	96	62	NA
1217	aPF14_0251_0	PF14_0251::Sel4 protein	260	349	123	82	99	100	369	309	302	129	91	136	232	292	105	110	101	112	183	183	158	137	193	121	265	232	231	142	192	122	149	168	71	135	99	159	125	153	113	80	NA	107	370	217	132	108	75
1218	aPFL1310c_1	PFL1310c::DNA helicase 60	225	305	215	124	163	105	333	326	154	310	164	172	192	336	377	242	228	172	271	284	455	342	396	234	371	369	NA	415	346	195	212	223	146	259	158	206	188	221	219	158	NA	133	465	451	275	224	120
1220	aPFF1510w_1	PFF1510w::Plasmodium exported protein (PHISTb), unknown function	175	343	283	128	124	80	181	318	141	255	124	104	187	320	193	196	112	103	277	408	695	499	385	244	260	505	603	591	268	170	186	312	171	354	165	198	200	410	695	356	NA	118	354	452	756	589	85
1221	aMAL13P1.190_0	MAL13P1.190::proteasome regulatory component, putative	576	727	588	627	405	369	717	875	286	1032	552	767	536	798	393	745	485	544	506	701	746	912	1024	825	800	707	599	971	987	526	613	727	232	641	468	805	416	527	433	293	NA	288	1132	708	540	485	162
1223	aPF11_0432_0	PF11_0432::conserved Plasmodium protein, unknown function	79	106	NA	72	64	NA	107	102	88	115	75	77	98	104	80	100	68	75	101	108	107	104	110	77	115	157	120	114	88	78	98	103	65	NA	76	87	86	86	81	NA	NA	NA	134	117	188	73	NA
1224	aPF13_0163_0	PF13_0163::conserved Plasmodium protein, unknown function	497	723	321	182	228	92	547	657	182	448	210	195	412	759	242	329	211	173	348	440	483	347	382	268	625	667	408	363	299	183	395	490	152	246	199	256	419	535	311	196	NA	140	800	476	300	225	NA
1225	aMAL13P1.40_0	MAL13P1.40::proteinase inhibitor, putative	237	278	151	128	111	96	284	276	131	182	136	117	264	283	167	172	131	106	279	245	249	204	NA	194	236	282	191	206	229	129	197	181	90	155	114	171	165	157	147	117	NA	111	325	189	NA	NA	112
1226	aPF14_0447_1	PF14_0447::glutaminyl-peptide cyclotransferase	646	820	675	356	608	258	756	745	343	685	485	537	705	856	509	659	615	509	497	520	930	604	652	621	769	NA	515	584	612	367	468	635	238	583	443	715	797	769	759	430	NA	330	1499	615	803	532	228
1227	aPFE1135w_0	PFE1135w::iron-sulfur assembly protein, putative	150	176	131	102	163	99	189	154	114	199	140	146	176	227	175	224	177	141	222	167	212	201	251	189	227	214	128	195	196	146	67	163	94	185	138	204	150	130	122	111	NA	127	299	155	162	129	NA
1228	aPF11_0297_0	PF11_0297::NOT family protein, putative	203	284	174	76	107	NA	268	362	123	148	89	104	180	418	159	242	127	129	200	240	314	181	206	153	290	NA	214	224	200	138	267	331	155	135	173	174	146	153	123	134	NA	116	296	175	136	173	NA
1229	aPF13_0242_0	PF13_0242::isocitrate dehydrogenase (NADP), mitochondrial precursor	289	427	312	202	210	113	409	432	NA	407	238	252	232	313	208	333	217	193	361	342	496	446	497	296	571	NA	423	620	528	305	401	327	161	440	258	428	253	269	297	199	NA	176	699	406	396	327	104
1230	aPFB0400w_2	PFB0400w::transmission-blocking target antigen s230 paralog	183	132	91	70	80	76	228	137	113	NA	NA	NA	233	155	129	96	84	70	420	360	292	101	120	84	103	317	134	106	75	NA	173	120	96	99	65	NA	98	89	NA	NA	NA	NA	448	231	148	82	NA
1231	aPFI1050c_0	PFI1050c::Fe-S-cluster redox enzyme, putative	76	91	75	78	82	NA	105	95	171	122	81	86	79	96	77	119	88	86	122	100	110	111	124	91	112	126	92	124	114	101	102	102	72	119	NA	109	81	74	73	78	NA	NA	120	113	92	77	65
1232	aPFL1125w_1	PFL1125w::phospholipid-transporting ATPase, putative	1050	1023	833	143	433	135	1237	992	380	596	403	591	684	952	544	779	551	848	967	816	1072	567	994	713	1032	846	513	719	852	598	984	923	512	321	686	665	556	486	455	309	NA	405	1170	735	563	362	83
1233	aPFL2115c_1	PFL2115c::glucose inhibited division protein A homologue, putative	203	224	166	123	211	116	297	244	102	206	195	237	197	210	129	165	240	177	261	218	341	354	399	260	359	322	265	377	418	NA	217	213	106	307	200	277	164	149	135	122	NA	155	397	174	163	181	83
1234	aPF11_0252_0	PF11_0252::neutral-sphingomyelinase activation factor protein, putative	382	605	466	464	287	214	412	538	176	507	NA	296	348	554	322	461	344	254	442	520	645	577	601	424	411	553	410	400	390	271	350	481	240	509	271	430	254	373	314	197	NA	NA	NA	478	273	239	133
1235	aPFD0170c_1	PFD0170c::conserved Plasmodium protein, unknown function	287	344	196	102	618	92	362	347	134	264	320	348	231	273	129	230	368	268	352	266	382	349	604	429	528	364	235	366	451	345	323	294	139	291	269	426	193	148	120	121	NA	178	NA	167	170	138	NA
1236	aPFE0980c_3	PFE0980c::CCR4	129	214	188	133	129	94	167	222	119	152	124	131	123	196	134	158	120	106	153	174	273	224	230	146	195	248	251	245	227	140	131	168	93	250	164	185	102	131	155	107	NA	96	248	148	191	147	110
1237	aPF10_0292_1	PF10_0292::conserved Plasmodium protein, unknown function	405	366	243	108	270	271	552	351	142	235	268	656	383	347	192	173	284	374	420	385	336	305	588	430	706	542	266	361	701	410	335	358	104	256	251	585	244	177	148	103	NA	200	826	597	283	171	123
1238	aMAL13P1.339_0	MAL13P1.339::conserved Plasmodium protein, unknown function	72	83	68	62	60	64	100	84	76	79	NA	72	86	110	76	89	69	79	96	89	93	NA	86	74	NA	101	71	NA	NA	91	75	94	66	95	72	75	NA	NA	73	73	NA	NA	124	109	96	70	65
1242	aPF11_0481_4	PF11_0481::Tubulin-tyrosine ligase family, putative	450	611	322	187	118	112	501	602	188	325	163	237	458	497	215	235	112	154	286	374	351	225	276	203	478	472	306	332	181	184	335	426	112	212	133	225	158	156	132	99	NA	115	368	NA	216	NA	NA
1243	aPFC0390w_0	PFC0390w::N2227-like protein, putative	496	822	570	272	214	124	569	837	322	575	202	202	602	751	403	329	235	196	727	990	981	742	600	427	806	1369	752	830	535	321	595	929	251	516	256	423	664	993	801	360	NA	211	1587	1384	1088	607	136
1244	aPF14_0637_2	PF14_0637::rhoptry protein, putative	219	311	198	140	135	90	278	369	139	314	156	162	239	322	162	240	150	135	203	215	324	226	256	173	329	387	295	244	244	150	204	309	113	174	136	193	223	240	189	137	NA	126	445	306	237	186	100
1245	aMAL13P1.45_1	MAL13P1.45::U4-U6 small nuclear ribonuclear protein, putative	397	668	430	291	218	142	414	655	212	590	249	231	310	571	259	409	217	189	337	525	521	406	NA	282	554	711	398	431	331	215	410	609	164	259	197	311	434	647	317	200	NA	173	843	587	349	222	119
1246	aPF14_0407_0	PF14_0407::guanine-nucleotide-exchange-factor, putative	171	287	164	142	93	84	209	295	110	293	103	112	148	248	133	196	99	101	189	239	223	175	215	136	267	270	170	228	167	114	208	255	95	168	112	150	189	294	168	106	NA	108	340	255	202	131	77
1247	aPF08_0017_0	PF08_0017::conserved Plasmodium protein, unknown function	74	95	78	NA	NA	NA	94	85	104	95	NA	NA	74	93	85	99	76	78	NA	NA	104	NA	NA	NA	NA	NA	92	NA	NA	NA	85	NA	68	NA	NA	NA	NA	NA	NA	NA	NA	NA	93	110	101	NA	68
1248	aPFI1180w_0	PFI1180w::patatin-like phospholipase, putative	988	1011	649	191	262	188	1096	1026	255	322	225	424	659	723	278	216	215	257	935	962	721	466	493	619	1223	946	483	394	411	358	NA	908	181	374	319	605	853	786	551	219	NA	242	1256	604	366	239	129
1249	aPF11_0057_0	PF11_0057::conserved Plasmodium protein, unknown function	80	NA	76	65	68	NA	112	101	NA	82	NA	NA	85	107	82	92	NA	77	107	98	100	87	101	77	100	NA	87	98	NA	NA	92	88	68	96	NA	81	74	78	78	78	NA	NA	110	NA	94	NA	NA
1250	aPFF1445c_1	PFF1445c::cullin-like protein, putative	175	277	144	102	93	75	249	320	128	213	90	104	170	299	127	180	99	96	213	221	249	177	173	120	314	345	217	211	154	106	183	223	91	161	97	129	140	174	142	109	NA	100	321	220	175	151	NA
1251	aMAL13P1.370_0	MAL13P1.370::conserved Plasmodium membrane protein, unknown function	127	151	99	103	75	74	219	176	104	140	77	82	237	158	102	123	NA	79	304	236	169	154	163	111	165	273	152	163	130	99	149	162	80	129	86	109	125	148	120	91	NA	97	259	206	142	111	72
1252	aPFD0235c_0	PFD0235c::conserved Plasmodium protein, unknown function	142	148	85	70	69	78	215	187	93	103	73	92	210	155	90	91	77	83	182	156	125	98	114	92	136	155	95	109	94	83	123	97	75	100	76	96	89	82	81	78	NA	90	399	117	123	81	74
1253	aPF14_0043_1	PF14_0788::adenylyl cyclase 1, putative	993	1599	1283	350	590	178	1632	1589	763	891	625	616	927	1223	1059	1185	796	849	1099	1240	1516	897	985	717	1535	1525	1058	1450	916	665	1268	1379	700	826	690	829	772	766	882	615	NA	499	2093	1579	1458	1038	166
1254	aPF10_0045_1	PF10_0045::conserved Plasmodium membrane protein, unknown function	229	262	173	172	200	217	352	297	122	278	218	417	269	268	147	201	230	241	276	274	297	394	508	354	395	374	256	411	570	NA	240	267	104	396	208	391	152	154	146	113	NA	147	473	232	214	195	136
1255	aPFL0330c_2	PFL0330c::DNA-directed RNA polymerase III subunit, putative	302	513	327	224	124	96	490	721	190	366	134	130	342	507	286	384	178	121	420	454	582	384	310	176	514	653	470	396	338	166	378	567	182	374	155	216	281	369	327	195	NA	113	1058	544	460	349	131
1256	aMAL7P1.91_0	MAL7P1.91::exported serine-threonine protein kinase	87	106	80	71	83	72	124	123	84	105	NA	95	95	124	89	107	98	97	105	105	126	117	149	112	125	129	106	125	127	96	115	115	74	123	90	131	83	87	80	77	NA	NA	674	111	107	83	63
1257	aPFL1760w_1	PFL1760w::conserved Plasmodium protein, unknown function	157	269	191	99	101	81	250	336	NA	171	93	125	162	269	160	144	111	112	199	203	250	177	176	125	279	330	206	230	179	117	186	228	93	183	103	139	185	199	146	99	NA	100	429	253	164	109	NA
1258	aPFE0690c_0	PFE0690c::PfRab1a	313	455	252	616	514	384	423	376	157	1009	448	642	288	350	172	507	551	288	367	322	513	890	1093	671	523	439	464	951	1292	510	243	304	116	910	396	788	200	184	169	175	NA	197	558	268	235	383	382
1259	aPF10_0246_0	PF10_0246::conserved Plasmodium protein, unknown function	218	263	200	228	222	101	292	249	131	646	186	200	174	217	147	380	237	180	333	298	455	491	434	275	317	320	241	455	402	214	145	222	139	328	229	307	167	178	186	185	NA	141	408	237	217	241	87
1262	aPFF0220w_1	PFF0220w::conserved Plasmodium protein, unknown function	716	946	664	214	329	216	613	932	231	359	280	331	642	68	410	332	316	247	509	871	1068	571	769	470	739	948	697	474	442	302	564	885	118	415	332	414	765	772	672	290	NA	177	NA	654	NA	333	197
1263	achr13-MALr.20_0		NA	NA	NA	NA	NA	NA	NA	NA	NA	NA	NA	NA	NA	NA	NA	NA	NA	NA	NA	NA	NA	NA	NA	NA	NA	NA	NA	NA	NA	NA	NA	NA	NA	NA	NA	NA	NA	NA	NA	NA	NA	NA	NA	NA	NA	NA	NA
1264	aPFL0110c_0	PFL0110c::mitochondrial phosphate carrier protein, PfmpC	453	345	252	141	206	208	467	357	149	257	291	344	408	335	198	189	202	202	320	364	339	342	477	335	506	390	288	422	384	232	308	328	103	323	172	324	230	188	194	124	NA	147	509	251	258	173	141
1265	aMAL13P1.75_0	MAL13P1.75::conserved Plasmodium protein, unknown function	279	359	271	242	265	138	270	285	148	395	247	202	206	295	171	333	219	188	274	349	476	484	595	381	328	345	293	408	364	224	268	344	145	372	258	380	193	213	194	185	NA	169	278	208	187	210	116
1266	aMAL13P1.324_0	MAL13P1.324::aldo-keto reductase, putative	96	126	96	75	79	NA	116	108	83	117	90	NA	91	110	82	99	78	79	102	112	114	117	116	93	100	137	102	115	94	95	97	95	66	118	77	99	84	99	102	77	NA	NA	124	96	86	NA	NA
1267	aMAL7P1.107_0	MAL7P1.107::conserved Plasmodium protein, unknown function	212	317	190	96	128	91	223	324	120	170	146	152	185	279	151	139	136	127	193	219	250	235	269	193	268	291	240	256	222	136	196	202	98	210	135	206	175	227	190	129	NA	123	352	205	203	173	84
1268	aPF13_0065_1	PF13_0065::vacuolar ATP synthase, catalytic subunit a	430	647	676	309	321	216	539	737	294	526	368	362	381	588	393	410	342	244	401	566	680	625	702	520	649	626	551	596	563	310	434	656	194	592	328	547	385	590	485	239	NA	237	822	529	456	358	152
1269	aPFL2325c_0	PFL2325c::P. falciparum homologue of Drosophila nmda1 protein, putative	1861	1764	1914	818	884	416	2716	2291	864	1718	916	623	2307	1702	1112	1080	1076	652	1803	1679	2042	1602	1739	1331	3582	2463	1696	1807	1979	1170	1983	2488	522	1907	1211	1616	1320	1613	1411	733	NA	687	3522	2229	1492	1377	286
1270	aPFA0210c_0	PFA0210c::conserved Plasmodium protein, unknown function	2360	1869	486	470	598	308	3561	2107	237	989	607	929	2031	1772	315	679	502	566	1441	985	844	678	986	997	2850	1422	672	872	1453	816	1923	1088	249	619	605	1169	944	573	372	257	NA	306	2327	588	467	441	166
1272	aMAL7P1.84_0	MAL7P1.84::conserved Plasmodium protein, unknown function	871	617	494	148	241	111	1377	769	285	501	223	437	769	686	457	523	273	427	773	700	834	546	633	449	1519	1032	557	697	656	425	943	912	264	374	454	624	390	390	335	214	NA	231	968	541	431	274	78
1273	aPF11_0283_0	PF11_0283::conserved Plasmodium protein, unknown function	NA	84	NA	NA	60	NA	85	85	90	NA	67	62	72	86	77	85	64	73	NA	NA	NA	NA	NA	NA	NA	NA	164	NA	NA	NA	NA	NA	62	NA	NA	NA	NA	NA	NA	75	NA	NA	93	104	95	64	53
1274	aPF07_0037_4	PF07_0037::Cg2 protein	377	566	359	146	291	106	625	604	248	473	377	354	374	501	304	444	367	466	522	482	576	387	548	375	477	523	387	546	540	338	469	447	260	334	373	461	256	302	275	205	NA	242	795	NA	362	298	94
1275	aPF11_0025_0	PF11_0025::Pfmc-2TM Maurers cleft two transmembrane protein	73	78	NA	NA	NA	NA	111	80	85	138	NA	NA	123	102	85	92	74	79	162	107	100	NA	NA	75	NA	96	81	97	NA	NA	84	NA	65	91	NA	NA	NA	NA	NA	76	NA	NA	99	86	89	68	60
1276	aPF10_0343_1	PF10_0343::S-antigen	635	781	667	195	313	147	970	756	252	453	215	372	473	718	526	413	287	305	793	889	911	576	687	462	949	933	483	107	518	351	658	690	191	538	307	465	3088	1714	654	281	NA	2036	6993	1879	812	575	397
1277	aPFI0505c_1	PFI0505c::selenide water dikinase, putative	257	374	237	142	270	99	340	361	135	381	196	245	210	306	167	288	249	239	354	358	590	390	602	385	385	375	383	449	510	276	286	323	131	326	265	447	190	223	193	176	NA	176	575	NA	242	254	89
1278	aPFL1280w_2	PFL1280w::RAP protein, putative	144	206	157	106	125	77	190	193	114	157	108	107	113	179	110	161	124	103	227	218	331	240	250	149	249	266	184	254	218	134	160	186	94	176	130	161	124	128	144	127	NA	106	238	166	150	166	73
1279	aMAL7P1.138_0	MAL7P1.138::conserved Plasmodium membrane protein, unknown function	198	262	178	102	111	72	257	117	119	186	98	127	229	288	157	194	145	136	325	256	281	222	227	156	210	285	144	210	173	114	183	215	99	154	110	151	140	157	135	102	NA	102	278	280	228	124	70
1280	aPF13_0222_1	PF13_0222::RNA lariat debranching enzyme, putative	397	626	585	627	295	141	533	590	232	1191	257	289	350	540	347	601	302	195	520	747	961	900	553	321	765	1024	597	836	614	285	285	713	191	730	251	478	295	596	456	309	NA	154	1182	786	617	545	169
1281	aPF14_0232_0	PF14_0232::conserved Plasmodium protein, unknown function	117	139	94	120	106	77	136	123	122	368	95	108	105	125	98	183	113	102	173	151	168	180	176	126	161	163	123	174	155	110	113	116	75	150	100	154	91	94	100	86	NA	102	266	NA	163	105	75
1283	aMAL13P1.301_2	MAL13P1.301::guanylyl cyclase	87	102	77	71	73	74	118	107	115	109	NA	82	111	101	102	105	79	82	146	118	104	99	93	144	95	163	84	115	NA	81	108	99	96	104	76	81	85	81	82	82	NA	NA	147	164	116	86	80
1285	aPFF1345w_1	PFF1345w::transportin	504	1021	517	279	245	104	699	1148	255	939	285	285	559	965	374	876	306	258	456	689	762	637	475	394	1011	1103	713	887	632	318	728	1020	249	486	333	474	602	703	433	181	NA	196	1592	974	597	441	89
1286	aPFC0615w_0	PFC0615w::conserved Plasmodium protein, unknown function	128	136	86	75	79	94	131	140	85	100	83	116	111	129	91	101	NA	105	116	117	107	116	148	125	135	127	86	121	106	103	110	113	68	110	95	129	93	91	82	76	NA	NA	115	103	96	69	NA
1287	aPFL0195w_0	PFL0195w::conserved Plasmodium protein, unknown function	80	86	NA	62	NA	68	105	87	95	104	NA	NA	81	86	83	86	NA	74	110	97	94	NA	86	73	NA	112	101	103	NA	NA	92	89	71	NA	66	NA	NA	NA	NA	NA	NA	NA	97	142	90	70	NA
1288	aPFA0280w_0	PFA0280w::asparagine-rich antigen Pfa35-2	252	347	193	118	141	96	312	377	121	274	158	163	216	324	143	224	149	140	190	232	274	203	244	210	271	334	216	235	248	144	207	270	99	165	160	216	160	194	124	107	NA	121	312	244	146	118	89
1289	aPFD0185c_0	PFD0185c::conserved Plasmodium protein, unknown function	599	494	191	91	104	108	735	478	128	133	108	177	636	443	161	133	115	139	560	415	293	179	293	275	904	437	206	187	250	187	623	428	103	176	148	336	408	248	166	90	NA	136	857	272	188	104	77
1290	aPF08_0018_0	PF08_0018::translation initiation factor-like protein	193	289	208	183	155	118	230	315	120	312	160	133	169	264	151	207	142	119	248	251	343	249	294	191	209	309	264	260	231	143	152	208	106	241	132	193	133	174	190	133	NA	111	282	218	189	188	122
1291	aPFF1480w_0	PFF1480w::microtubule-associated protein ytm1 homologue, putative	194	247	150	73	102	NA	280	250	113	273	110	97	231	331	135	292	131	126	181	204	252	184	NA	111	225	266	174	192	168	102	229	259	120	133	134	139	137	160	134	120	NA	102	265	191	151	145	NA
1292	aPFB0150c_3	PFB0150c::protein kinase, putative	896	621	306	128	136	144	1086	603	163	242	156	272	786	493	201	178	154	204	731	492	448	255	471	348	1000	591	348	276	420	252	562	464	140	217	214	322	365	218	206	121	NA	143	955	338	293	171	99
1293	aPF10_0078_3	PF10_0078::histone deacetylase, putative	733	1101	676	402	350	188	993	1360	347	792	383	492	626	965	495	545	392	377	617	758	1018	637	745	525	889	1064	895	725	630	417	649	769	293	557	366	534	594	765	717	318	NA	231	1394	950	872	501	137
1294	aPFF0135w_1	PFF0135w::conserved Plasmodium protein, unknown function	95	128	90	64	62	NA	126	135	83	112	79	71	87	126	90	91	69	74	108	112	108	NA	104	84	125	144	116	105	75	76	92	108	67	94	75	77	82	98	90	71	NA	NA	148	204	106	77	65
1295	aPFB0580w_0	PFB0580w::multidrug efflux pump, putative	402	380	259	89	199	78	471	442	213	244	236	259	342	459	303	378	288	373	249	244	307	103	308	257	398	315	237	336	299	227	391	370	234	212	243	324	237	203	234	152	NA	178	628	381	258	211	85
1296	aPF13_0184_1	PF13_0184::conserved Plasmodium protein, unknown function	377	785	431	348	156	90	586	823	196	696	161	139	352	637	273	462	175	125	363	502	638	348	292	173	552	717	476	392	297	NA	328	515	139	341	142	196	331	539	379	198	NA	127	885	701	425	321	109
1297	aPFI1175c_0	PFI1175c::RNA-binding protein, putative	566	834	647	436	347	214	809	841	280	830	294	467	512	699	465	530	410	276	760	704	838	657	709	474	1040	997	746	751	724	366	610	735	205	628	302	506	586	598	574	290	NA	216	1539	1033	600	543	171
1298	aPFL1005c_0	PFL1005c::chromodomain protein	614	773	614	233	712	403	929	772	238	499	552	1048	530	661	414	398	785	661	652	684	883	903	1173	896	922	783	660	1044	1276	743	612	649	233	741	601	794	398	463	367	258	NA	388	1131	619	476	464	247
1299	aPF11_0371_3	PF11_0371::conserved Plasmodium protein, unknown function	173	154	92	80	94	95	155	130	86	123	83	118	126	121	95	99	85	91	387	283	212	155	188	127	137	160	88	140	155	105	128	107	66	125	81	121	108	90	87	80	NA	NA	235	195	122	87	73
1301	aMAL7P1.89_0	MAL7P1.89::Dynein heavy chain, putative	140	162	115	95	77	76	164	134	103	174	77	87	115	136	118	137	84	88	215	209	199	163	173	113	152	201	125	136	107	93	132	135	97	130	82	126	113	133	112	95	NA	111	191	317	139	93	76
1302	aPF14_0749_0	PF14_0749::acyl CoA binding protein	980	2033	506	270	110	129	1182	1884	178	318	101	206	740	1635	238	268	106	140	1423	917	337	217	598	763	2822	1387	349	226	510	574	975	858	100	177	239	896	492	384	196	110	NA	125	1319	588	230	155	77
1305	aPFL0555c_2	PFL0555c::conserved Plasmodium protein, unknown function	119	170	111	87	72	NA	173	206	92	NA	81	81	119	182	91	142	72	74	121	133	140	120	111	83	164	189	189	150	94	86	135	143	74	103	75	84	102	101	90	NA	NA	97	1632	NA	122	NA	NA
1306	aPFF0610c_0	PFF0610c::PP-loop family protein, putative	395	461	276	207	168	113	587	547	168	448	235	351	404	439	200	296	189	226	292	338	777	331	457	333	503	493	386	434	448	250	321	389	132	271	208	281	218	259	239	141	NA	149	482	443	294	261	115
1307	aMAL13P1.262_1	MAL13P1.262::conserved Plasmodium protein, unknown function	143	157	116	101	108	80	226	162	135	198	95	116	227	163	134	161	118	104	242	228	205	177	179	150	160	249	158	182	130	121	165	167	105	146	99	150	121	120	104	110	NA	123	245	263	183	122	82
1308	aPF11_0171_1	PF11_0171::conserved Plasmodium protein, unknown function	398	446	321	127	177	99	349	442	151	285	174	208	302	486	256	275	192	179	234	303	418	288	368	246	419	455	325	317	313	179	310	402	141	245	195	266	237	249	225	146	NA	143	489	283	270	201	96
1309	aMAL7P1.92_2	MAL7P1.92::cysteine repeat modular protein 2	118	131	89	74	75	72	162	124	104	109	74	76	181	163	111	120	627	84	180	140	134	105	117	83	112	160	101	110	NA	85	122	103	88	103	77	84	88	86	86	80	NA	100	134	NA	138	82	76
1310	aPFF1440w_3	PFF1440w::SET-domain protein, putative	994	1497	694	419	634	284	1170	1412	362	1080	694	979	897	1211	546	875	641	783	995	1419	1532	1144	1408	1106	1568	1908	1279	1283	1256	862	1030	1599	356	909	644	1312	950	1162	782	414	NA	456	2157	1368	888	716	218
1311	aPF13_0258_1	PF13_0258::Ser-Thr protein kinase	423	483	259	107	165	104	509	516	207	195	158	205	383	446	189	177	163	190	503	496	479	292	427	313	487	483	323	253	NA	183	359	477	151	215	198	291	296	260	212	128	NA	145	546	306	204	156	83
1313	aPFI1085w_2	PFI1085w::ubiquitin-like protein, putative	2307	4768	2737	1158	1370	441	2867	5144	1147	2331	1074	1242	1950	3905	1501	2159	1243	879	2915	3964	5573	3003	2778	1855	4218	6100	3858	3576	2557	1364	2245	4048	1210	2299	1040	1792	1650	2710	2162	1092	NA	447	4764	3544	2648	1845	351
1314	aPF14_0136_1	PF14_0136::diphthamide biosynthesis protein, putative	697	1447	710	199	242	78	970	1624	339	573	226	164	633	1576	504	497	169	139	651	783	1032	459	461	270	1277	1422	896	619	456	219	673	976	250	366	222	282	555	626	554	256	NA	137	1512	785	776	492	NA
1315	aMAL7P1.92_1	MAL7P1.92::cysteine repeat modular protein 2	67	79	69	NA	61	65	93	70	NA	79	NA	NA	64	70	75	79	62	71	NA	NA	97	NA	81	64	NA	NA	84	NA	NA	NA	NA	NA	67	NA	NA	NA	67	69	NA	69	NA	NA	86	117	85	NA	NA
1316	aMAL13P1.41_2	MAL13P1.41::conserved Plasmodium protein, unknown function	342	353	302	131	187	96	558	377	251	265	170	160	341	324	330	315	242	265	524	505	555	199	341	215	284	477	280	338	261	186	421	316	244	193	206	197	185	146	182	158	NA	122	475	451	305	223	90
1318	aPF11_0142_0	PF11_0142::ubiquitin domain containing protein	4121	5151	3896	1412	3067	999	6209	6122	1692	3220	2410	3144	4245	5383	3408	2522	3580	2259	5127	4464	5734	3065	4243	2512	8166	6748	4693	2617	4578	2789	4491	5215	1428	3459	2530	3322	4222	4238	3577	1964	NA	1545	11062	5162	4054	3527	1389
1319	aPF08_0007_0	PF08_0007::conserved Plasmodium protein, unknown function	299	261	133	76	124	96	507	275	104	181	116	247	283	273	126	129	128	198	281	191	182	182	297	199	390	216	136	199	256	179	247	177	81	159	151	259	160	126	97	84	NA	133	831	304	139	98	79
1320	aPFB0560w_4	PFB0560w::conserved Plasmodium protein, unknown function	372	616	423	265	321	138	418	501	181	486	221	332	264	473	255	NA	245	262	393	540	676	506	600	416	495	580	376	470	493	269	303	455	67	359	242	347	253	350	294	173	NA	151	645	467	342	260	102
1322	aPF13_0068_0	PF13_0068::mitochondrial ribosomal protein S35 precursor, putative	150	174	117	101	193	89	211	161	91	183	121	152	149	167	108	175	186	147	205	160	224	228	252	191	208	180	147	196	199	137	161	163	55	181	140	184	115	111	94	105	NA	107	182	118	131	100	88
1323	aPF14_0529_1	PF14_0529::gamma-adaptin, putative	309	560	234	174	141	92	434	544	156	397	121	166	338	542	201	258	167	146	500	437	391	330	329	226	613	488	329	322	295	189	324	368	120	238	146	237	217	252	186	135	NA	120	599	359	271	198	92
1327	aPFI1305w_1	PFI1305w::conserved Plasmodium membrane protein, unknown function	133	142	90	83	76	93	185	150	102	124	77	79	160	144	102	98	75	81	178	148	138	114	124	109	169	173	109	120	85	92	132	111	76	105	76	91	105	90	87	82	NA	NA	183	125	133	88	82
1328	aMAL13P1.77_0	MAL13P1.77::conserved Plasmodium protein, unknown function	310	341	212	94	106	NA	323	270	124	276	100	112	276	332	153	228	102	118	238	266	243	194	182	140	339	273	184	181	134	110	294	314	115	155	121	143	220	255	156	107	NA	120	343	244	177	118	NA
1329	aPFC0495w_1	PFC0495w::plasmepsin VI	214	378	266	93	118	81	298	424	161	528	134	156	232	384	229	153	108	126	185	236	262	160	219	148	297	326	192	197	169	121	222	274	105	165	110	155	135	168	127	83	NA	NA	322	173	146	96	NA
1330	aPF13_0038_0	PF13_0038::conserved Plasmodium protein, unknown function	164	156	102	94	127	101	238	161	170	160	83	78	195	132	138	124	114	87	303	271	283	148	168	124	167	348	183	166	93	118	195	173	127	131	95	98	105	101	105	98	NA	NA	259	287	256	129	86
1331	aPFL0570c_1	PFL0570c::mitochondrial ribosomal protein S18 precursor, putative	150	171	140	84	91	82	197	182	124	147	91	96	144	162	118	124	97	99	243	231	226	162	178	121	158	212	156	170	129	104	158	165	99	137	107	116	118	127	126	104	NA	2375	231	194	164	127	NA
1332	aPFD0545w_0	PFD0545w::conserved Plasmodium protein, unknown function	524	1596	1918	603	294	117	640	1603	789	1332	289	282	498	1225	986	880	266	205	616	1350	1896	1192	762	340	877	1764	587	990	NA	209	593	1759	406	1105	331	406	565	1331	1290	457	NA	150	1226	1563	1258	567	113
1333	aPF10_0342_1	PF10_0342::probable protein, unknown function	579	423	187	93	285	278	682	427	136	174	314	779	498	348	154	143	315	537	444	308	220	254	678	571	638	435	146	264	575	434	397	333	94	219	323	561	332	225	137	93	NA	285	659	269	157	120	105
1334	aPF08_0076_0	PF08_0076::40S ribosomal protein S16, putative	1535	3190	2973	1722	1323	276	2153	4106	1447	3772	1887	1283	1463	3629	2500	3776	1544	710	1565	2014	3262	2413	2373	1405	3046	3898	2419	3166	2371	1292	1827	2915	837	2234	1130	1400	1436	1878	2006	1234	NA	552	3427	2307	2306	2387	346
1335	aMAL13P1.277_0	MAL13P1.277::DnaJ-like protein, putative	216	335	202	119	120	NA	289	311	153	NA	119	135	202	333	172	240	128	129	221	217	274	209	223	142	273	290	164	221	179	126	205	218	98	175	138	166	163	210	174	126	NA	121	346	211	200	149	NA
1336	aPFL1340c_0	PFL1340c::conserved Plasmodium protein, unknown function	1162	1656	694	369	287	239	1282	1676	268	669	295	541	905	1120	373	335	233	288	976	1038	1106	563	936	605	1390	1443	924	696	862	467	573	670	190	480	315	432	825	773	563	264	NA	205	1677	917	693	464	205
1337	aMAL13P1.321_1	MAL13P1.321::conserved Plasmodium protein, unknown function	1291	2194	1391	339	579	136	2105	2299	844	1460	557	604	1077	1791	1240	1246	757	780	1288	1573	2134	871	1213	678	1765	2051	1537	1661	1136	687	1374	1626	950	693	822	787	1007	1316	1215	770	NA	375	2673	2436	1846	1256	152
1338	aPF11_0122_0	PF11_0122::endonuclease-exonuclease-phosphatase domain containing protein	138	209	109	85	85	74	138	167	95	134	81	86	104	144	94	97	78	87	156	138	137	133	152	122	138	156	108	120	112	NA	107	108	85	117	79	112	98	97	90	80	NA	96	178	116	105	75	62
1339	aPFI0295c_0	PFI0295c::RNB-like protein, putative	631	815	527	228	346	125	920	795	335	557	334	359	713	840	609	430	396	263	796	678	972	673	720	466	928	919	665	833	722	378	510	490	215	447	296	272	371	345	352	232	NA	219	1099	742	539	472	137
1341	aPF14_0022_0	PF14_0022::exopolyphosphatase, putative	530	150	163	150	120	74	133	161	NA	362	120	94	86	153	150	240	81	96	132	156	242	231	238	160	190	194	193	212	216	134	132	160	89	184	128	187	104	126	152	116	NA	107	186	134	172	151	86
1342	aMAL13P1.19_13		NA	NA	NA	NA	NA	NA	NA	NA	NA	NA	NA	NA	NA	NA	NA	NA	NA	NA	NA	NA	NA	NA	NA	NA	NA	NA	NA	NA	NA	NA	NA	NA	NA	NA	NA	NA	NA	NA	NA	NA	NA	NA	NA	NA	NA	NA	NA
1343	aPF13_0148_6	PF13_0148::conserved Plasmodium protein, unknown function	202	229	117	112	135	94	297	254	102	329	117	189	173	212	109	182	146	167	220	181	210	233	244	173	274	259	154	272	273	154	187	209	88	184	146	213	126	121	100	93	NA	127	322	258	140	130	85
1344	aPFF0270c_1	PFF0270c::cyclin dependent kinase binding protein, putative	270	350	132	117	227	158	355	314	104	267	169	277	246	297	131	159	179	178	347	253	341	312	416	314	460	322	209	325	360	260	214	229	81	271	160	373	170	145	123	94	NA	151	361	152	140	117	132
1347	aPF14_0227_0	PF14_0227::calcium-calmodulin-dependent protein kinase, putative	149	170	117	74	136	NA	141	113	119	NA	100	91	168	181	144	167	128	129	131	178	206	171	154	108	121	110	106	141	113	102	173	217	99	248	150	202	110	124	121	126	NA	116	101	92	130	111	NA
1348	aMAL13P1.72_0	MAL13P1.72::conserved Plasmodium protein, unknown function	111	132	85	90	84	NA	132	123	110	NA	102	94	105	112	91	136	95	90	142	128	130	115	148	104	126	153	120	145	110	88	113	103	71	116	89	114	95	97	87	84	NA	NA	131	125	134	95	NA
1349	aPFL2015w_0	PFL2015w::similar to tetratricopeptide repeat domain 1, putative	513	695	371	163	215	88	440	551	156	381	167	187	373	536	233	278	191	169	328	500	590	364	473	316	NA	450	347	290	264	161	362	513	171	271	206	283	321	406	309	175	NA	135	567	320	286	202	NA
1351	aPFL0370w_1	PFL0370w::conserved Plasmodium protein, unknown function	70	73	70	NA	61	NA	91	71	77	NA	NA	NA	95	NA	93	92	78	90	91	NA	78	NA	94	NA	NA	95	68	NA	NA	NA	92	81	70	97	73	76	NA	74	NA	71	NA	NA	92	110	83	NA	NA
1352	aPF11_0291_2	PF11_0291::conserved Plasmodium protein, unknown function	288	404	209	143	125	99	428	483	143	NA	161	186	311	375	165	164	117	123	320	323	300	255	300	194	590	494	344	381	264	203	285	356	99	261	120	259	292	377	227	120	NA	128	753	466	272	183	NA
1353	aPFL0095c_0	PFL0095c::conserved protein, unknown function	731	1194	977	469	800	194	692	1071	318	923	606	569	679	966	530	742	765	514	728	823	1348	1222	1495	979	NA	782	696	953	840	468	496	832	304	842	610	885	494	494	703	456	NA	443	963	629	599	511	93
1354	aPFB0230c_1	PFB0230c::MORN repeat containing protein	231	332	191	95	136	87	289	304	137	191	140	154	206	294	162	176	139	137	271	292	309	187	259	189	272	371	226	186	186	149	205	298	123	148	151	191	157	164	140	113	NA	124	353	NA	194	151	NA
1355	aPFF1200w_0	PFF1200w::conserved Plasmodium protein, unknown function	95	129	99	NA	NA	NA	110	116	111	123	NA	NA	105	176	123	150	87	91	113	98	118	NA	NA	74	NA	124	98	NA	NA	NA	102	113	70	99	NA	NA	NA	NA	82	76	NA	NA	105	NA	93	NA	NA
1356	aPFE0250w_3	PFE0250w::conserved Plasmodium protein, unknown function	241	394	329	143	204	155	335	408	173	294	232	153	207	330	234	209	217	192	238	254	402	295	396	309	357	405	317	372	391	251	240	325	118	302	197	324	191	259	239	147	NA	163	402	282	253	184	144
1357	aPFB0440c_1	PFB0440c::conserved Plasmodium protein, unknown function	1811	3500	2461	508	589	151	2855	4845	1250	1666	671	108	1835	3304	1669	1347	712	437	1887	2386	2995	1579	1358	856	3815	4572	3361	2473	1535	725	1630	1492	573	963	526	576	1555	1570	1913	814	NA	340	6159	2937	2921	1932	190
1358	aPFI0850w_0	PFI0850w::conserved Plasmodium protein, unknown function	340	492	290	89	168	76	485	435	183	342	184	177	242	361	226	359	237	278	340	339	371	219	306	195	319	332	203	267	240	175	288	190	164	145	181	194	210	234	199	145	NA	136	431	NA	219	162	67
1359	aPFL1075w_2	PFL1075w::transcription factor with AP2 domain(s)	145	208	130	114	134	75	189	202	95	184	127	130	125	215	108	153	123	112	166	176	253	244	317	208	197	233	211	247	229	NA	133	168	86	187	124	193	105	119	146	111	NA	100	199	144	166	162	NA
1360	aPFC0350c_1	PFC0350c::TCP-1-cpn60 chaperonin family	704	1023	1043	250	433	132	816	963	359	490	347	361	601	890	579	455	502	300	691	761	1298	846	955	505	870	843	686	696	617	336	698	990	317	673	465	545	466	487	588	361	NA	212	959	611	587	556	121
1361	aPF11_0060_1	PF11_0060::calcium-calmodulin-dependent protein kinase, putative	287	289	136	77	85	98	334	262	97	NA	81	170	214	254	117	127	88	149	261	219	190	130	277	193	316	269	152	150	195	147	222	194	88	127	123	193	143	141	117	84	NA	114	279	193	135	94	NA
1362	aPFC0530w_0	PFC0530w::transporter, putative	133	198	148	107	104	NA	185	213	110	276	104	97	146	204	133	168	110	94	220	187	237	192	204	113	224	243	NA	217	175	114	162	176	99	181	108	136	122	125	142	104	NA	98	310	241	161	138	87
1363	aPF14_0400_1	PF14_0400::gtp binding protein, putative	155	185	118	122	108	88	200	196	101	217	111	114	146	180	122	150	125	99	225	188	223	187	221	164	211	226	164	214	198	120	150	152	88	186	106	162	96	104	104	93	NA	101	437	300	139	119	95
1364	aPF13_0225_1	PF13_0225::conserved Plasmodium protein, unknown function	179	177	92	74	71	82	269	182	90	168	72	132	178	172	92	112	76	111	204	121	117	114	171	127	288	176	NA	124	152	131	165	123	72	108	94	154	110	98	82	72	NA	111	232	109	103	92	65
1365	aPF14_0070_1	PF14_0070::pre-mRNA splicing factor, putative	1463	1459	1378	412	655	290	1675	1520	435	731	460	684	1186	1245	737	388	772	370	1385	1534	1776	1301	1240	872	1948	1819	1425	1205	1116	618	964	1492	387	1000	482	673	723	898	1002	439	NA	239	1964	1183	971	730	246
1368	aPF10_0243_0	PF10_0243::conserved Plasmodium protein, unknown function	83	91	79	94	86	NA	95	88	83	NA	96	86	86	98	86	121	89	85	104	108	128	133	161	114	112	136	105	133	117	99	102	99	NA	122	87	114	89	85	84	81	NA	NA	109	185	135	81	67
1369	aPF13_0150_0	PF13_0150::DNA-directed RNA polymerase 3 largest subunit	391	815	320	146	156	82	615	858	269	436	193	140	453	708	313	288	195	138	408	567	680	369	313	189	560	773	560	432	301	152	438	687	215	267	169	219	312	415	303	161	NA	120	929	632	456	251	87
1370	aPF14_0710_4	PF14_0710::conserved Plasmodium membrane protein, unknown function	130	130	89	73	79	75	122	119	116	125	72	NA	113	129	95	105	84	86	151	147	158	125	139	100	NA	148	101	109	87	82	125	118	81	104	84	94	103	105	96	85	NA	99	132	111	115	85	71
1371	aPF10_0374_11	PF10_0374::Pf 11-1 protein	271	615	301	84	137	80	380	641	231	148	143	166	246	654	291	188	147	160	290	381	407	168	180	136	341	425	234	190	134	105	208	385	175	155	122	148	150	170	123	89	NA	101	144	NA	NA	70	NA
1372	aPFE1270c_1	PFE1270c::WD domain, G-beta repeat-containing protein	80	94	78	68	68	NA	914	106	96	NA	65	72	124	117	101	108	87	91	133	124	107	100	102	68	94	127	111	93	73	74	79	106	90	116	82	83	82	91	85	76	NA	NA	113	NA	111	84	65
1373	aPF14_0354_0	PF14_0354::pantothenate kinase, putative	142	162	120	100	121	80	208	170	116	NA	147	129	161	194	123	163	107	109	162	165	198	206	248	165	211	250	197	262	229	133	136	166	84	205	120	181	105	106	98	91	NA	113	204	158	133	111	NA
1374	aPFI0465c_0	PFI0465c::conserved Plasmodium protein, unknown function	279	299	146	112	197	161	337	270	103	166	185	240	266	305	135	170	226	218	247	204	209	270	486	347	NA	259	162	261	347	215	137	212	94	232	204	356	177	172	122	98	NA	138	306	161	131	113	99
1375	aPFE0375w_1	PFE0375w::cell differentiation protein rcd1, putative	835	1188	572	117	664	89	1162	1463	290	502	620	514	771	1390	458	475	565	371	713	798	1012	659	707	425	1179	1240	577	767	741	435	580	1139	344	468	491	515	609	696	464	314	NA	276	1494	797	527	400	99
1376	aPFC0900w_0	PFC0900w::T-complex protein 1 epsilon subunit, putative	753	1354	975	373	567	92	969	1295	348	1541	438	432	690	1076	634	1498	592	385	770	974	1589	1356	1194	629	NA	1147	901	1283	1091	442	815	1244	447	969	638	723	682	985	742	543	NA	276	1619	1285	752	810	96
1377	aPFI0220w_0	PFI0220w::prefoldin subunit, putative	322	496	434	398	411	125	404	599	211	892	409	327	280	129	286	692	454	300	319	340	553	538	666	397	604	522	459	598	569	278	341	362	192	501	331	421	347	353	402	328	NA	209	697	454	413	498	170
1378	aPF14_0437_0	PF14_0437::helicase, putative	983	1853	975	447	309	109	1512	1950	415	1213	383	287	1095	1713	684	869	375	247	1187	1307	1889	1068	856	554	1315	2321	1577	1691	1014	385	1201	1319	379	1001	370	548	837	1021	829	461	NA	181	3235	1654	1241	997	130
1379	aPFL2510w_1	PFL2510w::chitinase	277	350	230	81	171	74	482	364	202	349	186	259	287	324	205	280	265	436	327	319	327	225	330	237	98	299	206	312	307	246	314	305	206	163	282	239	168	163	164	145	NA	172	399	325	217	170	83
1380	aPFC0905c_2	PFC0905c::conserved Plasmodium protein, unknown function	68	NA	81	63	60	NA	102	82	106	NA	NA	NA	67	75	76	85	61	70	100	84	87	NA	94	75	NA	90	72	83	NA	NA	80	69	58	87	62	NA	71	66	71	66	NA	NA	97	NA	97	NA	NA
1382	aPFE0540w_0	PFE0540w::WD-repeat potein, putative	106	141	98	69	71	NA	129	160	NA	NA	NA	NA	104	158	98	97	73	89	132	117	122	96	111	82	118	142	NA	98	81	NA	97	101	70	104	71	89	76	79	82	72	NA	NA	121	294	108	69	NA
1383	aMAL7P1.176_1	MAL7P1.176::erythrocyte binding antigen 175	6534	2649	1317	358	426	712	10603	2853	581	554	411	2632	5563	2169	901	503	455	1439	5997	2754	1359	792	2070	2435	10708	3837	1009	953	1991	2947	5844	3088	365	712	1243	2471	3534	1575	741	287	NA	962	7794	2407	973	521	224
1384	aPFB0650w_0	PFB0650w::conserved Plasmodium protein, unknown function	422	684	312	159	143	104	537	723	141	NA	134	171	334	496	208	174	127	119	452	572	954	610	767	404	738	851	808	679	766	315	293	498	175	479	245	451	401	419	714	407	NA	150	920	502	890	788	217
1385	aPF07_0125_0		NA	NA	NA	NA	NA	NA	NA	NA	NA	NA	NA	NA	NA	NA	NA	NA	NA	NA	NA	NA	NA	NA	NA	NA	NA	NA	NA	NA	NA	NA	NA	NA	NA	NA	NA	NA	NA	NA	NA	NA	NA	NA	NA	NA	NA	NA	NA
1386	aMAL13P1.52_2	MAL13P1.52::conserved Plasmodium protein, unknown function	239	367	202	115	95	75	351	373	110	NA	107	97	253	336	181	148	125	95	249	251	289	241	241	134	335	351	255	225	211	119	196	236	94	189	98	139	176	231	195	101	NA	99	830	NA	269	134	89
1388	aPF11_0513_0	PF11_0513::DnaJ protein, putative	808	1682	675	264	161	145	1188	1382	236	462	146	179	840	1184	387	267	191	165	544	842	1146	586	447	348	1726	1605	799	549	405	320	874	1210	273	472	223	450	760	948	615	306	NA	158	1954	1122	755	518	132
1389	aMAL13P1.133_5	MAL13P1.133::conserved Plasmodium membrane protein, unknown function	102	128	94	85	74	78	129	114	NA	146	79	78	88	108	83	95	88	84	81	90	157	112	NA	95	139	129	105	115	111	93	101	99	72	105	82	96	98	100	100	89	NA	NA	159	131	111	86	75
1390	aPF11_0453_0	PF11_0453::carbohydrate kinase domain containing protein	117	170	138	96	84	81	253	235	136	213	102	102	176	195	142	131	105	96	94	114	241	177	215	134	189	286	NA	167	134	113	165	137	89	154	90	109	181	193	166	126	NA	107	260	186	164	134	82
1391	aPFB0795w_0	PFB0795w::ATP synthase F1, alpha subunit, putative	1213	1916	1076	805	1161	1013	2231	2210	325	1111	843	1935	1598	1728	519	434	1311	724	830	1135	1974	2619	2292	1671	3567	2721	1528	2779	2723	1845	1841	1692	393	2795	1368	2566	852	798	432	427	NA	469	2555	940	687	886	1109
1392	aPFA0230c_0	PFA0230c::conserved Plasmodium protein, unknown function	177	325	316	150	168	98	290	343	169	300	137	133	210	393	235	240	192	125	116	166	430	237	265	154	363	360	279	305	255	154	271	260	147	258	166	202	153	273	175	168	NA	114	365	285	275	223	131
1393	aPF10_0245_0	PF10_0245::glucosamine--fructose-6-phosphate aminotransferase, putative	115	128	91	73	80	78	166	137	109	108	73	91	120	149	94	103	96	93	86	96	133	104	135	87	170	174	90	116	95	87	134	121	72	119	80	110	105	123	86	81	NA	96	180	154	100	75	73
1394	aPF11_0202_0	PF11_0202::clathrin coat assembly protein, putative	315	625	417	510	204	294	453	635	196	601	172	321	297	531	227	243	263	159	136	327	489	575	496	378	661	783	426	410	492	305	311	383	118	524	224	491	238	358	276	179	NA	120	625	329	319	411	207
1395	aPFD1175w_0	PFD1175w::Serine-Threonine protein kinase, FIKK family	435	930	1403	203	233	132	827	1042	612	665	175	202	445	888	907	422	292	190	NA	861	2417	934	784	300	1344	2396	1175	1341	605	260	895	1857	703	668	386	390	422	802	1088	592	NA	133	1171	1055	1256	804	126
1396	aPFD1050w_1	PFD1050w::alpha-tubulin ii	3170	5818	4949	851	1318	912	5159	7032	1806	1945	954	2265	3654	6520	3623	969	1530	1119	1382	2863	4636	2684	3027	2252	8267	6833	3215	3232	3089	1764	4067	3724	1078	2741	1895	3168	2406	2283	1744	1194	NA	878	6200	2637	2446	2190	1528
1397	aPF11_0126_0	PF11_0126::conserved Plasmodium protein, unknown function	215	271	209	196	98	123	326	293	168	353	85	143	226	308	163	171	125	122	86	130	220	200	230	177	428	356	163	204	180	NA	269	193	91	191	121	217	166	178	137	111	NA	107	362	245	169	143	109
1398	aPFE1520c_2	PFE1520c::conserved Plasmodium protein, unknown function	152	168	111	78	67	67	193	154	146	243	68	77	123	170	107	111	80	78	NA	74	152	96	117	76	106	110	86	120	78	NA	95	85	76	96	70	84	165	183	158	97	NA	NA	339	259	147	108	NA
1399	aPFA0330w_0	PFA0330w::pfAARP2 protein	1362	2660	1226	538	568	374	2651	2709	456	1011	316	698	1532	1969	903	434	124	354	NA	1424	2674	1450	1397	898	3173	3628	1882	1621	1215	758	1772	2243	516	1410	702	1161	1290	1634	1223	620	NA	253	3845	2237	1371	1394	810
1400	aPFL2455w_0	PFL2455w::conserved Plasmodium protein, unknown function	1233	2617	1983	1183	431	540	1715	3074	571	1878	301	705	1265	3486	1263	853	433	361	NA	1032	1440	1377	1057	830	2295	2461	1105	1405	1118	627	1083	1475	369	1154	554	965	1276	2003	1133	517	NA	231	3260	1926	1060	944	491
1401	aPF14_0488_0	PF14_0488::conserved Plasmodium protein, unknown function	372	456	246	234	229	283	568	431	141	360	175	385	400	445	185	179	283	186	118	194	466	436	566	373	742	591	321	517	500	342	324	319	118	436	249	494	274	232	166	160	NA	151	688	369	204	292	314
1402	aPF08_0133_1	MAL8P1.154::conserved Plasmodium protein, unknown function	195	295	228	124	82	95	240	293	214	195	73	103	173	327	144	131	94	91	75	230	627	259	276	171	325	657	400	246	193	142	175	340	144	209	118	171	220	314	283	146	NA	91	464	301	276	219	109
1403	aMAL13P1.19_12		NA	NA	NA	NA	NA	NA	NA	NA	NA	NA	NA	NA	NA	NA	NA	NA	NA	NA	NA	NA	NA	NA	NA	NA	NA	NA	NA	NA	NA	NA	NA	NA	NA	NA	NA	NA	NA	NA	NA	NA	NA	NA	NA	NA	NA	NA	NA
1404	aPFF0470w_0	PFF0470w::conserved Plasmodium protein, unknown function	69	NA	73	67	60	66	92	87	155	111	63	72	72	58	80	82	87	75	64	75	128	88	NA	70	92	134	73	84	67	NA	84	NA	76	111	66	84	70	71	75	72	NA	126	109	166	92	76	74
1405	aPFL0950c_0	PFL0950c::aminophospholipid-transporting P-ATPase	773	1172	895	882	458	447	1229	1580	321	1318	277	795	752	1192	592	696	591	440	106	729	1522	1484	1364	829	1438	2021	871	1530	1038	NA	682	1126	303	1257	589	843	560	1059	665	470	NA	292	1482	1768	500	836	420
1406	aPFC0565w_1	PFC0565w::GTP-binding protein EngA, putative	124	112	110	93	79	73	189	133	130	173	75	84	141	142	121	118	107	88	69	103	215	133	161	110	135	247	129	170	102	NA	164	128	110	129	94	108	125	124	NA	96	NA	102	279	194	164	119	94
1407	aMAL8P1.335_0		NA	NA	NA	NA	NA	NA	NA	NA	NA	NA	NA	NA	NA	NA	NA	NA	NA	NA	NA	NA	NA	NA	NA	NA	NA	NA	NA	NA	NA	NA	NA	NA	NA	NA	NA	NA	NA	NA	NA	NA	NA	NA	NA	NA	NA	NA	NA
1409	aPF14_0506_0	PF14_0506::conserved Plasmodium protein, unknown function	198	214	142	86	128	127	329	212	125	139	105	163	210	209	133	121	140	148	107	113	231	171	186	165	250	290	145	184	192	159	225	182	97	167	138	209	153	131	115	98	NA	126	282	208	334	119	87
1410	aPF07_0056_0	PF07_0056::conserved Plasmodium protein, unknown function	416	552	387	202	189	254	506	510	196	336	188	300	326	407	199	177	230	189	262	383	573	429	443	352	656	705	408	469	458	324	352	478	154	386	275	391	335	397	268	197	NA	144	695	NA	285	287	193
1411	aPF14_0175_4	PF14_0175::conserved Plasmodium protein, unknown function	474	827	563	233	219	173	675	730	186	362	155	223	405	666	264	237	218	185	308	512	865	480	530	275	867	899	NA	494	NA	229	597	857	257	530	344	429	430	650	398	243	NA	158	770	557	371	297	156
1412	aPF14_0508_1	PF14_0508::pyridine nucleotide transhydrogenase, putative	201	379	183	105	123	134	322	306	124	197	125	186	143	223	115	108	110	108	96	150	292	290	263	198	342	316	211	277	255	171	186	163	78	199	105	183	137	140	124	105	NA	111	411	159	153	122	79
1413	aPF10_0078_2	PF10_0078::histone deacetylase, putative	253	510	340	273	158	227	320	438	131	406	138	247	225	455	208	225	192	164	114	225	414	334	401	255	364	444	278	316	352	213	206	308	112	338	189	343	215	332	229	153	NA	123	466	280	258	235	166
1414	aPF07_0015_0	PF07_0015::methyltransferase, putative	104	160	129	136	74	74	126	163	111	176	72	78	93	160	98	129	86	82	81	103	156	150	148	94	164	194	134	135	115	112	113	125	76	159	91	105	91	124	97	99	NA	NA	147	116	108	104	88
1415	aPFI0285w_0	PFI0285w::conserved Plasmodium protein, unknown function	178	278	240	189	113	112	233	279	190	339	105	124	159	305	159	188	146	106	89	203	358	253	287	146	315	441	254	269	217	128	177	231	105	234	137	175	229	290	222	150	NA	102	447	274	239	218	124
1418	aMAL8P1.84_0	MAL8P1.84::conserved Plasmodium protein, unknown function	110	97	87	73	91	100	129	93	107	122	81	111	93	97	89	110	105	114	77	78	114	112	156	114	128	138	78	120	97	NA	118	103	64	117	89	117	93	89	77	77	NA	102	154	114	97	80	76
1419	aPFL0455c_1	PFL0455c::conserved Plasmodium protein, unknown function	83	83	77	63	60	68	99	80	99	122	56	74	75	85	82	84	222	73	62	70	95	77	NA	75	90	98	75	NA	64	NA	87	71	66	94	65	NA	81	91	89	83	NA	NA	120	149	105	77	79
1420	aPF10_0107_0	PF10_0107::conserved protein, unknown function	260	375	263	233	159	183	383	367	175	436	121	238	262	362	205	236	201	189	94	193	416	289	362	259	514	460	234	262	304	179	297	268	114	179	178	291	207	171	154	115	NA	142	416	281	169	139	148
1421	aPF10_0252_0	PF10_0252::Cytochrome C oxidase copper chaperone, putative	733	1293	712	940	1230	616	1434	1380	350	1998	816	1065	904	1339	474	814	1317	553	129	660	1993	1766	2473	1557	2330	1925	1278	1824	2408	1211	946	1148	317	1510	1223	1915	682	627	360	433	NA	474	1853	810	451	817	712
1423	aPFL2525c_1	PFL2525c::Plasmodium exported protein, unknown function	109	168	102	82	69	71	149	174	118	155	NA	72	107	166	96	101	NA	NA	NA	145	NA	118	157	109	265	314	161	144	115	NA	NA	177	84	130	89	122	166	186	142	107	NA	NA	358	214	157	136	84
1424	aPFE0270c_0	PFE0270c::DNA repair protein, putative	451	487	361	477	627	704	531	454	300	678	545	883	380	419	252	320	829	419	126	287	862	1019	1211	900	712	701	523	1032	1020	716	446	407	177	887	599	890	320	307	299	243	NA	295	755	829	338	482	591
1425	aPF10_0084_1	PF10_0084::tubulin beta chain, putative	1024	2101	1756	1463	2254	1929	2111	2533	1040	1763	1711	3850	1126	1539	1362	855	2518	1281	283	1619	2688	3366	3803	2467	3227	4847	2156	4447	4243	4235	1587	2831	638	3606	2437	3722	1116	1699	1223	1043	NA	2197	3936	2407	1784	2798	3127
1426	aPF14_0177_0	PF14_0177::DNA replication licensing factor MCM2	895	1055	611	612	1305	1233	1381	1078	308	923	899	1948	814	390	455	378	1572	642	231	587	1479	2124	2642	1736	1678	1679	842	2200	1944	1684	887	849	251	1894	1252	1869	662	605	416	408	NA	616	1826	775	500	906	1403
1427	aPF11_0143_1	PF11_0143::Pf-GTP-binding protein	107	131	NA	101	73	79	149	132	180	257	69	83	107	126	99	105	90	76	70	96	175	130	163	112	155	195	132	136	107	NA	113	122	76	127	79	106	94	96	NA	90	NA	89	282	117	122	105	91
1428	aMAL13P1.234_1	MAL13P1.234::conserved Plasmodium protein, unknown function	615	953	NA	353	NA	NA	NA	NA	120	NA	NA	NA	428	614	352	231	362	331	NA	NA	121	NA	113	87	NA	NA	NA	NA	NA	NA	565	739	244	804	548	879	94	213	NA	136	NA	104	NA	NA	NA	NA	NA
1430	aPF13_0361_1	PF13_0361::conserved Plasmodium protein, unknown function	113	117	100	81	83	78	153	120	140	133	77	82	132	156	107	125	105	92	81	87	221	116	146	91	146	190	119	135	114	96	141	114	87	122	89	107	92	94	94	87	NA	NA	157	139	155	101	75
1431	aPFC0640w_0	PFC0640w::CSP and TRAP-related protein (CTRP)	176	533	436	110	78	79	307	565	210	221	80	91	193	520	258	135	85	87	95	110	186	133	106	98	236	263	139	145	110	94	149	172	76	119	86	113	126	132	114	81	NA	91	221	154	132	85	67
1432	aPF11_0295_1	PF11_0295::farnesyl pyrophosphate synthase, putative	164	253	196	139	186	123	252	212	149	200	132	140	179	262	155	162	202	129	133	154	354	288	210	172	315	307	NA	260	NA	141	263	241	123	256	168	251	156	181	165	153	NA	121	286	138	152	166	115
1433	aPF11_0466_0	PF11_0466::transport protein, putative	201	259	178	106	135	105	338	275	168	268	153	173	175	204	158	165	172	136	105	151	356	297	291	198	374	347	261	399	354	234	278	214	139	311	197	305	166	153	144	137	NA	128	390	291	274	195	144
1434	aPFE1235c_0	PFE1235c::Ubiquitin fusion degradation protein UFD1, putative	187	254	204	127	102	94	242	288	140	213	104	117	144	234	118	129	89	87	100	153	276	191	235	152	289	303	166	205	178	128	159	158	83	153	103	133	141	174	140	128	NA	98	220	156	161	140	86
1435	aPF07_0101_1	PF07_0101::conserved Plasmodium protein, unknown function	641	591	542	306	538	783	959	585	213	493	414	1287	676	445	346	304	661	664	344	476	837	748	1387	905	1049	855	486	764	1278	927	672	634	230	764	853	1155	423	488	299	264	NA	407	1197	570	420	446	489
1436	aPF14_0543_1	PF14_0543::signal peptide peptidase	405	723	836	389	273	328	703	841	309	610	209	404	467	706	521	313	347	270	129	484	953	798	831	541	1022	1289	768	836	839	454	477	818	243	734	379	605	465	695	600	310	NA	191	1060	781	578	539	278
1437	aPFC0911c_0	PFC0911c::conserved Plasmodium protein, unknown function	124	120	99	97	90	88	162	134	85	175	88	118	116	126	98	138	113	104	79	92	138	140	183	131	185	163	97	166	145	122	131	109	73	141	110	144	108	102	89	87	NA	103	185	120	153	90	90
1438	aPF10_0197_1	PF10_0197::conserved Plasmodium protein, unknown function	120	157	118	86	73	72	154	157	115	125	70	81	128	159	126	106	85	89	72	110	167	134	140	98	179	207	127	139	107	NA	144	139	79	133	85	116	115	142	122	94	NA	99	190	142	139	104	78
1439	aMAL13P1.265_1	MAL13P1.265::conserved Plasmodium protein, unknown function	71	70	70	NA	63	NA	93	NA	95	103	65	62	68	75	75	94	NA	78	NA	71	98	NA	149	71	98	101	69	NA	NA	NA	94	NA	66	NA	70	NA	72	NA	74	75	NA	NA	90	75	101	70	61
1440	aPF11_0047_1	PF11_0047::actin-related protein, putative	113	172	114	98	80	76	164	172	122	165	68	89	112	157	107	103	87	77	68	104	187	145	139	83	194	206	132	133	112	NA	117	126	75	118	80	89	109	124	115	82	NA	98	215	190	140	101	86
1441	aPFL1925w_1	PFL1925w::cell division protein FtsH, putative	400	390	352	415	486	404	507	342	137	686	269	524	334	362	239	329	538	325	125	257	718	654	899	605	498	557	419	690	723	NA	371	342	144	670	426	712	299	252	289	288	NA	223	545	264	308	456	383
1442	aPF13_0165_1	PF13_0165::conserved Plasmodium protein, unknown function	594	970	759	502	386	285	914	1004	321	1006	309	369	480	710	445	415	410	220	161	597	1319	887	992	494	1080	1509	986	1159	830	461	581	964	291	854	519	474	549	596	644	435	NA	171	1530	862	961	1172	478
1443	aPFE0675c_1	PFE0675c::deoxyribodipyrimidine photolyase (photoreactivating enzyme, DNA photolyase), putative	691	527	703	262	252	217	1643	897	583	648	201	354	494	600	657	442	399	436	146	343	994	581	596	392	986	786	373	914	567	443	1418	941	541	364	384	495	399	384	301	244	NA	172	1206	797	472	412	236
1444	aPF11_0474_0	PF11_0474::conserved Plasmodium protein, unknown function	139	175	134	89	70	80	150	139	98	119	61	84	114	152	93	93	75	77	74	97	NA	101	125	87	151	148	88	104	81	NA	104	99	70	104	69	86	88	85	84	74	NA	85	120	92	107	73	68
1445	aPFC0290w_0	PFC0290w::40S ribosomal protein S23, putative	1217	2113	2783	1748	1296	769	1818	2368	964	2042	916	1229	1211	2343	1867	1323	1493	582	333	1765	3479	3190	2517	1237	2549	3846	1883	3231	1805	1068	1396	2669	781	3265	1300	1344	1358	2317	1877	1307	NA	547	3094	2586	2014	2602	1420
1446	aPF10_0285_0	PF10_0285::conserved Plasmodium protein, unknown function	677	613	705	309	526	138	1074	684	622	628	235	166	553	614	780	361	496	184	86	243	1678	359	478	342	723	1697	889	695	408	274	674	679	482	392	253	298	316	386	333	199	NA	137	1416	1424	1146	629	344
1447	aPF14_0175_6	PF14_0175::conserved Plasmodium protein, unknown function	716	1383	877	424	411	438	1160	1660	352	705	298	593	701	1398	590	441	533	326	130	709	1805	1003	1132	651	1371	2139	1063	1181	985	638	679	1274	347	806	539	681	704	1142	882	444	NA	237	1723	1148	853	699	499
1448	aPFB0310c_0	PFB0310c::merozoite surface protein 4	2626	1930	615	338	610	1292	6440	2082	273	558	336	2567	3402	929	453	260	693	877	357	975	1313	1324	3197	2711	8187	3530	758	1396	2469	1857	3381	1812	234	1201	1085	2667	1451	983	309	189	NA	647	4636	1323	494	406	527
1449	aPFF1135w_0	PFF1135w::transcription or splicing factor-like protein, putative	228	NA	NA	NA	NA	NA	NA	NA	NA	NA	NA	NA	191	340	207	144	168	107	83	NA	295	98	128	101	NA	NA	NA	NA	NA	NA	235	316	134	244	148	211	NA	NA	NA	NA	NA	83	NA	365	NA	NA	NA
1451	aPF14_0139_0	PF14_0139::conserved Plasmodium protein, unknown function	474	572	486	147	194	122	601	561	276	218	129	120	386	562	293	217	166	117	229	324	692	284	377	181	530	709	407	292	271	166	388	98	191	207	174	192	383	389	354	159	NA	113	881	427	345	NA	NA
1452	aPF11_0300_0	PF11_0300::conserved Plasmodium protein, unknown function	468	377	217	114	190	335	659	361	146	186	148	452	461	358	174	136	198	286	279	294	300	291	622	428	892	576	175	280	566	373	455	340	115	241	324	573	333	218	127	101	NA	183	657	374	224	121	125
1453	aPFI0735c_1	PFI0735c::NADH dehydrogenase, putative	167	192	124	82	112	105	249	189	133	252	101	151	178	194	115	118	128	129	90	110	159	130	184	123	250	215	NA	158	NA	128	177	113	81	141	109	177	122	114	96	84	NA	100	241	129	176	92	86
1454	aMAL7P1.154a_0	MAL7P1.154a::conserved Plasmodium protein, unknown function	138	163	127	81	90	89	192	164	122	154	91	114	136	192	116	125	108	114	78	98	147	122	131	109	182	158	111	139	123	110	145	91	76	127	89	131	92	98	93	80	NA	NA	175	112	230	87	NA
1455	aPF14_0070_0	PF14_0070::pre-mRNA splicing factor, putative	1075	1696	1766	673	639	445	1495	1641	458	1051	464	691	1003	1775	897	564	787	372	699	1486	2505	1657	1427	877	2521	2989	1752	1726	1630	802	1284	1737	515	1812	905	1238	1368	1942	1381	774	NA	302	2349	1511	1247	1164	701
1456	aPF14_0685_0	PF14_0685::conserved Plasmodium protein, unknown function	313	456	330	156	128	108	397	461	187	264	104	122	297	387	210	165	158	121	125	250	473	213	271	173	404	553	272	240	197	147	327	317	138	233	142	193	177	179	160	124	NA	110	401	292	293	177	116
1457	aPFD0466c_0	PFD0465c::conserved Plasmodium protein, unknown function	418	489	387	228	572	448	619	460	159	449	402	779	409	435	244	221	654	349	147	282	680	822	1040	711	832	607	411	826	1041	658	450	371	156	687	507	948	320	272	173	160	NA	261	728	291	220	261	345
1458	aPF14_0464_0	PF14_0464::SNARE protein	540	1080	708	518	322	225	770	1010	267	820	248	300	494	59	441	465	393	211	205	559	1133	566	734	350	918	1204	664	593	589	330	516	744	269	491	317	443	508	658	469	338	NA	154	1159	621	441	539	312
1459	aPF11_0142_1	PF11_0142::ubiquitin domain containing protein	1011	1562	947	441	444	317	1728	1472	341	945	382	599	1069	1222	679	587	506	425	229	684	1272	713	897	504	2360	1663	799	911	793	512	1167	907	303	668	442	739	940	959	NA	384	NA	227	2324	920	696	649	403
1460	aPF07_0017_0	PF07_0017::phosphoinositide-binding protein, putative	114	129	101	95	80	102	188	123	107	154	72	115	110	139	94	130	81	130	71	96	160	145	187	122	199	175	100	152	140	101	135	121	70	144	96	135	105	109	94	88	NA	NA	168	187	101	95	82
1461	aPF13_0091_1	PF13_0091::conserved Plasmodium protein, unknown function	400	622	410	246	211	167	500	506	238	433	152	204	295	338	261	189	214	140	117	346	844	442	466	350	537	899	474	516	377	NA	306	351	149	315	173	191	240	303	285	171	NA	116	669	534	458	333	220
1462	aPFE0700c_0	PFE0700c::tubulin-tyrosine ligase, putative	128	125	104	95	87	86	159	123	100	162	78	98	121	125	110	111	109	94	68	84	164	133	156	117	144	169	116	147	119	NA	123	108	71	133	87	112	97	84	89	92	NA	NA	166	125	178	101	92
1463	aPFI0920c_1	PFI0920c::Dihydrouridine synthase, putative	238	445	338	247	137	106	345	480	164	460	121	140	263	437	245	198	172	95	97	254	463	271	298	169	490	705	342	289	274	NA	262	354	116	273	142	221	341	394	267	154	NA	101	842	412	346	260	189
1464	aPF07_0075_1	PF07_0075::conserved Plasmodium membrane protein, unknown function	102	94	110	76	74	73	177	126	137	173	72	85	259	172	193	118	107	99	65	NA	186	99	119	91	129	201	107	150	96	93	180	122	98	116	90	96	93	76	85	89	NA	NA	193	160	146	99	81
1465	aPF11_0449_0	PF11_0449::conserved Plasmodium protein, unknown function	117	124	104	75	68	69	111	114	125	124	68	NA	105	133	104	100	75	85	75	95	NA	96	98	NA	102	167	146	103	74	81	109	100	85	98	71	84	82	NA	90	81	NA	97	123	84	106	NA	NA
1466	aPF10_0146_1	PF10_0146::conserved Plasmodium protein, unknown function	497	637	496	342	241	381	784	761	349	565	252	459	371	348	288	199	NA	215	106	412	850	675	749	551	934	1112	603	907	602	395	377	399	123	388	265	406	473	572	511	304	NA	204	841	845	587	563	353
1467	aPF11_0358_0	PF11_0358::DNA-directed RNA polymerase 1, subunit 2, putative	257	386	400	259	139	114	364	397	189	615	117	138	266	352	286	225	169	110	75	266	656	323	369	194	554	726	384	320	291	169	309	411	135	282	182	245	289	390	300	142	NA	116	928	609	389	287	169
1469	aPFA0525w_0	PFA0525w::transcription initiation factor TFIIB, putative	996	1198	757	548	302	293	1944	1489	300	891	195	424	1433	1436	658	456	405	224	133	625	1339	883	1033	619	2233	1856	807	915	780	474	973	1131	231	946	461	844	673	978	537	311	NA	195	1968	1085	568	686	375
1470	aMAL7P1.100_0	MAL7P1.100::protein kinase	128	NA	103	72	91	NA	NA	NA	NA	NA	NA	NA	166	171	148	106	103	94	NA	NA	NA	NA	101	NA	NA	NA	NA	NA	NA	NA	173	163	99	139	92	108	NA	NA	NA	NA	NA	NA	NA	NA	NA	NA	NA
1472	aPFE0925c_1	PFE0925c::snrnp protein, putative	329	577	428	129	244	143	451	500	226	288	183	243	314	576	301	224	252	204	297	490	749	425	515	292	761	863	289	469	450	285	447	434	191	356	272	403	421	596	414	159	NA	138	804	582	414	261	154
1473	aPFF1000w_1	PFF1000w::cleavage stimulation factor subunit 1- like protein, putative	157	183	124	102	92	88	240	173	113	117	83	103	179	186	125	124	103	98	95	128	201	136	170	109	264	260	140	169	138	108	188	172	92	153	97	137	119	158	106	97	NA	NA	226	129	NA	NA	NA
1474	aPFF0950w_0	PFF0950w::conserved Plasmodium protein, unknown function	130	159	137	148	112	98	158	128	110	166	92	103	113	135	110	140	119	94	86	127	252	189	229	139	169	195	NA	170	NA	108	145	130	93	170	121	149	105	105	103	104	NA	102	215	115	123	108	96
1475	aPFF0295c_1	PFF0295c::conserved Plasmodium protein, unknown function	1652	3092	2026	452	424	421	2917	3306	640	939	323	843	1984	3166	1175	441	419	415	1228	2966	3338	1537	1466	1237	6904	6457	2610	1891	1560	1294	3145	3158	689	1311	715	1484	2668	3158	1670	632	NA	286	7057	3591	2305	1428	291
1476	aPFL1750c_2	PFL1750c::conserved Plasmodium protein, unknown function	909	1806	916	318	233	169	1237	2085	323	629	191	264	754	1727	526	395	279	205	294	865	1188	649	619	572	1913	1838	739	725	735	525	869	1023	287	513	401	700	973	1441	730	439	NA	241	2190	1380	792	698	246
1477	aPF14_0669_0	PF14_0669::conserved Plasmodium protein, unknown function	169	231	231	167	87	79	226	277	137	269	85	88	154	292	156	155	103	89	110	212	284	200	191	121	329	378	211	210	154	117	191	221	98	207	104	148	184	239	183	122	NA	93	372	218	196	176	106
1478	aPFB0150c_0	PFB0150c::protein kinase, putative	976	704	373	150	137	295	1505	677	195	252	117	517	878	678	232	178	159	357	211	401	433	300	577	564	1983	905	292	290	665	532	938	496	142	277	392	785	546	342	161	122	NA	197	1249	386	214	160	107
1479	aPFC0905c_1	PFC0905c::conserved Plasmodium protein, unknown function	79	95	88	66	62	NA	105	97	111	129	63	71	89	101	92	91	72	74	77	NA	107	90	106	73	102	128	82	95	73	76	92	87	68	101	70	77	79	80	82	NA	NA	94	111	NA	111	79	65
1480	aMAL13P1.120_0	MAL13P1.120::splicing factor, putative	447	840	586	290	244	259	661	798	242	531	214	291	391	648	333	244	292	163	NA	573	964	688	616	399	918	1337	703	838	562	328	490	656	206	696	278	438	432	507	488	301	NA	140	1061	648	605	633	331
1482	aPFI1480w_0	PFI1480w::conserved Plasmodium protein, unknown function	490	755	525	313	162	193	495	691	264	488	150	205	304	590	280	240	186	156	109	469	860	443	547	344	707	954	534	457	376	NA	321	436	165	320	189	287	413	512	416	239	NA	125	879	553	549	426	216
1483	aMAL7P1.99_0	MAL7P1.99::conserved Plasmodium protein, unknown function	153	212	169	110	126	132	226	193	134	171	105	170	164	214	139	122	143	121	77	127	204	174	262	184	274	250	140	181	185	NA	170	NA	77	164	122	189	136	128	105	95	NA	113	243	177	119	119	106
1484	aPFC0170c_1	PFC0170c::dihydrolipoamide acyltransferase, putative	280	439	251	206	224	177	437	423	161	426	203	242	285	413	178	185	269	144	87	213	496	347	541	307	741	592	378	432	483	NA	291	299	112	311	214	333	193	184	183	143	NA	134	502	234	237	284	219
1485	aPFF1135w_1	PFF1135w::transcription or splicing factor-like protein, putative	193	295	234	124	118	115	244	323	124	191	106	133	186	298	190	140	144	109	79	219	366	209	266	177	354	469	228	221	200	135	216	267	107	193	132	202	205	210	211	122	NA	105	406	251	209	174	120
1486	aPF11_0206_1	PF11_0206::conserved Plasmodium protein, unknown function	162	273	178	117	87	97	214	264	151	150	76	106	183	243	144	115	100	92	79	173	264	174	203	167	299	352	160	163	119	109	199	250	97	175	101	134	158	194	158	103	NA	100	NA	191	180	122	92
1487	aPFL0125c_1	PFL0125c::conserved Plasmodium protein, unknown function	144	199	150	100	79	86	166	181	118	155	72	88	117	173	113	107	200	79	NA	131	226	154	206	121	213	267	109	160	118	98	142	167	82	127	90	104	127	146	143	107	NA	95	236	153	171	117	82
1488	aPFD0915w_1	PFD0915w::conserved Plasmodium protein, unknown function	115	139	108	96	87	90	160	161	122	212	88	96	131	157	125	138	115	101	72	105	169	140	212	129	193	227	95	151	146	125	147	148	89	146	102	138	104	107	101	92	NA	95	206	171	134	107	98
1490	aPF13_0214_1	PF13_0214::elongation factor 1-gamma, putative	304	540	469	377	200	193	506	612	201	710	167	182	318	537	427	355	275	145	93	421	882	595	507	335	874	1064	488	725	435	298	451	640	178	559	257	363	392	688	402	266	NA	151	1088	688	454	450	268
1491	aMAL13P1.264_0	MAL13P1.264::conserved Plasmodium protein, unknown function	744	1167	946	687	NA	NA	NA	NA	82	NA	NA	NA	593	861	532	476	236	165	NA	NA	NA	108	NA	72	NA	NA	67	NA	NA	NA	734	873	261	534	254	369	NA	NA	NA	NA	NA	NA	NA	NA	NA	NA	NA
1493	aMAL7P1.172_1	MAL7P1.172::Plasmodium exported protein (PHISTc), unknown function	1399	2823	1784	577	218	181	2028	2770	504	741	170	277	1228	2724	924	697	228	197	1132	1855	1781	917	630	424	3433	3569	1242	1000	511	384	1759	2170	374	850	297	576	1867	2751	1233	439	NA	107	3848	1780	1278	655	171
1494	aMAL13P1.145_0	MAL13P1.145::conserved Plasmodium protein, unknown function	102	120	110	81	86	77	137	117	137	123	89	91	92	115	100	113	98	98	79	96	151	117	144	99	138	148	107	140	121	97	114	112	98	120	100	112	85	95	99	93	NA	NA	156	150	162	NA	79
1495	aPFE0655w_1	PFE0655w::hypothetical protein,conserved	192	367	252	207	115	115	212	291	155	NA	101	126	151	281	149	205	121	119	122	245	428	296	339	207	282	382	NA	254	NA	153	205	279	135	257	182	233	180	249	215	137	NA	99	255	207	179	155	95
1496	aPFF1185w_1	PFF1185w::Smarca -related protein	1075	1414	989	355	390	391	1672	1400	343	768	372	763	975	1324	636	457	564	494	390	958	1559	961	1181	712	1914	2129	1165	1121	1156	708	1245	1487	424	766	669	907	808	1031	762	363	NA	196	2292	1371	854	678	194
1497	aPF11_0218_1	PF11_0218::conserved Plasmodium protein, unknown function	393	573	345	174	167	242	450	580	137	288	144	272	317	512	208	200	202	202	133	340	538	362	496	337	490	663	374	392	394	263	248	400	154	328	232	338	301	326	286	169	NA	128	586	306	330	248	116
1498	atufA_0		NA	NA	NA	NA	NA	NA	NA	NA	NA	NA	NA	NA	NA	NA	NA	NA	NA	NA	NA	NA	NA	NA	NA	NA	NA	NA	NA	NA	NA	NA	NA	NA	NA	NA	NA	NA	NA	NA	NA	NA	NA	NA	NA	NA	NA	NA	NA
1499	aPFB0115w_1	PFB0115w::conserved Plasmodium protein, unknown function	310	351	355	149	161	172	415	357	152	251	141	271	272	358	234	174	188	182	126	257	478	358	380	275	620	710	291	419	389	284	369	398	125	330	230	352	216	224	214	150	NA	139	638	294	279	NA	NA
1500	aPF14_0760_0	PF14_0760::Plasmodium exported protein, unknown function	187	198	115	82	66	75	248	194	82	121	62	85	171	184	100	103	72	82	NA	130	153	103	106	92	337	255	112	119	84	NA	181	159	70	113	69	101	115	130	101	NA	NA	NA	207	NA	130	79	NA
1501	aMAL7P1.203_1	MAL7P1.203::conserved Plasmodium protein, unknown function	196	214	123	120	109	150	259	204	113	187	117	204	189	182	109	123	146	138	84	122	225	218	209	189	274	249	151	225	242	189	218	176	83	210	148	261	139	141	127	93	NA	120	275	NA	156	135	117
1502	aPF14_0718_0	PF14_0718::mediator complex subunit 31, putative	71	NA	91	NA	60	NA	94	83	118	183	61	NA	81	100	95	131	69	74	NA	NA	100	NA	101	77	108	125	91	107	76	76	95	82	64	107	67	NA	NA	78	85	77	NA	NA	108	100	159	84	NA
1503	aPF10_0333_0	PF10_0333::conserved Plasmodium protein, unknown function	85	113	95	76	67	73	106	113	106	142	62	75	73	108	89	93	70	76	NA	87	125	102	109	79	114	143	93	112	82	NA	94	90	68	95	69	NA	82	84	88	82	NA	NA	117	93	124	80	61
1504	aPFI1335w_2	PFI1335w::conserved Plasmodium protein, unknown function	728	1557	646	429	163	188	939	1559	304	599	126	230	706	1345	418	306	320	170	124	732	1066	673	608	496	1228	1465	683	575	520	NA	NA	844	232	572	327	581	367	515	360	218	NA	149	859	537	384	384	186
1505	aPFI1145w_1	PFI1145w::MAC-perforin, putative	102	155	125	75	76	63	131	154	153	123	74	79	114	151	127	93	83	77	65	98	196	133	142	83	164	210	140	131	98	NA	NA	126	81	127	86	93	112	116	137	111	NA	92	207	150	169	113	85
1506	aPF11_0439_0	PF11_0439::conserved protein, unknown function	329	442	401	224	192	87	461	464	322	460	120	136	364	508	337	255	200	132	83	388	1183	412	486	242	759	1223	552	480	342	143	NA	538	262	327	222	264	401	485	407	192	NA	118	968	814	595	357	158
1507	aPFL2520w_2	PFL2520w::reticulocyte-binding protein 3 homologue	664	446	168	99	81	209	953	411	150	146	70	256	693	469	149	115	90	214	102	259	236	156	366	298	893	486	122	176	231	224	502	338	86	150	169	299	324	213	131	83	NA	139	584	244	150	111	84
1508	aPFA0275c_1	PFA0275c::conserved Plasmodium protein, unknown function	202	362	204	147	110	112	272	344	149	237	96	123	190	305	139	124	123	99	NA	181	364	239	253	159	282	373	154	244	175	136	174	197	89	195	114	154	153	188	205	128	NA	108	293	289	306	173	115
1509	aMAL8P1.45_0	MAL8P1.45::conserved Plasmodium protein, unknown function	96	73	82	70	65	65	115	96	146	173	59	76	90	96	89	92	78	76	62	74	123	87	133	76	108	147	75	105	87	71	99	88	71	100	72	83	91	77	75	79	NA	100	138	128	131	75	68
1510	aPFL0625c_2	PFL0625c::eukaryotic translation initiation factor 3 subunit 10, putative	1522	2020	1751	1106	1523	1048	2253	2465	1217	1381	914	1630	1044	1313	1845	638	1679	566	NA	1842	3403	2290	2575	1151	1845	3060	2752	2870	1848	1766	1236	2447	957	2880	1733	1100	1093	1484	2061	1313	NA	576	2816	2965	3767	3607	2300
1511	aPF14_0028_0	PF14_0028::pre-mRNA splicing factor, putative	313	661	449	288	178	160	484	766	244	475	151	209	332	659	377	238	225	124	95	461	931	568	550	376	717	1210	621	669	458	261	374	548	165	636	266	349	304	587	412	224	NA	131	955	679	449	444	255
1512	aMAL13P1.314_1	MAL13P1.315::conserved Plasmodium protein, unknown function	113	NA	95	81	NA	86	184	143	127	147	82	99	103	111	106	100	100	93	60	123	196	116	179	118	159	165	102	143	121	101	128	107	85	121	89	117	103	104	110	94	NA	98	154	117	124	93	83
1514	aPFC0780w_1	PFC0780w::CPSF (cleavage and polyadenylation specific factor), subunit A, putative	171	279	182	110	103	89	288	291	198	NA	98	137	190	350	160	157	118	121	132	246	351	227	236	140	388	453	240	264	238	162	266	309	115	238	146	214	207	334	204	128	NA	NA	479	NA	234	180	102
1515	aPFL2240w_1	PFL2240w::conserved Plasmodium protein, unknown function	146	148	142	171	144	114	176	146	111	NA	135	134	125	165	112	185	162	113	100	137	269	232	312	158	239	221	163	267	256	153	156	161	101	205	154	200	120	119	115	123	NA	91	225	NA	139	NA	NA
1516	aMAL7P1.23_0	MAL7P1.23::RAP protein, putative	106	106	96	97	97	92	131	112	124	NA	85	110	92	117	89	105	106	98	82	98	151	149	183	130	148	141	NA	145	NA	103	121	108	76	153	108	150	89	97	85	82	NA	NA	171	NA	179	88	78
1517	aPF14_0042_0	PF14_0042::U3 small nucleolar ribonucleoprotein, U3 snoRNP, putative	183	239	180	121	88	89	281	264	170	146	92	111	168	255	170	140	118	107	91	194	286	202	204	138	331	315	178	227	183	129	244	249	119	180	115	159	180	218	171	113	NA	NA	NA	308	227	149	86
1518	aMAL13P1.251_0	MAL13P1.251::conserved Plasmodium protein, unknown function	120	147	117	100	101	77	154	160	NA	171	85	92	103	150	101	123	96	91	76	122	161	144	170	108	168	170	111	132	124	99	120	121	76	127	93	118	91	92	91	85	NA	94	145	155	126	97	74
1520	aPFI1645c_0		NA	NA	NA	NA	NA	NA	NA	NA	NA	NA	NA	NA	NA	NA	NA	NA	NA	NA	NA	NA	NA	NA	NA	NA	NA	NA	NA	NA	NA	NA	NA	NA	NA	NA	NA	NA	NA	NA	NA	NA	NA	NA	NA	NA	NA	NA	NA
1521	aPFD0960c_0	PFD0960c::60S ribosomal protein L7Ae-L30e, putative	546	698	682	372	226	158	527	535	245	558	165	185	366	579	374	398	269	152	176	587	938	469	501	291	760	901	456	471	355	229	481	632	238	339	249	277	487	663	549	341	NA	136	894	NA	506	365	158
1522	aPF11_0056_1	PF11_0056::conserved Plasmodium protein, unknown function	88	NA	77	67	72	NA	103	78	101	116	72	NA	81	85	92	97	85	88	NA	NA	96	104	104	88	101	98	73	105	81	NA	98	NA	73	105	75	92	79	73	87	81	NA	NA	100	NA	111	115	72
1523	aPF13_0078_1	PF13_0078::conserved Plasmodium membrane protein, unknown function	235	210	114	83	80	165	313	198	93	123	80	196	207	210	100	103	92	155	80	154	161	126	241	203	351	282	113	139	231	164	209	163	78	125	151	186	154	121	88	79	NA	102	267	188	139	94	90
1524	aPFL2110c_2	PFL2110c::conserved protein, unknown function	246	264	163	94	106	212	378	248	106	180	95	241	212	228	129	107	119	170	80	153	215	172	299	261	330	276	143	171	244	195	190	179	94	139	144	NA	150	135	108	87	NA	126	323	194	131	100	99
1525	aPFF1377w_0	PFF1377w::conserved Plasmodium membrane protein, unknown function	399	475	204	126	79	94	501	365	111	194	72	107	423	543	223	184	102	113	84	206	274	158	145	197	471	382	157	147	119	NA	NA	290	110	150	121	180	218	172	128	87	NA	NA	496	272	158	103	80
1526	aPFB0600c_0	PFB0600c::conserved Plasmodium protein, unknown function	182	183	141	NA	105	59	263	209	123	273	125	128	195	253	189	209	191	149	73	130	268	185	189	171	248	252	172	246	210	NA	269	178	165	184	174	190	112	121	140	106	NA	121	259	225	172	142	87
1527	aPF10_0181_1	PF10_0181::conserved protein, unknown function	104	113	104	76	69	63	123	114	100	110	62	74	90	121	101	94	70	75	NA	102	169	104	122	89	150	173	126	120	93	NA	216	105	70	107	72	88	102	103	112	88	NA	98	194	135	137	108	71
1528	aPF10_0282_0	PF10_0282::conserved Plasmodium protein, unknown function	332	354	263	259	183	225	438	365	122	381	130	267	317	374	207	214	206	174	81	235	384	426	446	398	694	502	192	330	359	251	281	296	101	292	206	384	265	213	199	151	NA	164	578	324	245	218	194
1529	aPFI0565w_1	PFI0565w::conserved Plasmodium protein, unknown function	418	397	347	318	397	563	465	462	214	434	311	495	280	413	213	77	443	270	92	268	630	485	773	697	468	607	350	584	624	444	322	347	134	457	387	574	197	208	216	150	NA	145	440	304	286	274	328
1530	aPF10_0275_1	PF10_0275::protoporphyrinogen oxidase	719	706	742	441	415	277	1089	1256	824	1384	438	NA	555	874	863	1296	579	491	92	667	1190	622	532	491	1336	1283	732	1053	675	607	1166	1096	702	626	519	545	437	544	554	467	NA	307	1484	1253	1266	854	314
1531	aMAL13P1.71_1	MAL13P1.71::conserved Plasmodium protein, unknown function	99	97	111	89	78	77	133	120	119	156	75	98	94	115	111	122	89	85	68	97	174	112	146	96	136	170	108	154	104	99	112	107	71	115	79	89	90	98	96	90	NA	97	172	251	156	113	86
1532	aMAL13P1.286_1	MAL13P1.286::conserved Plasmodium protein, unknown function	101	NA	100	121	65	79	129	159	115	180	62	86	102	160	104	122	79	77	60	114	157	126	134	93	153	198	127	136	97	91	106	120	70	119	74	100	103	137	100	85	NA	91	198	170	110	104	79
1533	aPF10_0050_0	PF10_0050::conserved Plasmodium protein, unknown function	140	NA	111	117	NA	129	186	154	145	152	82	129	136	136	110	120	165	102	67	123	199	164	158	159	212	224	110	163	148	133	143	133	76	149	97	147	129	109	114	107	NA	112	223	145	120	124	100
1535	aPF11_0292_0	PF11_0292::conserved Plasmodium protein, unknown function	309	533	501	382	328	255	386	472	180	345	305	243	282	469	296	272	367	178	203	411	702	584	747	333	614	698	587	724	648	345	326	453	176	640	379	427	306	403	471	311	NA	129	727	NA	479	705	NA
1536	aPFL1410c_0	PFL1410c::ABC transporter, (CT family)	1407	3196	2716	870	591	386	2178	4125	901	NA	497	644	1473	3040	1441	718	564	389	1257	2342	3386	1777	1399	768	3525	5450	2688	2449	1455	819	1432	3276	830	1798	729	835	1131	2074	1364	574	NA	110	3254	NA	1501	NA	NA
1537	aMAL13P1.365_1	MAL13P1.365::SNARE protein	86	107	95	89	71	71	169	97	83	NA	75	74	76	104	87	99	78	77	73	91	124	106	118	83	115	123	NA	112	NA	79	95	95	339	114	75	91	85	101	87	93	NA	82	121	NA	127	87	74
1538	aPF14_0613_1	PF14_0613::conserved Plasmodium membrane protein, unknown function	216	274	197	149	137	145	310	282	155	NA	128	204	217	264	168	171	163	158	95	211	259	246	299	194	363	361	190	276	285	186	233	NA	99	241	162	243	143	183	146	116	NA	NA	364	256	202	152	104
1539	aPFL0130c_2	PFL0130c::conserved Plasmodium protein, unknown function	1904	1833	1842	434	1083	951	2776	1882	622	NA	790	1504	1638	1952	1119	529	1118	1179	621	1938	2882	1596	2533	1740	3607	3350	1910	2079	2215	1835	2077	2427	864	1696	1590	2075	1382	1673	1325	719	NA	492	3723	2101	1876	1349	714
1540	aPFF0280w_0	PFF0280w::conserved Plasmodium protein, unknown function	81	98	NA	NA	NA	NA	114	98	143	137	69	NA	94	112	92	91	73	81	NA	NA	99	88	109	93	101	123	84	NA	NA	NA	92	92	66	103	71	80	NA	78	NA	74	NA	NA	109	195	112	66	64
1541	aPF07_0058_0	PF07_0058::conserved Plasmodium protein, unknown function	595	976	660	233	298	178	761	887	263	477	235	251	542	948	391	326	363	220	NA	700	1330	553	738	400	993	1304	725	551	567	338	652	858	294	415	389	488	618	745	561	264	NA	152	1281	712	575	439	188
1543	aPF11_0480_4	PF11_0480::sporozoite asparagine-rich protein	110	117	92	68	66	NA	135	111	103	140	71	NA	92	99	103	93	83	87	NA	95	139	107	160	87	119	128	86	105	87	85	121	101	74	116	77	93	85	84	90	80	NA	NA	141	NA	132	85	NA
1544	aMAL8P1.51_0	MAL8P1.51::Sec61 beta subunit, putative	1544	2311	2862	1849	1426	974	2120	2494	937	3148	1158	1874	1668	2538	2107	1697	1838	885	472	1674	3347	2469	2517	1483	3533	4023	2449	2828	2412	1573	1795	2252	780	2506	1408	1786	1597	1918	1634	958	NA	555	4399	NA	2311	2071	1113
1545	aPF07_0115_0	PF07_0115::cation transporting ATPase, cation transporter	177	325	240	266	131	166	218	290	137	NA	119	199	170	289	150	185	166	116	96	234	375	389	278	230	315	400	296	343	303	183	176	224	100	298	147	193	129	182	177	133	NA	104	278	NA	238	235	173
1546	aPF10_0188_0	PF10_0188::conserved Plasmodium membrane protein, unknown function	184	238	144	104	115	192	264	235	118	207	117	270	188	266	128	119	154	140	96	146	196	187	248	216	351	316	150	216	275	198	NA	179	75	175	139	272	159	154	112	84	NA	124	364	201	200	127	178
1547	aPF11_0482_0	PF11_0482::conserved Plasmodium protein, unknown function	541	626	408	298	339	307	704	649	219	663	357	453	341	513	361	397	461	365	97	387	828	634	701	581	710	757	433	860	667	467	396	408	305	439	514	493	318	313	357	282	NA	250	839	578	447	466	327
1548	aPF10_0087_0	PF10_0087::diphthine synthase	213	367	342	219	123	108	305	436	180	399	120	134	225	433	285	223	76	116	85	254	440	263	268	179	416	555	297	307	126	NA	NA	111	140	223	151	197	246	308	274	143	NA	107	563	428	371	255	156
1549	aPF13_0151_0	PF13_0151::conserved Plasmodium protein, unknown function	210	298	270	237	151	195	236	258	127	279	130	188	148	227	171	147	177	127	72	232	392	342	390	278	281	358	224	276	228	NA	190	221	95	287	157	247	167	233	284	151	NA	108	307	NA	296	200	169
1550	aPF10_0224_3	PF10_0224::dynein heavy chain, putative	205	314	249	129	115	126	305	338	152	187	97	161	213	355	212	152	141	125	72	272	514	242	301	193	456	492	236	270	216	149	276	302	117	247	151	189	216	269	233	142	NA	113	448	295	291	195	115
1551	aPF10_0204_0	PF10_0204::conserved Plasmodium protein, unknown function	269	247	180	217	196	254	382	267	146	349	162	NA	281	261	155	194	306	174	77	162	326	310	422	308	396	333	200	340	361	274	287	201	106	341	208	398	174	131	124	128	NA	132	410	186	189	179	194
1552	aPF14_0357_0	PF14_0357::succinyl CoA ligase, putative	162	222	138	89	99	118	233	249	106	150	84	149	156	221	127	117	115	107	72	146	231	153	217	172	278	330	167	215	185	161	211	195	83	155	120	186	132	132	94	83	NA	104	333	223	165	115	90
1553	aMAL13P1.78_0	MAL13P1.78::conserved Plasmodium protein, unknown function	118	151	141	180	89	108	157	140	125	202	73	101	102	131	117	142	107	84	66	121	209	165	187	149	179	205	124	164	127	95	126	115	75	145	93	112	104	115	110	108	NA	99	212	178	118	130	105
1554	aPF14_0172_2	PF14_0173::cyclic nucleotide-binding domain containing protein	168	139	139	91	NA	101	228	183	304	151	84	111	165	164	151	131	117	109	64	129	246	122	165	144	213	250	125	153	123	122	200	153	110	135	99	129	104	110	100	89	NA	112	274	160	150	101	84
1556	aPFI1620c_0	PFI1620c::conserved Plasmodium protein, unknown function	177	275	163	125	156	143	233	232	94	237	143	216	183	262	131	163	180	140	133	192	282	301	344	209	382	289	225	295	395	220	204	211	97	261	196	323	128	151	143	124	NA	109	317	NA	193	224	133
1557	aPF14_0326_4	PF14_0326::dynein-related AAA-type ATPase	327	624	439	293	143	115	456	557	185	NA	136	146	308	562	289	275	168	121	162	405	600	433	382	200	560	695	438	437	325	178	287	430	155	338	180	231	241	369	304	178	NA	93	582	NA	389	NA	128
1558	aPF07_0022_1	PF07_0022::conserved Plasmodium protein, unknown function	67	68	73	70	65	66	88	65	84	NA	65	66	62	74	78	91	69	72	67	75	98	85	104	72	79	113	NA	NA	NA	NA	NA	74	70	94	NA	77	NA	74	74	75	NA	NA	88	NA	120	79	67
1559	aMAL8P1.7_0	MAL8P1.7::conserved Plasmodium protein, unknown function	92	98	97	NA	69	NA	128	99	96	NA	NA	NA	97	117	119	101	71	78	NA	NA	163	NA	NA	NA	106	159	NA	NA	NA	NA	116	120	77	96	NA	87	79	83	82	74	NA	NA	127	NA	NA	NA	NA
1560	aPFE0325w_4	PFE0325w::conserved Plasmodium protein, unknown function	212	205	171	90	116	99	295	194	120	NA	110	134	190	223	152	125	149	155	103	206	369	217	308	178	307	383	118	242	232	162	248	255	136	205	164	209	152	184	196	135	NA	113	328	255	218	187	100
1561	aPF14_0229_1	PF14_0229::conserved Plasmodium protein, unknown function	362	729	522	249	233	151	483	704	180	NA	179	223	340	667	279	246	250	165	151	496	718	429	482	286	617	816	417	486	425	224	312	539	191	368	226	292	321	495	420	219	NA	134	732	558	444	427	158
1562	aPF08_0021_1	PF08_0021::SPRY domain, putative	327	417	270	193	297	206	448	398	152	357	230	356	264	397	194	234	328	262	115	352	556	547	701	453	674	651	338	662	637	394	471	426	162	501	385	589	184	180	163	130	NA	148	448	260	236	198	137
1563	aPFC0305w_0	PFC0305w::EB1 homolog, putative	152	163	121	86	76	85	177	157	98	234	70	88	131	116	103	99	80	83	75	125	167	108	131	101	177	183	110	119	103	95	127	116	82	127	82	111	97	98	108	87	NA	93	165	NA	161	92	76
1564	aPFI1225w_0	PFI1225w::conserved Plasmodium protein, unknown function	133	162	135	70	74	72	179	166	114	133	76	NA	119	173	128	105	89	93	73	137	224	105	133	129	NA	NA	NA	NA	NA	NA	172	162	107	111	93	109	92	92	94	83	NA	96	NA	NA	NA	NA	NA
1565	aPF14_0179_5	PF14_0179::conserved Plasmodium protein, unknown function	105	120	126	88	73	76	148	132	106	167	86	100	142	183	166	137	86	102	73	98	169	125	NA	98	165	182	130	167	110	104	123	111	70	116	81	102	97	99	114	93	NA	NA	187	NA	173	107	78
1566	aPF14_0594_2	PF14_0594::conserved Plasmodium protein, unknown function	124	191	127	97	64	71	145	186	NA	207	70	74	106	188	101	118	71	78	73	149	161	114	131	91	188	233	113	122	89	88	116	137	70	104	73	99	127	155	116	NA	NA	90	213	179	155	86	62
1568	aPF13_0102_1	PF13_0102::DNAJ-like Sec63 homologue	1011	1093	663	376	359	345	1402	1218	236	676	379	610	834	961	478	326	469	427	178	673	1141	719	848	590	1642	1510	706	897	594	540	776	669	294	502	491	533	553	587	480	287	NA	236	1678	852	730	493	339
1569	aPF13_0355_1	PF13_0355::conserved Plasmodium protein, unknown function	92	88	92	68	66	73	107	92	120	139	62	75	86	89	85	81	70	75	65	94	141	97	116	83	116	125	84	108	55	NA	106	96	66	100	73	90	84	84	83	76	NA	90	137	118	187	82	71
1570	aPFE0645w_0	PFE0645w::conserved Plasmodium protein, unknown function	347	658	487	379	267	233	452	679	202	523	196	292	295	630	348	275	298	180	86	373	804	475	452	405	627	792	446	517	417	NA	368	429	149	432	261	366	195	256	257	174	NA	129	491	298	288	288	214
1571	aPFE1370w_1	PFE1370w::hsp70 interacting protein, putative	NA	NA	NA	NA	NA	NA	NA	90	173	NA	NA	NA	134	159	198	187	230	191	NA	NA	NA	NA	NA	NA	NA	NA	78	NA	NA	NA	237	276	228	366	281	207	NA	NA	NA	NA	NA	NA	NA	NA	NA	NA	NA
1572	aPFF1400w_2	PFF1400w::RAP protein, putative	160	NA	141	120	107	88	221	168	146	247	93	104	158	149	135	202	128	110	NA	132	294	142	152	137	182	265	143	192	147	NA	196	146	120	138	111	126	123	117	116	124	NA	102	271	207	208	163	101
1573	aPF10_0344_1	PF10_0344::glutamate-rich protein	2040	1029	433	191	202	1313	3340	1233	260	273	159	2238	1982	1127	339	192	244	1121	181	785	600	378	1419	1618	4045	2029	377	427	1619	1595	1825	1028	143	326	824	1679	848	640	195	130	NA	411	2586	817	269	180	225
1574	aPFL0895c_1	PFL0895c::conserved Plasmodium protein, unknown function	478	677	338	216	125	124	770	772	232	420	105	155	581	747	331	250	198	127	126	478	768	300	327	309	973	1233	414	345	244	242	693	694	177	264	171	258	467	512	337	186	NA	123	1235	674	442	268	129
1575	aPF14_0170_6	PF14_0170::NOT family protein, putative	1162	2372	1445	894	658	500	1596	2287	649	1292	425	670	923	1977	958	987	711	439	118	1639	3383	1674	1153	985	2075	3631	1662	1960	1206	789	1152	2129	873	1382	816	745	1060	1569	1296	793	NA	279	2391	1374	1157	1098	449
1577	aPF11_0131_1	PF11_0131::conserved Plasmodium protein, unknown function	146	158	119	96	113	93	199	158	NA	191	104	122	144	158	112	133	132	116	113	162	227	190	774	160	254	264	143	215	210	157	190	151	94	186	135	199	117	105	100	99	NA	102	256	NA	225	122	93
1579	aPFL1360c_1	PFL1360c::conserved Plasmodium protein, unknown function	111	109	93	76	89	84	136	101	131	108	84	108	92	104	85	97	93	90	81	97	125	124	144	103	137	136	82	116	NA	88	109	106	72	115	87	117	86	88	85	77	NA	NA	125	NA	113	75	76
1580	aPFF1105c_0	PFF1105c::chorismate synthase	374	430	337	226	307	231	521	415	164	NA	287	415	337	495	233	286	375	274	219	401	626	612	781	461	734	721	361	699	743	413	369	432	162	537	386	571	209	201	169	136	NA	162	536	NA	220	199	194
1581	aPF14_0532_0	PF14_0532::LCCL domain-containing protein CCP2	108	148	119	77	75	73	153	142	129	NA	81	88	106	148	108	107	84	88	75	103	133	106	119	81	143	179	79	123	86	82	130	116	79	114	80	93	88	89	92	78	NA	96	136	NA	133	85	72
1582	aPFL1390w_1	PFL1390w::conserved Plasmodium protein, unknown function	123	142	101	68	86	85	180	148	136	NA	85	121	133	153	100	100	107	107	72	108	127	110	170	108	200	218	93	126	124	102	138	122	72	113	88	125	98	92	90	81	NA	102	178	110	117	81	79
1583	aPFL0835w_0	PFL0835w::GTP-binding protein, putative	287	372	308	187	204	145	469	372	151	223	166	284	339	420	245	222	251	203	108	300	527	353	436	283	624	623	317	375	457	274	384	380	134	352	251	445	262	268	221	129	NA	144	643	517	305	206	152
1584	aPF14_0252_1	PF14_0252::conserved Plasmodium protein, unknown function	111	121	99	100	95	95	139	116	95	199	91	116	97	118	93	129	131	106	72	117	160	165	247	158	195	182	109	169	174	122	130	119	73	147	114	154	99	102	85	88	NA	105	189	NA	120	92	75
1585	aPFL2020c_1	PFL2020c::conserved Plasmodium protein, unknown function	113	154	133	103	101	106	165	167	92	187	97	125	119	161	111	111	120	103	74	115	141	125	177	110	161	205	119	133	134	119	117	121	73	134	95	149	95	97	91	74	NA	93	162	NA	125	88	84
1586	aPFE1555c_1	PFE1555c::conserved Plasmodium protein, unknown function	114	108	94	72	81	101	149	115	95	130	71	138	117	123	92	91	85	116	78	103	122	106	225	123	166	203	87	113	138	118	130	105	65	109	99	133	100	93	88	75	NA	105	161	NA	168	76	77
1587	aPF11_0415_0	PF11_0415::conserved Plasmodium protein, unknown function	4615	3003	1317	355	1173	2723	8343	3910	486	598	841	6575	4899	3532	816	367	1322	3375	865	2557	1814	1349	6290	3571	10542	4812	1175	2124	6166	4494	3658	2870	352	906	2186	2493	3114	1595	677	311	NA	2593	8036	1747	847	563	1121
1588	aPF14_0588_3	PF14_0588::conserved Plasmodium protein, unknown function	303	588	297	164	88	112	442	667	138	299	76	163	322	641	222	180	108	109	120	337	548	305	286	201	538	723	347	311	234	167	288	404	126	305	142	243	224	272	188	110	NA	NA	463	NA	215	147	101
1589	aPFL1375w_0	PFL1375w::conserved Plasmodium protein, unknown function	547	557	442	319	363	265	722	631	208	764	384	431	399	546	293	444	519	450	98	433	872	479	746	463	693	800	429	695	609	507	475	407	337	343	419	408	284	317	329	260	NA	258	708	530	520	356	225
1590	aPFE1240w_0	PFE1240w::conserved protein, unknown function	846	1690	1241	777	510	291	1433	2031	449	1298	398	449	929	1677	788	513	564	237	204	1550	2776	1330	1246	611	2047	3057	1949	1620	1469	656	1053	1403	494	1420	623	903	738	1442	1135	640	NA	227	2345	2007	1495	1279	760
1591	aPFC1005c_0	PFC1005c::iron-sulfur cluster assembly accessory protein, putative	130	141	128	100	100	92	164	146	98	226	89	109	109	165	114	143	103	105	69	131	212	154	265	166	215	231	132	176	157	NA	147	155	93	122	108	133	110	117	128	113	NA	99	184	120	158	132	74
1592	aPFL0320w_0	PFL0320w::Rhodanese like protein, putative	84	70	72	67	61	69	102	76	72	NA	59	NA	87	77	83	85	68	73	62	82	106	78	NA	79	110	121	74	90	76	NA	101	81	64	96	68	71	73	74	71	71	NA	102	123	82	NA	64	63
1593	aPF14_0687_1	PF14_0686::conserved Plasmodium protein, unknown function	93	100	97	83	72	82	112	111	93	131	69	87	84	96	97	100	77	78	65	97	156	96	150	89	113	181	104	115	88	NA	98	97	69	111	72	87	83	97	90	80	NA	NA	132	107	116	80	74
1594	aPF08_0113_1	PF08_0113::vacuolar proton-translocating ATPase subunit A, putative	461	NA	291	162	119	172	828	606	265	376	113	229	686	744	271	203	181	157	85	342	523	288	414	297	1023	906	334	353	368	256	586	479	135	285	190	322	324	380	225	142	NA	126	1068	591	360	283	136
1595	aPF14_0550_0	PF14_0550::conserved Plasmodium protein, unknown function	504	752	580	531	220	161	691	768	317	883	156	184	502	668	458	381	278	137	108	639	1163	540	520	373	915	1316	654	631	490	294	591	726	238	NA	262	386	432	632	466	294	NA	130	1286	925	654	588	290
1596	aPFL1460c_0	PFL1460c::conserved Plasmodium protein, unknown function	237	257	188	113	NA	95	314	344	252	223	95	123	228	250	202	165	127	121	72	226	405	177	217	160	338	437	223	389	157	143	218	218	130	173	108	123	161	184	182	113	NA	110	362	280	NA	157	98
1598	aPF14_0722_2	PF14_0722::cysteine repeat modular protein 4	107	111	93	65	72	NA	133	109	NA	123	71	NA	92	107	89	85	75	78	79	120	143	95	112	85	120	160	117	107	90	91	108	103	76	102	70	92	81	88	82	76	NA	NA	127	NA	116	79	62
1599	aMAL7P1.132_2	MAL7P1.132::conserved Plasmodium protein, unknown function	107	110	96	87	94	89	135	110	85	130	91	123	105	121	101	118	100	111	86	123	149	132	172	112	153	171	99	153	130	128	128	109	72	134	101	154	91	90	88	79	NA	NA	148	NA	NA	NA	NA
1600	aPFC0506w_0	PFC0506w::conserved Plasmodium protein, unknown function	247	308	296	407	563	414	364	302	124	487	429	612	235	288	191	279	568	288	190	308	387	719	824	534	674	416	252	623	810	494	299	313	124	604	370	672	181	176	135	144	NA	194	448	NA	172	208	256
1601	aPFL0270c_0	PFL0270c::conserved Plasmodium protein, unknown function	702	830	616	309	389	259	1126	892	259	608	297	594	771	789	348	405	332	378	226	896	1238	810	1128	687	1767	1620	615	953	1046	718	902	1032	265	579	482	890	517	621	443	278	NA	234	1501	NA	552	510	136
1602	aPFL2310w_1	PFL2310w::RNA binding protein, putative	93	NA	97	NA	77	71	121	100	94	NA	NA	NA	101	115	108	101	NA	NA	68	100	142	119	124	NA	NA	NA	343	NA	NA	NA	140	120	86	NA	89	102	90	97	95	78	NA	95	NA	NA	NA	NA	NA
1603	aPFL2170c_1	PFL2170c::conserved Plasmodium membrane protein, unknown function	79	80	78	85	69	67	111	83	172	NA	71	71	74	84	85	102	77	76	NA	88	113	98	105	77	92	125	75	100	84	77	94	84	68	98	74	82	75	72	80	79	NA	NA	114	NA	117	74	68
1604	aPFE1120w_5	PFE1120w::conserved Plasmodium protein, unknown function	249	235	150	85	98	147	323	220	107	NA	92	192	210	241	125	115	105	167	90	190	200	141	306	216	385	322	109	158	242	189	225	189	85	133	151	242	127	133	106	83	NA	120	268	151	145	94	77
1606	aPFC0765c_0	PFC0765c::conserved Plasmodium protein, unknown function	582	744	580	602	618	465	865	735	222	1038	407	731	674	726	373	526	716	449	165	573	1196	1256	1359	841	1103	1020	803	1385	1510	896	650	627	288	948	691	1010	361	329	401	360	NA	305	1266	NA	518	803	377
1607	aPFE1145w_2	PFE1145w::conserved Plasmodium protein, unknown function	412	514	316	148	107	109	538	493	156	238	86	136	413	549	205	171	118	109	97	315	409	190	204	135	606	569	271	199	167	133	341	321	124	173	116	155	225	173	175	94	NA	NA	492	NA	190	113	87
1608	aPF11_0079_1	PF11_0079::conserved Plasmodium protein, unknown function	430	185	152	74	95	80	546	233	128	101	74	96	837	592	262	144	156	232	82	358	496	133	209	NA	182	350	171	142	131	106	558	327	129	157	175	208	181	123	125	90	NA	98	415	383	153	98	75
1609	aPFI0950w_0	PFI0950w::protein disulfide isomerase, putative	266	354	205	151	156	235	367	325	128	234	152	343	310	365	173	153	236	214	97	222	268	252	369	351	445	400	187	279	334	265	276	245	99	265	210	426	206	209	139	100	NA	174	498	271	206	138	161
1610	aPF14_0667_0	PF14_0667::conserved Plasmodium protein, unknown function	311	314	236	110	137	114	385	350	157	246	130	149	251	359	239	243	195	213	85	270	491	203	305	189	366	383	215	262	235	175	351	300	212	153	194	197	161	146	152	124	NA	132	385	273	239	141	89
1611	aPF14_0176_0	PF14_0176::conserved Plasmodium protein, unknown function	236	300	208	152	135	132	386	364	129	286	128	192	273	332	191	182	174	153	84	216	357	242	307	218	500	474	258	309	294	213	286	221	99	219	155	228	182	215	157	116	NA	121	444	331	251	183	138
1613	aPF10_0125_1	PF10_0125::conserved Plasmodium protein, unknown function	106	92	93	94	78	76	122	93	89	NA	68	84	NA	91	100	101	81	81	69	139	177	99	140	91	103	213	93	104	82	NA	108	87	73	98	71	84	93	77	78	91	NA	NA	145	120	169	83	77
1614	aPF13_0155_3	PF13_0155::conserved Plasmodium family, unknown function	121	123	85	91	81	107	162	128	93	NA	75	131	135	132	94	99	90	102	66	115	143	140	245	143	198	220	95	168	149	NA	122	109	98	149	98	136	101	96	89	75	NA	97	175	120	143	79	84
1615	aPFC0170c_0	PFC0170c::dihydrolipoamide acyltransferase, putative	609	706	487	391	480	397	1171	931	291	866	380	639	784	660	459	442	595	341	95	592	1044	854	1146	776	1649	1476	676	1108	1168	776	837	742	232	722	553	786	450	440	366	347	NA	272	1605	677	551	696	411
1616	aPFD0965w_4		169	224	192	103	89	110	198	248	130	211	77	108	137	248	150	132	105	101	69	227	341	156	282	195	220	419	186	183	155	124	167	211	98	148	104	125	147	224	198	120	NA	101	267	210	NA	135	90
1617	aPFL1075w_0	PFL1075w::transcription factor with AP2 domain(s)	117	103	138	90	NA	82	134	123	122	145	122	87	103	127	115	120	130	92	63	131	211	123	201	113	142	229	108	129	108	102	126	118	89	119	90	95	96	91	96	92	NA	100	160	120	NA	113	84
1619	aPFC0880c_0	PFC0880c::conserved Plasmodium protein, unknown function	102	120	86	88	69	76	119	108	NA	114	72	82	91	109	82	95	75	81	86	123	115	107	129	97	141	143	NA	106	98	86	103	99	70	114	77	99	86	84	86	77	NA	NA	144	NA	126	77	68
1620	aPF10_0356_1	PF10_0356::liver stage antigen-1	261	329	153	86	66	70	359	324	NA	114	70	81	266	339	117	98	74	82	238	232	176	99	115	83	619	381	NA	113	100	87	315	243	78	112	75	96	110	107	90	76	NA	NA	213	NA	151	NA	62
1621	aPF11_0417_0	PF11_0417::conserved Plasmodium protein, unknown function	NA	NA	NA	NA	60	NA	99	NA	86	NA	71	NA	65	69	NA	80	NA	73	NA	NA	NA	NA	NA	65	NA	NA	184	NA	NA	NA	NA	NA	NA	NA	NA	NA	NA	NA	NA	NA	NA	NA	91	NA	NA	77	NA
1622	aPFF0595c_1	PFF0595c::leucine-rich repeat protein 5, LRR5	1025	1150	667	303	655	1010	1677	1246	204	476	526	1884	1072	1069	420	317	650	815	550	909	1130	929	1619	1085	1715	1546	698	1150	1668	1096	949	1022	263	921	847	1588	604	538	372	277	NA	421	2015	NA	580	489	517
1623	aPF14_0105_0	PF14_0105::conserved Plasmodium protein, unknown function	311	267	198	144	212	210	603	386	174	428	184	298	569	444	257	192	295	164	98	418	452	296	405	281	343	640	229	330	412	270	353	243	168	263	218	343	210	153	146	124	NA	134	639	NA	317	183	140
1624	aPFL2420w_1	PFL2420w::conserved Plasmodium protein, unknown function	149	145	125	79	82	83	178	154	105	NA	73	96	132	163	109	109	86	92	73	156	178	116	142	107	144	199	100	120	102	95	136	133	84	117	81	104	92	88	94	80	NA	NA	148	NA	137	90	74
1625	aPF11_0389_1	PF11_0389::calcium-binding protein, putative	90	92	83	66	70	NA	119	89	101	NA	75	81	84	85	90	87	74	78	NA	107	123	NA	126	80	103	140	86	106	86	86	109	96	74	101	75	95	81	81	82	75	NA	NA	119	NA	96	NA	NA
1626	aPFA0730c_0		NA	NA	NA	NA	NA	NA	NA	NA	NA	NA	NA	NA	NA	NA	NA	NA	NA	NA	NA	NA	NA	NA	NA	NA	NA	NA	NA	NA	NA	NA	NA	NA	NA	NA	NA	NA	NA	NA	NA	NA	NA	NA	NA	NA	NA	NA	NA
1627	aMAL8P1.162_2	MAL8P1.162::surface-associated interspersed gene 8.3 (SURFIN8.3)	190	214	225	114	107	98	252	223	128	195	94	109	159	194	159	147	108	101	84	279	616	327	321	179	235	394	304	367	244	155	206	241	202	221	163	175	130	187	447	250	NA	104	322	NA	610	463	104
1628	aPFI0625c_0	PFI0625c::eukaryotic initiation factor 3, gamma subunit domain containing protein	134	207	157	145	84	87	162	207	106	261	82	88	133	232	133	151	96	87	85	182	241	164	190	114	276	333	197	182	162	100	172	196	93	158	101	124	142	173	157	102	NA	NA	312	NA	182	147	96
1630	aPF07_0074_2	PF07_0074::conserved Plasmodium protein, unknown function	140	140	122	85	84	83	180	140	151	450	80	99	131	137	117	107	94	88	77	192	226	140	151	118	167	219	124	148	118	106	140	117	79	126	86	110	106	107	107	87	NA	113	208	NA	187	101	92
1631	aPFD1110w_1	PFD1110w::conserved Plasmodium membrane protein, unknown function	3575	2807	1391	527	789	2314	5631	2653	517	1011	755	4185	3335	2537	1047	662	1123	3016	523	2011	1934	1305	3900	2762	6433	3840	1170	1870	3479	3277	3417	2239	574	1038	2512	2493	1683	1452	685	350	NA	1841	5035	1698	796	591	844
1632	aPF11_0464_0	PF11_0464::Serine-Threonine protein kinase, putative	268	165	113	88	88	240	426	194	98	155	84	353	296	217	113	116	382	251	87	161	174	129	306	304	523	289	101	134	270	235	295	173	72	118	169	287	185	140	93	83	NA	148	436	171	151	90	96
1633	aPF10_0229_0	PF10_0229::conserved Plasmodium protein, unknown function	76	72	78	62	59	69	83	71	84	NA	60	72	68	78	81	86	63	73	67	94	111	78	93	71	98	157	90	90	69	NA	89	85	65	98	67	73	70	75	78	72	NA	82	121	94	120	69	62
1634	aPFL1070c_1	PFL1070c::endoplasmin homolog precursor, putative	508	712	607	542	396	460	885	898	245	971	318	747	698	903	525	547	350	337	112	592	1170	945	1183	763	1139	1229	817	1123	1039	NA	701	719	264	940	560	900	420	563	557	370	NA	243	1211	675	643	830	514
1635	aMAL8P1.153_3	MAL8P1.153::transcription factor with AP2 domain(s)	818	819	340	189	547	846	1407	918	152	316	398	1546	935	802	305	211	700	755	134	614	773	559	1444	1123	1769	1220	466	740	1275	NA	825	686	160	519	705	1258	385	359	208	143	NA	400	1298	630	308	249	394
1636	aMAL13P1.239_2	MAL13P1.239::conserved Plasmodium protein, unknown function	153	180	128	206	132	129	210	179	121	391	122	157	174	199	125	185	174	118	70	189	348	302	416	244	254	298	188	345	316	NA	196	159	92	278	171	244	139	122	110	117	NA	124	287	192	155	175	189
1637	aPFI0260c_5	PFI0260c::dynein heavy chain, putative	65	67	72	65	57	66	89	75	85	155	58	70	66	71	81	81	63	74	63	81	101	79	95	71	92	121	94	88	67	NA	79	72	60	87	62	67	76	75	77	73	NA	NA	96	140	100	91	62
1640	aPFL0725w_0	PFL0725w::thioredoxin peroxidase 2	117	131	101	86	81	80	151	128	506	118	84	105	118	138	103	111	89	99	107	132	148	117	162	105	216	170	100	138	160	112	136	124	71	134	91	126	100	110	90	81	NA	111	179	NA	110	85	76
1641	aPF11_0387_0	PF11_0388::conserved Plasmodium protein, unknown function	75	NA	NA	NA	58	NA	105	NA	NA	72	NA	NA	75	86	75	83	64	70	NA	NA	88	NA	366	NA	NA	94	NA	NA	NA	NA	88	NA	64	NA	NA	NA	NA	NA	NA	NA	NA	NA	92	NA	113	NA	64
1642	aPFI0455w_1	PFI0455w::exoribonuclease, putative	245	493	345	259	196	120	358	418	122	352	143	170	227	442	208	293	182	140	297	548	656	410	436	257	767	769	367	417	352	198	397	545	180	325	195	257	387	534	331	178	NA	144	843	NA	316	245	116
1643	aMAL13P1.352_0	MAL13P1.352::conserved Plasmodium protein, unknown function	934	1934	1471	792	773	343	1468	1917	343	1550	521	737	1031	1871	912	759	810	312	696	2108	2884	1970	1783	951	2526	3013	2030	2013	1586	894	1331	1993	515	1526	817	1156	1023	1675	1443	859	NA	301	2755	NA	1729	1461	536
1645	aPF11_0481_0	PF11_0481::Tubulin-tyrosine ligase family, putative	243	253	236	101	96	93	358	322	105	225	83	140	222	324	163	184	97	128	87	215	246	155	244	131	386	358	138	198	175	117	225	235	100	138	107	127	105	121	110	81	NA	96	250	NA	108	NA	NA
1646	aPFE0270c_1	PFE0270c::DNA repair protein, putative	184	187	175	203	254	213	284	214	115	NA	246	332	174	204	141	240	314	213	95	232	330	390	505	329	399	382	206	468	513	246	269	229	113	402	254	410	155	162	133	128	NA	152	NA	NA	NA	89	NA
1647	aPFD0385c_0	PFD0385c::AAA family ATPase, putative	998	643	321	183	185	280	1293	559	140	237	155	408	820	531	222	205	203	291	216	517	438	311	720	667	1956	981	281	346	588	544	1026	533	144	292	368	672	494	335	228	142	NA	182	1267	NA	280	226	145
1648	aMAL8P1.112_0	MAL8P1.112::conserved Plasmodium protein, unknown function	109	105	93	80	72	81	137	115	88	105	74	84	94	111	93	103	80	87	71	124	162	108	168	99	138	149	105	125	120	98	142	121	80	134	107	145	81	89	101	80	NA	NA	150	NA	131	91	71
1649	aPFB0605w_0	PFB0605w::protein kinase, putative	117	101	98	105	92	84	145	108	143	149	85	98	120	116	112	145	103	94	70	149	183	140	201	108	136	198	99	147	140	110	141	112	85	NA	95	116	99	94	93	88	NA	NA	173	NA	124	106	89
1650	aPF14_0387_1	PF14_0387::Major Facilitator Superfamily, putative	316	435	732	635	435	258	431	456	238	1105	373	NA	298	519	581	743	570	293	96	445	1009	814	1109	503	741	782	639	1013	1004	507	357	453	199	667	479	595	256	260	386	363	NA	214	619	NA	338	628	348
1651	aPFF0745c_1	PFF0745c::ribonuclease, putative	161	219	166	103	92	115	190	273	178	155	95	136	136	244	139	116	126	109	79	195	306	219	318	181	229	328	255	240	257	165	155	229	104	202	148	178	144	181	198	124	NA	99	296	NA	259	201	126
1652	aPFE0925c_0	PFE0925c::snrnp protein, putative	1053	1093	724	327	336	373	1170	1118	274	577	289	515	586	950	476	389	430	404	136	821	1187	727	828	693	1274	1414	711	829	781	544	749	801	328	481	463	527	585	679	634	310	NA	257	1358	937	644	464	296
1653	aPF10_0215_1	PF10_0215::conserved Plasmodium membrane protein, unknown function	139	197	156	98	63	70	190	227	100	129	72	84	147	214	127	112	74	79	70	154	198	112	138	90	241	334	164	129	115	91	158	178	82	116	75	93	163	186	157	89	NA	97	347	252	175	113	80
1654	aPFL0600w_1	PFL0600w::conserved Plasmodium protein, unknown function	65	NA	78	68	57	68	79	67	73	83	65	72	67	74	81	85	64	74	65	76	92	83	117	70	87	104	78	92	89	73	79	82	64	94	66	78	71	73	74	75	NA	96	138	169	109	67	71
1655	aPFI0345w_0	PFI0345w::GTPase activator, putative	91	100	90	83	71	81	111	109	NA	110	NA	NA	76	NA	NA	NA	NA	NA	69	99	150	140	149	117	115	109	87	128	110	NA	NA	88	NA	NA	71	NA	NA	NA	115	87	NA	NA	112	110	116	93	NA
1656	aPF00_0002_1	MAL7P1.206::DNA mismatch repair enzyme, putative	145	127	105	79	85	101	201	159	119	140	79	118	141	148	119	130	106	114	72	138	187	120	177	143	197	171	112	130	139	NA	164	116	88	112	97	123	103	96	94	90	NA	105	182	148	175	95	71
1657	aPF08_0006_0	PF08_0006::prohibitin, putative	178	233	283	272	193	125	256	307	146	454	159	165	188	287	226	343	249	125	72	210	464	332	430	242	357	419	295	422	350	NA	218	231	120	305	188	223	157	183	195	174	NA	122	406	736	231	307	212
1658	aMAL7P1.95_1	MAL7P1.95::conserved Plasmodium protein, unknown function	156	141	97	73	70	76	247	166	100	112	67	96	169	159	103	96	81	93	63	114	134	102	134	101	172	185	103	121	101	NA	135	106	69	111	79	95	89	85	89	78	NA	90	161	122	121	85	79
1659	aPF10_0341_0		NA	NA	NA	NA	NA	NA	NA	NA	NA	NA	NA	NA	NA	NA	NA	NA	NA	NA	NA	NA	NA	NA	NA	NA	NA	NA	NA	NA	NA	NA	NA	NA	NA	NA	NA	NA	NA	NA	NA	NA	NA	NA	NA	NA	NA	NA	NA
1661	aPF14_0192_0	PF14_0192::glutathione reductase	443	311	315	226	429	171	619	341	133	547	291	390	NA	NA	230	448	465	355	226	291	546	595	747	355	575	392	274	675	617	338	391	336	153	495	387	545	259	206	208	240	NA	206	601	NA	245	307	138
1663	aPFF0735w_0	PFF0735w::conserved Plasmodium protein, unknown function	95	110	102	80	69	67	128	120	150	101	70	79	98	130	96	112	80	82	91	119	144	NA	118	83	131	162	NA	108	96	83	125	119	85	105	81	90	83	89	85	82	NA	88	151	NA	113	95	70
1664	aPF14_0177_1	PF14_0177::DNA replication licensing factor MCM2	285	263	216	143	292	165	481	282	119	277	219	353	323	336	178	317	372	NA	122	265	357	330	529	316	576	365	NA	412	529	356	379	293	133	238	296	456	229	197	148	135	NA	204	595	NA	178	189	107
1665	aPFB0870w_0	PFB0870w::conserved Plasmodium protein, unknown function	455	438	485	292	266	194	563	351	138	419	172	283	377	411	296	331	243	186	217	538	796	695	718	417	750	816	451	700	557	327	483	570	228	618	365	467	298	424	367	217	NA	171	613	NA	349	300	172
1666	aMAL7P1.149_1	MAL7P1.149::conserved Plasmodium protein, unknown function	1170	1471	1006	1012	1126	963	1662	1410	275	2067	845	2012	1157	1500	652	1397	1167	1199	484	1205	2774	2171	3268	2122	2830	2074	1863	3065	3074	2170	1328	1453	638	2422	1928	2331	779	697	747	752	NA	746	2264	NA	725	1418	NA
1667	aMAL7P1.91_3	MAL7P1.91::exported serine-threonine protein kinase	129	149	138	94	114	104	173	146	129	NA	108	145	118	158	118	119	125	123	77	179	222	175	252	180	233	239	143	198	219	166	161	164	103	171	139	200	112	124	107	91	NA	114	249	NA	145	136	91
1668	aMAL7P1.120_0	MAL7P1.120::ubiquitin C-terminal hydrolase, putative	190	249	196	109	92	90	250	250	131	NA	85	102	167	262	143	141	111	102	90	233	310	169	225	148	352	426	256	189	182	122	188	230	100	157	109	133	215	247	213	117	NA	93	451	237	193	171	87
1669	aPF14_0740_1	PF14_0740::Plasmodium exported protein (hyp17), unknown function	146	257	549	229	108	77	187	275	168	406	98	90	124	270	353	335	130	89	80	321	658	399	346	137	NA	599	426	501	299	120	173	345	176	324	168	141	154	162	251	174	NA	NA	281	223	276	NA	NA
1670	aPF13_0321_1	PF13_0321::conserved Plasmodium protein, unknown function	139	170	129	101	101	97	159	183	118	NA	97	124	128	201	113	116	120	98	73	170	214	204	271	148	243	278	154	197	207	142	151	161	82	NA	123	161	136	141	129	90	NA	104	301	NA	133	111	103
1671	aPF13_0016_0	PF13_0016::methyl transferase-like protein, putative	117	134	183	154	136	113	140	135	121	220	120	127	101	152	146	183	151	106	73	142	221	202	271	173	183	186	128	215	192	144	144	128	85	174	130	166	94	120	150	106	NA	108	173	NA	155	150	122
1672	aMAL8P1.152_0	MAL8P1.152::conserved Plasmodium protein, unknown function	239	262	269	175	108	105	266	298	110	248	99	116	199	359	178	204	126	99	93	296	469	315	321	227	382	449	288	271	244	157	243	241	116	205	138	201	166	200	192	131	NA	97	392	NA	189	181	109
1673	aMAL13P1.316_1	MAL13P1.316::conserved Plasmodium protein, unknown function	1472	1455	1274	509	555	410	1891	1836	854	1366	610	706	1049	1581	1131	1026	791	846	243	1547	2382	1179	1566	1027	2539	2919	1500	1855	1451	1219	1579	1949	1562	833	1059	935	985	1135	1346	990	NA	480	2647	2173	1814	1459	325
1674	aPF08_0109_1	PF08_0109::proteasome subunit alpha type 5, putative	692	799	620	318	335	341	858	772	216	536	251	484	585	862	431	363	423	332	108	615	973	581	831	572	897	1163	604	688	655	452	591	681	215	496	389	472	389	415	413	250	NA	165	1014	621	499	504	261
1675	aPFE0100w_0	PFE0100w::conserved Plasmodium protein, unknown function	136	213	137	213	85	99	158	253	85	210	79	116	129	200	112	151	103	90	74	148	184	187	228	144	195	221	136	166	136	113	129	158	77	174	98	126	105	151	122	98	NA	100	332	139	129	132	90
1676	aMAL7P1.38_1	MAL7P1.38::regulator of chromosome condensation protein, putative	365	471	545	394	334	316	462	571	192	672	277	398	315	489	388	428	433	253	96	646	983	855	1038	559	770	1176	793	1093	721	509	426	728	279	803	482	456	278	428	541	382	NA	192	757	493	564	716	296
1677	aPF11_0316_0	PF11_0316::conserved Plasmodium family, unknown function	322	256	217	179	114	99	425	292	121	274	98	134	265	289	199	201	229	124	78	299	426	232	292	187	360	466	292	262	208	NA	319	250	122	193	139	152	197	252	210	140	NA	114	491	372	273	204	119
1678	aPF14_0026_1	PF14_0026::U1 small nuclear ribonucleoprotein C	226	305	248	213	148	143	324	335	117	288	122	182	228	342	209	223	185	136	85	305	538	350	498	279	382	584	291	393	340	NA	278	356	133	299	190	235	216	335	290	172	NA	131	450	503	287	247	169
1679	aPF13_0103_0	PF13_0103::conserved Plasmodium protein, unknown function	91	89	80	68	58	69	118	100	74	105	60	67	90	99	87	88	65	70	NA	85	94	79	133	77	103	130	71	NA	72	NA	94	NA	59	90	62	70	89	83	80	72	NA	NA	173	90	NA	74	61
1680	aPFD0440w_1	PFD0440w::peptidase, M22 family, putative	153	143	137	146	NA	123	192	163	135	186	158	164	133	159	136	160	175	134	65	148	306	245	347	251	271	251	166	281	254	NA	188	165	114	224	148	203	125	150	108	119	NA	116	314	192	NA	149	161
1682	aPFI0795w_1	PFI0795w::conserved Plasmodium protein, unknown function	83	87	85	86	74	68	100	85	81	140	75	79	83	93	83	118	82	78	83	100	126	110	137	85	121	135	95	125	103	89	NA	NA	103	116	NA	NA	82	83	81	85	NA	91	553	124	123	93	68
1683	aPFD0910w_0	PFD0910w::conserved Plasmodium protein, unknown function	NA	NA	NA	NA	61	NA	96	NA	NA	NA	59	NA	81	74	73	77	63	70	NA	NA	NA	NA	NA	NA	NA	NA	59	NA	NA	NA	NA	NA	NA	NA	64	NA	NA	NA	NA	NA	NA	NA	1821	NA	265	NA	NA
1684	aPF14_0334_3	PF14_0334::NAD(P)H-dependent glutamate synthase, putative	372	336	190	89	129	128	634	283	137	147	109	229	473	319	162	128	127	152	230	322	265	202	368	248	810	489	188	234	404	281	426	325	116	199	191	349	246	185	118	102	NA	147	662	NA	205	142	103
1685	aPF10_0146_2	PF10_0146::conserved Plasmodium protein, unknown function	176	147	109	80	87	149	243	164	NA	104	91	188	182	180	102	107	103	147	99	154	143	133	267	166	309	218	NA	150	232	163	176	143	76	131	122	201	122	113	84	83	NA	112	244	NA	113	99	82
1686	aPFE1555c_3	PFE1555c::conserved Plasmodium protein, unknown function	78	72	70	NA	63	NA	103	NA	NA	NA	NA	74	74	84	76	85	70	88	NA	80	91	NA	118	81	89	104	NA	94	91	NA	88	NA	66	NA	73	83	71	72	NA	NA	NA	NA	93	NA	87	67	64
1687	aPFF1005w_0	PFF1005w::conserved Plasmodium protein, unknown function	137	151	126	86	76	74	198	178	113	115	83	102	142	217	126	164	104	115	81	137	207	140	180	115	215	240	142	184	162	121	167	169	99	132	112	129	131	152	160	117	NA	97	304	NA	NA	NA	NA
1688	aPFC0615w_1	PFC0615w::conserved Plasmodium protein, unknown function	128	115	95	72	81	120	142	102	195	NA	82	115	108	118	88	91	87	106	74	111	122	114	174	148	146	140	81	129	154	116	117	101	67	118	90	132	82	80	82	74	NA	98	139	NA	151	84	73
1689	aPF08_0016_0	PF08_0016::conserved Plasmodium protein, unknown function	235	310	215	155	102	99	243	325	100	134	87	93	195	310	154	164	116	98	90	265	324	223	276	168	321	369	204	197	168	125	217	275	109	200	125	174	233	255	177	121	NA	104	391	NA	150	149	105
1691	aPF10_0025_1	PF10_0025::PF70 protein	2086	3054	1337	280	162	149	3276	4318	451	408	144	224	2474	4485	1051	351	215	147	NA	2079	1998	517	497	492	4871	4905	993	596	504	501	2447	2919	349	477	250	613	2026	2212	1113	226	NA	149	7680	2171	1273	478	152
1692	aPFE1250w_0	PFE1250w::acyl-CoA synthetase, PfACS10	1651	1902	1016	495	685	443	2861	2078	428	NA	450	1014	1814	2047	783	627	847	643	NA	1723	1891	1179	1788	1256	4601	3441	1259	1821	1845	1612	2392	2556	535	1281	1255	1537	1510	1666	836	513	NA	529	4433	2269	1215	1092	616
1693	aPFB0575c_1	PFB0575c::conserved Plasmodium protein, unknown function	83	92	90	79	68	72	99	99	99	102	64	69	80	115	96	99	77	76	NA	101	127	100	145	82	106	139	99	108	111	86	93	NA	65	101	76	108	77	84	95	80	NA	NA	146	116	106	86	77
1694	aPFB0760w_0	PFB0760w::MtN3-like protein	824	704	683	213	264	188	1084	932	397	632	283	372	615	777	666	572	456	500	137	622	1127	441	746	501	921	920	421	639	592	491	848	755	650	265	466	401	433	441	476	286	NA	251	1303	789	591	398	150
1695	aPFD1145c_0	PFD1145c::reticulocyte binding protein homolog 5, Rh5	1030	481	235	133	93	238	1393	451	146	196	85	335	942	535	188	154	111	253	134	445	305	171	440	517	1681	800	194	207	410	452	1102	496	105	150	246	470	589	328	145	93	NA	174	1538	587	234	130	99
1696	aPF13_0330_1	PF13_0330::ATP-dependent DNA helicase, putative	332	530	568	247	205	124	469	559	189	335	154	177	355	612	385	231	232	137	112	462	814	414	504	308	652	889	402	491	390	232	393	490	182	395	230	279	326	469	367	215	NA	140	732	505	399	402	235
1697	aPFL0990w_0	PFL0990w::conserved Plasmodium protein, unknown function	188	226	176	139	124	130	241	302	113	202	114	169	196	292	160	162	162	119	78	213	338	229	341	234	304	396	248	303	298	195	197	220	99	231	146	232	151	194	166	119	NA	107	361	230	191	203	157
1698	aPF13_0349_0	PF13_0349::nucleoside diphosphate kinase b, putative	120	NA	103	88	87	96	129	96	97	117	85	92	732	1099	517	1027	1027	614	NA	125	158	132	160	113	131	118	85	126	115	NA	952	786	299	1128	807	1026	91	95	84	NA	NA	NA	129	105	NA	NA	NA
1699	aMAL13P1.85_0	MAL13P1.85::conserved Plasmodium protein, unknown function	99	126	101	81	67	75	146	129	151	142	69	81	107	135	99	117	81	83	70	120	162	107	125	102	132	176	103	123	110	NA	120	107	70	105	76	85	87	103	98	80	NA	92	197	169	125	93	76
1700	aPFE1330c_1	PFE1330c::conserved Plasmodium protein, unknown function	96	103	95	106	93	87	127	114	135	207	81	107	102	121	99	130	105	90	67	97	192	131	166	121	152	160	113	144	145	NA	116	107	72	133	93	102	94	98	97	82	NA	101	193	104	149	112	95
1701	aPF14_0188_0	PF14_0188::conserved Plasmodium membrane protein, unknown function	283	352	278	271	NA	126	340	430	183	403	110	146	235	385	244	317	168	150	77	327	531	329	333	225	409	487	263	386	236	NA	362	391	203	294	169	171	230	326	240	177	NA	122	522	399	232	227	123
1703	aPF13_0330_0	PF13_0330::ATP-dependent DNA helicase, putative	449	716	835	209	327	149	499	562	244	410	250	235	269	514	375	223	302	163	281	672	864	720	750	387	751	841	634	705	559	263	262	541	201	436	302	276	346	479	559	322	NA	160	340	NA	NA	NA	NA
1704	aPF13_0254_4	PF13_0254::conserved Plasmodium membrane protein, unknown function	140	181	150	102	97	82	167	187	91	182	96	129	126	198	120	178	120	112	90	139	183	148	193	120	179	176	135	175	186	114	126	147	91	124	122	126	91	91	96	96	NA	NA	133	129	NA	NA	NA
1705	aPFL2360w_0	PFL2360w::conserved Plasmodium protein, unknown function	91	98	79	NA	67	NA	133	82	NA	NA	67	NA	90	93	81	85	69	73	NA	98	109	NA	112	78	114	127	NA	NA	89	NA	98	87	70	99	NA	83	75	74	NA	74	NA	NA	115	NA	132	75	61
1706	aPF10_0230_0	PF10_0230::conserved Plasmodium protein, unknown function	90	90	84	68	68	70	121	99	NA	NA	NA	78	88	89	92	93	76	84	NA	121	132	90	107	81	NA	146	NA	NA	104	NA	109	98	78	105	75	84	83	82	NA	81	NA	NA	130	NA	135	84	NA
1707	aPFL0600w_0	PFL0600w::conserved Plasmodium protein, unknown function	152	186	173	131	128	121	187	211	101	194	106	147	156	208	132	167	129	105	89	180	241	213	260	169	204	231	NA	221	228	149	144	176	91	173	124	159	109	119	NA	112	NA	97	227	NA	157	157	83
1708	aPF10_0362_3	PF10_0362::DNA polymerase zeta catalytic subunit, putative	152	161	125	92	113	104	181	146	98	196	101	128	129	159	113	123	131	120	84	160	212	169	237	148	202	198	NA	187	182	150	151	149	89	163	119	155	107	104	NA	89	NA	110	215	NA	138	103	88
1709	aPFL1350w_1	PFL1350w::RNA pseudouridylate synthase, putative	74	80	78	70	64	NA	97	84	NA	NA	69	NA	82	80	83	92	70	78	76	98	102	91	103	82	97	121	NA	98	99	94	93	82	71	101	69	75	72	82	NA	79	NA	NA	107	NA	102	75	73
1710	aPF11_0411_0	PF11_0411::conserved Plasmodium protein, unknown function	96	NA	70	NA	62	68	142	90	NA	NA	NA	NA	96	63	82	85	66	73	NA	83	93	NA	NA	64	88	97	67	NA	74	NA	NA	NA	63	89	64	66	NA	76	NA	NA	NA	NA	99	NA	103	72	68
1711	aPF14_0484_1	PF14_0484::acetyl-CoA acetyltransferase, putative	67	NA	74	68	65	NA	86	NA	100	NA	74	68	76	73	84	94	74	72	NA	82	102	NA	101	69	99	108	NA	104	99	78	84	NA	62	99	69	74	69	NA	NA	NA	NA	NA	95	NA	NA	75	71
1712	aPF11_0507_1	PF11_0506::Antigen 332, DBL-like protein	306	333	596	416	517	252	464	383	234	NA	397	498	332	464	483	608	681	364	NA	411	1861	1023	1383	493	516	715	726	1385	1340	529	391	534	424	907	716	598	216	219	361	347	NA	189	685	901	415	727	269
1713	aPFE0880c_0	PFE0880c::f-actin capping protein beta subunit, putative	261	286	207	120	81	86	309	317	127	176	79	97	262	335	155	139	95	91	90	188	241	147	183	136	317	282	150	158	145	122	210	197	88	146	96	116	184	172	152	93	NA	NA	441	153	162	110	82
1714	aPFE0240w_0	PFE0240w::conserved Plasmodium protein, unknown function	302	398	270	161	185	229	421	400	113	182	158	364	322	457	190	159	239	174	104	255	301	325	450	320	499	422	213	316	439	328	306	275	96	331	226	407	182	182	123	100	NA	124	440	897	155	138	167
1715	aPF14_0068_0	PF14_0068::fibrillarin, putative	2030	3513	3307	1240	1018	574	3394	3536	1606	2243	887	974	1986	3317	2864	1719	1392	819	NA	2556	3812	2406	2212	1316	3886	4352	2498	3278	1685	1300	2412	2971	1342	2376	1392	1152	2101	2587	2730	1270	NA	729	5498	2978	3407	2587	1047
1716	aPF14_0216_1	PF14_0216::conserved Plasmodium protein, unknown function	153	134	105	89	103	115	206	153	113	135	97	150	160	186	105	115	125	115	79	137	180	146	220	167	217	220	120	154	199	152	160	136	74	134	113	152	122	109	88	83	NA	112	247	NA	122	91	99
1717	aPF14_0327_1	PF14_0327::methionine aminopeptidase, type II, putative	449	705	578	385	218	157	622	806	216	500	177	200	401	739	392	339	258	133	136	771	1250	562	677	395	1502	1587	749	691	566	327	708	947	271	560	292	357	621	915	528	253	NA	153	1992	1009	636	510	303
1718	aPFF1060w_0	PFF1060w::conserved Plasmodium protein, unknown function	163	174	148	183	94	110	207	201	100	286	92	136	177	222	128	187	115	105	75	158	185	160	185	134	239	284	138	172	172	131	168	146	80	152	105	143	130	143	113	89	NA	101	298	164	155	113	92
1719	aPFB0640c_2	PFB0640c::sec31p putative	2054	2866	1939	508	888	862	3363	3735	787	945	684	2023	2413	3724	1819	604	1266	1153	301	2272	3477	1936	2605	1509	5572	6164	1924	2811	2324	1854	2800	3778	860	1987	1369	1736	1818	2226	1949	871	NA	627	5500	2906	2270	1736	876
1720	aPF14_0677_0	PF14_0677::RNA 3-Terminal Phosphate Cyclase-like protein, putative	310	644	488	462	143	133	422	780	166	519	125	143	312	572	345	383	180	103	78	399	679	535	509	252	488	712	434	520	339	NA	312	425	153	411	185	214	279	456	459	290	NA	109	1345	486	397	552	211
1721	aPF11_0228_1	PF11_0228::conserved Plasmodium protein, unknown function	102	93	108	141	87	82	160	114	92	194	139	88	98	111	102	146	107	86	76	128	211	143	195	133	121	193	127	160	176	NA	120	109	81	131	95	106	93	91	99	104	NA	99	189	128	149	142	119
1722	aPF14_0205_0	PF14_0205::40S ribosomal protein S25, putative	1194	1899	2309	872	970	498	1828	2720	995	2080	680	754	911	2402	1922	1793	1199	606	NA	2407	4867	2263	2858	1576	3040	4248	3269	3130	2301	NA	2272	3371	1266	2475	1427	1160	1297	2051	2153	1657	NA	659	3324	2451	2306	2560	1214
1724	aPFF0705c_0	PFF0705c::conserved Plasmodium protein, unknown function	190	220	133	125	83	107	209	190	194	168	74	144	172	195	108	129	85	110	129	190	191	134	186	127	265	254	121	143	146	122	153	161	77	127	95	131	124	132	113	87	NA	NA	266	136	136	97	76
1725	aPF13_0335_1	PF13_0335::conserved Plasmodium protein, unknown function	158	261	188	130	126	98	238	277	107	207	NA	153	189	310	148	180	145	112	116	214	304	272	302	174	358	431	283	293	281	171	178	252	107	230	138	184	134	187	201	125	NA	105	262	225	NA	NA	NA
1726	aPF14_0608_0	PF14_0608::YL1 nuclear protein, putative	830	1362	807	452	396	300	965	1201	236	628	NA	488	751	1432	544	404	354	300	379	1136	1186	733	770	464	1720	1768	860	830	847	486	759	1239	269	732	395	621	661	1068	577	273	NA	214	2133	1471	658	444	290
1727	aMAL8P1.157_0	MAL8P1.157::ubiquitin-like protease 1 homolog, Ulp1 homolog, putative	155	209	189	111	128	87	175	179	87	157	NA	124	128	79	120	169	131	116	90	198	323	262	354	198	225	258	177	225	216	132	195	226	132	225	169	187	119	150	NA	127	NA	107	176	NA	139	141	81
1728	aMAL13P1.91_0	MAL13P1.91::conserved Plasmodium protein, unknown function	216	349	360	208	156	87	279	363	NA	359	NA	106	189	394	235	336	156	111	101	408	521	306	321	189	469	977	284	314	248	167	290	435	176	220	167	204	221	343	247	158	NA	110	484	NA	244	191	NA
1729	aPFB0400w_0	PFB0400w::transmission-blocking target antigen s230 paralog	82	92	82	71	68	70	115	82	159	79	NA	72	79	81	91	93	78	80	68	114	128	89	105	76	101	139	NA	108	84	76	101	89	72	101	74	80	82	79	87	84	NA	85	123	NA	131	87	75
1730	aPFI1470c_0	PFI1470c::leucine-rich repeat protein 8, LRR8	163	116	83	78	64	87	217	130	NA	106	68	88	151	127	83	95	66	80	82	100	98	89	115	86	190	144	NA	93	90	81	124	89	63	93	69	88	116	94	80	79	NA	NA	229	NA	96	88	73
1731	aMAL13P1.293_4	MAL13P1.293::conserved Plasmodium protein, unknown function	182	300	200	137	88	74	257	348	125	NA	91	86	161	301	137	206	94	84	NA	229	309	178	177	112	335	400	159	198	142	111	190	234	111	162	94	104	154	207	173	135	NA	91	325	NA	198	191	77
1732	aPFD1180w_0	PFD1180w::Plasmodium exported protein (PHISTb), unknown function	3529	4375	2079	618	127	145	3974	5073	509	917	109	175	2476	5505	1209	714	265	147	287	1304	889	340	258	308	2985	2385	551	371	212	269	1597	1319	249	274	140	315	1931	2261	764	177	NA	112	5345	NA	655	227	104
1733	aPF10_0184_0	PF10_0184::conserved Plasmodium protein, unknown function	196	147	123	88	88	141	204	151	102	116	88	172	148	153	110	104	100	134	78	161	194	149	296	217	261	209	115	150	201	173	173	141	80	123	132	191	129	114	98	81	NA	110	261	NA	149	90	86
1734	aPF08_0116_1	PF08_0116::conserved Plasmodium protein, unknown function	130	111	114	94	84	80	161	136	86	NA	81	93	112	153	112	148	108	98	71	130	203	124	189	115	163	264	128	167	145	121	147	149	100	116	103	115	97	108	121	101	NA	NA	197	NA	132	113	77
1735	acoxIII_mit_0		NA	NA	NA	NA	NA	NA	NA	NA	NA	NA	NA	NA	NA	NA	NA	NA	NA	NA	NA	NA	NA	NA	NA	NA	NA	NA	NA	NA	NA	NA	NA	NA	NA	NA	NA	NA	NA	NA	NA	NA	NA	NA	NA	NA	NA	NA	NA
1736	aPFI0255c_1	PFI0255c::mitochondrial carrier protein, putative	539	730	525	317	326	194	776	835	391	657	361	335	591	854	535	553	467	359	113	625	856	512	552	400	896	1070	522	730	589	451	684	752	473	443	405	380	391	603	481	315	NA	208	1231	NA	702	508	239
1737	aPF14_0758_1	PF14_0758::Plasmodium exported protein (hyp17), unknown function	258	485	1343	1100	307	175	276	435	349	1431	240	200	206	431	706	747	316	142	NA	680	1423	890	861	364	397	1221	979	989	629	242	268	649	271	694	292	215	330	505	931	608	NA	117	802	NA	917	1398	297
1738	aPF11_0288_0	PF11_0288::conserved Plasmodium protein, unknown function	85	93	83	73	65	67	98	90	98	112	64	67	73	85	87	85	69	72	71	100	132	96	99	83	110	165	94	102	87	74	100	98	67	98	69	NA	89	101	93	76	NA	NA	138	124	111	78	70
1739	aPFL1790w_0	PFL1790w::ubiquitin activating enzyme, putative	108	102	101	99	85	89	166	118	98	150	79	107	138	120	119	114	103	84	76	145	192	131	163	113	148	225	124	149	161	107	145	111	79	150	89	120	98	102	101	88	NA	104	203	141	165	119	104
1740	aPFF0275c_2	PFF0275c::nucleoside diphosphate kinase, putative	315	426	309	130	120	141	411	511	162	240	106	169	372	581	308	165	167	155	86	331	499	258	286	224	541	699	306	302	237	184	388	448	140	246	169	197	191	234	229	124	NA	113	492	331	295	184	118
1741	aPF14_0337_1	PF14_0337::conserved Plasmodium protein, unknown function	363	NA	134	113	84	221	506	223	115	134	73	372	441	207	135	117	97	188	85	210	179	156	337	352	647	346	185	159	291	269	335	201	77	146	154	308	198	179	101	79	NA	131	502	714	134	113	112
1743	aMAL13P1.204_0	MAL13P1.204::exoribonuclease PH, putative	84	90	107	71	86	68	111	113	94	115	NA	78	119	186	149	143	96	87	NA	115	144	114	121	92	183	166	140	202	145	NA	143	141	80	148	87	96	85	100	130	103	NA	NA	182	155	201	127	NA
1745	aPFL2180w_0	PFL2180w::mitochondrial ribosomal protein L3 precursor, putative	301	443	324	317	262	153	449	419	173	513	179	238	304	404	212	248	233	137	301	535	706	740	711	361	914	596	524	NA	NA	NA	315	372	160	477	223	356	253	284	350	272	NA	171	NA	124	NA	NA	NA
1746	aPFF1365c_7	PFF1365c::HECT-domain (ubiquitin-transferase), putative	641	431	243	119	182	353	789	423	198	187	NA	716	600	442	187	166	185	504	406	506	455	256	844	576	1162	770	233	278	676	507	592	438	138	215	365	613	328	228	155	117	NA	242	879	418	283	163	116
1747	aMAL8P1.144_1	MAL8P1.144::AAA family ATPase, putative	370	363	160	114	88	107	470	316	101	164	NA	151	354	317	138	131	100	114	221	246	252	191	277	189	677	387	148	186	228	173	325	228	87	155	128	217	208	186	139	101	NA	114	431	220	144	103	82
1749	aPFC0185w_0	PFC0185w::membrane skeletal protein IMC1-related	292	193	159	89	91	102	512	208	118	131	NA	167	264	222	136	124	96	169	103	201	207	120	241	173	454	274	104	147	174	177	302	180	94	122	132	171	147	125	100	86	NA	117	324	NA	161	103	72
1750	aPFI0105c_1	PFI0105c::Serine-Threonine protein kinase, FIKK family	605	878	519	206	176	107	876	911	173	305	NA	153	611	1080	336	294	206	125	234	625	850	350	364	192	1272	1133	406	415	324	182	669	784	237	307	200	241	699	658	456	225	NA	113	1957	NA	493	351	132
1752	aMAL7P1.171_1	MAL7P1.171::Plasmodium exported protein, unknown function	324	521	865	320	197	133	432	510	229	382	167	173	299	456	457	242	212	100	NA	880	1200	722	542	291	909	1571	848	830	569	284	474	743	238	716	242	318	453	788	680	340	NA	114	1311	NA	1036	NA	98
1753	aPFE0465c_4	PFE0465c::RNA polymerase I	223	306	227	123	85	76	273	339	117	159	NA	87	247	560	207	180	85	81	84	208	296	168	199	112	303	397	178	195	NA	106	247	293	98	154	93	118	179	214	172	106	NA	99	374	NA	163	131	84
1754	aMAL8P1.92_1	MAL8P1.92::ATPase, putative	225	295	232	143	90	86	279	336	110	NA	100	98	191	336	167	154	109	87	93	307	324	231	213	149	338	446	242	243	173	127	245	266	110	211	112	135	196	266	208	121	NA	94	454	NA	203	161	103
1755	aPF14_0652_1	PF14_0652::conserved Plasmodium protein, unknown function	1086	513	279	105	114	250	1521	568	130	NA	96	450	989	649	223	148	128	315	137	459	338	187	608	439	1859	730	191	206	500	403	1095	552	117	155	323	418	488	381	165	101	NA	185	1314	NA	187	120	100
1756	aPFC0765c_1	PFC0765c::conserved Plasmodium protein, unknown function	254	259	197	145	125	138	308	283	107	NA	120	173	193	280	140	145	140	111	84	183	276	226	321	242	376	354	197	276	252	212	181	183	95	183	NA	160	161	148	150	113	NA	116	374	NA	242	150	128
1757	aPF13_0038_1	PF13_0038::conserved Plasmodium protein, unknown function	549	387	438	244	418	227	768	594	259	NA	419	507	468	530	416	598	539	590	97	405	655	422	619	457	640	570	369	594	595	585	496	445	390	314	471	411	324	350	337	316	NA	362	1017	NA	507	381	216
1758	aMAL7P1.167_2	MAL7P1.167::conserved Plasmodium protein, unknown function	96	85	93	77	71	85	121	97	95	89	72	90	91	95	102	98	80	86	70	103	134	104	168	103	136	147	87	121	110	96	108	92	68	103	79	91	84	85	94	83	NA	92	140	102	118	88	67
1759	aPF14_0106_0	PF14_0106::ankyrin-repeat protein, putative	322	249	166	100	98	194	482	329	105	184	91	282	335	305	136	117	111	195	96	199	179	146	275	248	539	319	106	153	218	219	347	201	78	141	159	218	187	162	98	82	NA	150	431	168	129	84	101
1760	aPFI0595c_1	PFI0595c::conserved Plasmodium membrane protein, unknown function	74	85	74	68	61	69	102	88	108	114	64	73	97	92	81	90	70	74	NA	88	96	90	94	70	NA	162	80	NA	75	NA	95	83	64	99	67	74	80	87	80	75	NA	NA	127	155	105	82	74
1761	aPFI0980w_0	PFI0980w::long chain fatty acid elongation enzyme, putative	240	323	253	290	100	131	286	373	129	384	96	151	230	343	199	224	126	107	99	275	604	646	558	402	516	589	421	613	506	296	298	272	135	511	236	310	245	419	688	426	NA	123	591	390	599	846	286
1762	aPFC0485w_2	PFC0485w::protein kinase, putative	157	160	107	79	69	86	194	158	84	115	69	92	147	164	104	106	69	89	73	126	151	107	146	99	175	220	119	104	90	85	125	104	67	107	80	82	89	107	88	78	NA	87	178	113	126	80	66
1763	aPF10_0241_0	PF10_0241::conserved Plasmodium protein, unknown function	225	208	189	193	210	189	340	281	165	278	154	245	270	260	205	173	256	145	85	281	412	289	394	312	268	470	274	316	284	NA	296	216	131	285	195	258	170	154	146	125	NA	126	551	287	283	215	242
1764	aPFB0745w_0	PFB0745w::conserved Plasmodium protein, unknown function	104	NA	117	92	NA	77	115	143	77	126	76	80	85	148	106	102	83	79	74	120	197	125	179	114	147	241	134	144	NA	NA	115	120	72	129	86	87	88	107	118	94	NA	95	190	151	118	104	85
1767	aPFD1165w_0	PFD1165w::Serine-Threonine protein kinase, FIKK family	903	1274	918	289	147	98	1255	1371	279	498	NA	149	882	1498	552	397	151	137	664	992	989	483	483	342	2162	1676	629	457	330	257	1024	1056	239	347	215	424	681	731	571	222	NA	114	579	343	NA	NA	NA
1768	aPF14_0268_0	PF14_0268::conserved Plasmodium protein, unknown function	158	185	119	175	131	135	195	172	94	232	NA	177	151	167	99	146	134	109	103	159	178	290	297	171	241	196	140	256	225	152	143	145	77	240	131	209	107	100	99	101	NA	110	207	126	126	133	105
1769	aPF14_0722_8	PF14_0722::cysteine repeat modular protein 4	NA	NA	NA	63	57	69	97	NA	NA	148	NA	NA	87	82	NA	84	68	77	NA	87	87	NA	NA	72	NA	112	NA	88	NA	NA	87	NA	66	96	NA	NA	NA	NA	NA	NA	NA	NA	NA	NA	86	NA	70
1770	aPFC0860w_0	PFC0860w::kinesin, putative	241	310	264	149	288	227	277	309	124	216	NA	335	210	306	182	165	277	197	111	263	364	369	566	338	411	428	216	397	455	320	232	262	123	296	271	352	155	174	163	128	NA	179	366	181	191	170	166
1771	aPF14_0164_0	PF14_0164::NADP-specific glutamate dehydrogenase	572	563	223	101	100	101	973	659	179	187	NA	164	746	660	188	148	133	119	216	351	329	211	304	226	1087	647	232	260	281	228	578	396	127	221	161	274	314	249	161	97	NA	107	1037	391	210	132	95
1772	aPFL2155w_1	PFL2155w::conserved Plasmodium protein, unknown function	245	347	260	291	157	111	337	380	126	388	128	151	253	393	195	348	211	124	108	321	445	315	356	221	550	579	NA	340	336	215	301	322	135	278	181	231	151	195	163	136	NA	116	386	NA	214	NA	NA
1773	aPFI1125c_0	PFI1125c::3-oxoacyl-(acyl-carrier protein) reductase	79	81	85	68	62	66	100	87	92	96	73	73	84	92	100	93	74	74	74	96	128	97	138	77	112	149	NA	116	79	85	NA	96	70	113	72	84	81	86	100	77	NA	NA	134	NA	126	123	71
1774	aPF14_0490_0	PF14_0490::conserved Plasmodium protein, unknown function	130	156	151	NA	78	76	156	168	110	144	83	89	127	225	133	164	96	85	80	155	172	157	202	108	252	272	NA	163	108	97	163	167	80	137	91	109	126	142	112	90	NA	100	264	NA	NA	98	73
1775	aPF14_0547_1	PF14_0547::conserved Plasmodium protein, unknown function	202	254	216	139	97	89	220	275	118	NA	91	104	148	255	146	163	129	103	NA	242	317	177	269	151	NA	341	NA	183	163	121	188	184	114	168	111	126	165	165	163	100	NA	104	357	NA	183	130	84
1776	aPFB0720c_1	PFB0720c::origin recognition complex subunit 5	247	200	156	102	193	140	293	208	110	NA	159	172	172	225	123	118	192	137	89	174	268	203	499	245	281	239	152	219	177	168	204	143	87	172	152	174	150	115	119	98	NA	126	264	NA	143	114	131
1777	aPF14_0112_2	PF14_0112::Pfprex	83	85	78	83	73	83	112	96	108	NA	76	94	87	111	92	102	82	84	79	84	111	102	162	107	107	128	87	131	NA	102	106	98	75	109	81	103	77	75	79	78	NA	96	118	NA	98	77	72
1778	aPFB0755w_2	PFB0755w::conserved Plasmodium family, unknown function	337	278	256	139	176	127	487	369	180	NA	160	201	354	336	259	283	237	205	88	357	459	265	370	266	394	437	226	365	296	249	345	283	206	187	224	214	186	154	161	132	NA	151	500	NA	259	187	113
1779	aPF13_0204_1	PF13_0204::nuclear movement protein, putative	259	437	373	387	191	145	285	435	174	NA	144	175	241	466	246	333	211	131	89	379	704	546	569	297	453	686	401	573	410	227	266	376	168	502	222	238	195	324	359	269	NA	124	433	NA	332	490	255
1780	aPF07_0086_3	PF07_0086::conserved Plasmodium membrane protein, unknown function	179	174	173	96	125	101	225	222	153	166	93	142	177	255	154	174	145	146	76	163	317	216	394	201	256	309	169	264	236	154	217	212	121	164	159	147	183	237	203	142	NA	120	378	661	185	177	118
1781	aPFB0923c_0	PFB0923c::Plasmodium exported protein, unknown function	150	161	327	267	125	90	163	165	131	325	107	94	127	168	226	303	122	96	71	171	375	255	299	142	NA	307	185	269	81	NA	184	187	138	207	127	106	115	133	224	209	NA	104	NA	NA	NA	NA	NA
1782	aPF14_0210_1	PF14_0210::conserved Plasmodium protein, unknown function	210	228	192	154	95	108	189	241	138	178	91	102	150	246	138	154	108	96	80	190	310	167	249	173	222	338	160	174	145	118	177	183	88	157	104	126	125	137	156	106	NA	NA	302	129	152	141	90
1783	aPFD0265w_4	PFD0265w::pre-mRNA splicing factor, putative	548	751	753	369	369	282	816	1193	242	555	225	500	579	1030	577	458	428	266	115	701	1266	717	952	575	1097	1562	681	955	817	453	600	749	234	584	345	359	549	937	656	285	NA	217	1501	860	607	539	339
1784	aMAL13P1.341_0	MAL13P1.341::ribosome biogenesis protein MRT4, putative	363	440	461	377	126	121	398	564	175	444	103	107	263	553	311	362	135	99	84	330	474	312	374	218	543	589	232	308	179	134	354	398	127	259	126	122	305	322	276	198	NA	105	645	273	237	301	128
1785	aPF14_0385_1	PF14_0385::conserved Plasmodium protein, unknown function	188	NA	173	117	NA	113	228	245	102	190	89	138	159	204	138	127	106	91	82	168	197	129	161	136	180	272	143	139	108	NA	153	148	81	127	82	92	115	123	112	95	NA	97	252	332	127	103	99
1788	aPFD0872w_0	PFD0872w::conserved Plasmodium protein, unknown function	118	155	118	101	77	84	160	157	91	130	NA	97	130	180	102	115	82	89	87	149	153	125	176	106	178	162	142	126	126	108	132	133	82	130	89	140	100	105	95	81	NA	NA	190	176	139	104	78
1789	aPFE0045c_1	PFE0045c::Serine-Threonine protein kinase, FIKK family	128	105	103	68	78	79	175	106	89	105	NA	NA	131	100	92	98	81	94	78	100	119	102	140	92	157	124	117	114	124	93	111	95	69	108	83	109	81	79	78	NA	NA	NA	262	91	111	74	65
1790	aPF11_0172_1	PF11_0172::folate-biopterin transporter, putative	251	199	199	129	162	145	323	241	99	209	NA	180	270	220	128	124	144	125	145	295	401	437	673	361	622	452	338	374	426	268	392	386	122	439	283	472	188	161	178	122	NA	133	431	NA	149	171	130
1791	aPFE1615c_0	PFE1615c::Plasmodium exported protein, unknown function	109	124	324	210	150	79	137	125	119	398	NA	90	94	138	226	417	168	92	73	135	318	182	249	108	154	193	188	232	181	98	121	137	122	197	117	104	82	89	160	161	NA	92	150	107	161	219	89
1792	aPFA0510w_1	PFA0510w::bromodomain containing protein, putative	214	260	218	192	132	116	262	295	151	367	NA	148	181	314	138	258	153	121	104	229	347	252	379	195	348	372	178	275	246	178	214	233	116	216	146	231	153	178	178	133	NA	114	338	206	178	174	93
1793	aPFE1550w_1	PFE1550w::conserved Plasmodium protein, unknown function	387	600	456	272	215	151	471	641	136	408	170	223	331	654	245	295	212	168	145	389	612	344	459	275	647	697	NA	349	351	219	331	422	168	297	205	261	261	377	366	207	NA	133	586	405	360	287	156
1794	aMAL13P1.336_1	MAL13P1.336::conserved Plasmodium protein, unknown function	1568	2540	1922	970	659	440	1663	2086	447	1171	497	1024	1273	2231	943	1183	820	584	346	2002	2943	1836	2194	1074	2440	3304	NA	1936	1648	1072	1307	2284	548	1329	976	1133	1353	2147	1534	837	NA	358	3449	NA	1474	1330	286
1795	aPFA0110w_1	PFA0110w::DnaJ protein, putative	4879	4868	2315	639	293	463	7389	5395	802	1022	231	791	4315	5305	1680	1111	301	563	1219	3508	2471	526	1254	1711	6921	7287	1329	668	1071	1585	4453	4774	597	395	635	1577	3404	3982	1328	319	NA	389	9022	NA	1428	528	176
1796	aPFF0110w_0	PFF0110w::conserved Plasmodium protein, unknown function	73	NA	NA	NA	58	NA	NA	NA	NA	NA	NA	NA	70	77	82	91	65	75	NA	NA	92	NA	152	75	NA	94	NA	NA	NA	NA	NA	NA	79	90	NA	NA	NA	NA	77	NA	NA	NA	87	NA	NA	NA	NA
1797	aPFI0165c_2	PFI0165c::DEAD-DEAH box helicase, putative	241	329	255	159	110	105	292	343	119	NA	102	124	188	391	234	203	131	103	98	265	369	225	238	139	325	447	221	258	169	126	262	NA	134	195	129	114	171	213	237	133	NA	106	382	NA	NA	198	134
1798	aPFL1645w_5	PFL1645w::conserved Plasmodium protein, unknown function	351	499	446	255	191	221	316	500	133	NA	154	273	245	444	229	208	189	153	86	414	616	461	608	403	455	649	448	496	452	279	195	328	138	302	188	219	245	358	426	205	NA	122	557	NA	378	383	227
1799	aPFL1810w_0	PFL1810w::conserved Plasmodium protein, unknown function	1661	2153	1649	582	431	301	2311	2329	892	NA	423	560	1390	1980	1441	920	553	495	195	1227	2356	942	1030	798	2394	2484	1325	1554	538	746	1423	1618	987	733	611	507	1171	1360	1304	701	NA	281	3070	NA	2133	1481	338
1800	aPF14_0403_1	PF14_0403::protein prenyltransferase alpha subunit, putative	80	81	78	78	67	69	93	79	89	NA	68	69	74	81	88	93	68	72	NA	107	143	97	NA	83	89	142	79	104	83	72	85	NA	65	101	68	72	71	78	91	75	NA	NA	103	NA	111	91	76
1801	aPFC0415c_2	PFC0415c::conserved Plasmodium protein, unknown function	109	101	90	91	76	83	138	103	83	84	76	88	91	104	79	101	82	82	71	102	127	111	NA	109	134	175	102	128	94	96	103	91	67	107	78	85	90	89	85	84	NA	93	148	641	105	86	67
1802	aPFI1295c_0	PFI1295c::monocarboxylase transporter, putative	180	212	166	125	102	128	248	287	126	154	86	147	239	285	157	134	119	102	80	215	219	182	NA	185	273	343	192	200	188	137	230	204	89	202	108	172	128	133	118	90	NA	97	281	165	144	111	96
1803	aPFC0375c_2	PFC0375c::U2 snRNP spliceosome subunit, putative	353	558	439	241	170	125	474	707	178	367	147	171	386	836	358	338	231	145	87	405	668	402	507	234	460	869	377	466	281	180	369	510	166	372	186	193	342	617	402	215	NA	127	892	1323	323	280	158
1804	aPF13_0065_0	PF13_0065::vacuolar ATP synthase, catalytic subunit a	948	1740	1757	1227	698	522	1490	2233	615	1959	542	1034	1111	2218	1389	1299	956	517	123	1329	2560	1956	2155	1291	2693	3409	1617	2373	1953	1202	1476	1770	487	1646	991	1169	1064	2116	1401	635	NA	423	3316	2179	1531	1619	768
1805	aPF08_0016_1	PF08_0016::conserved Plasmodium protein, unknown function	162	225	155	135	90	95	196	272	99	227	81	105	160	284	148	145	105	88	80	209	270	179	298	137	271	412	178	193	149	105	184	203	84	170	94	107	186	269	166	108	NA	100	437	2119	160	134	102
1806	aPF14_0335_0	PF14_0335::conserved protein, unknown function	360	NA	485	336	NA	163	472	641	182	528	120	186	299	594	326	305	193	123	104	431	588	422	534	308	568	727	325	442	344	NA	337	395	130	335	156	205	318	528	367	195	NA	133	707	372	272	295	176
1809	aPFC0805w_2	PFC0805w::DNA-directed RNA polymerase II, putative	812	1191	730	313	708	194	417	525	194	182	148	143	1342	2816	966	867	638	455	453	1039	1499	865	NA	332	345	377	207	408	203	112	1380	2251	627	1838	842	1044	259	213	189	132	NA	116	227	NA	NA	NA	NA
1810	aPFL0240w_0		NA	NA	NA	NA	NA	NA	NA	NA	NA	NA	NA	NA	NA	NA	NA	NA	NA	NA	NA	NA	NA	NA	NA	NA	NA	NA	NA	NA	NA	NA	NA	NA	NA	NA	NA	NA	NA	NA	NA	NA	NA	NA	NA	NA	NA	NA	NA
1811	aPF14_0032_0	PF14_0032::conserved Plasmodium protein, unknown function	NA	NA	80	NA	NA	NA	NA	NA	90	NA	NA	NA	NA	72	NA	90	64	73	NA	NA	NA	NA	NA	NA	NA	119	NA	NA	NA	NA	NA	NA	NA	NA	NA	NA	NA	NA	NA	NA	NA	NA	NA	NA	NA	NA	NA
1812	aPFE0570w_3	PFE0570w::RNA pseudouridylate synthase, putative	1054	1699	1249	500	566	198	1442	1803	370	1069	329	540	930	1762	685	1103	626	490	242	1730	2006	1110	1291	746	2325	2657	1048	1321	821	562	1359	2043	585	809	622	680	1156	1886	1232	709	NA	337	2713	2207	1072	807	194
1814	aPF14_0155_0	PF14_0155::serine C-palmitoyltransferase, putative	179	229	166	102	81	81	289	238	108	167	84	106	291	285	168	137	103	99	95	235	284	147	163	127	238	289	145	152	137	120	213	168	107	139	95	131	115	134	131	91	NA	104	350	191	170	103	NA
[truncated: 8,057 more rows]
[truncated: 385 more columns]
