# Supplementary material for: Comparative Transcriptional and Genomic Analysis of Plasmodium falciparum Field Isolates
Source: PLoS Pathog. 2009 Oct 30;5(10):e1000644. doi: 10.1371/journal.ppat.1000644 (PMC2764095; doi:10.1371/journal.ppat.1000644)
Supplement: Dataset S2 — Raw data on microarray hybridizatons of genomic DNA for 5 field isolates of P. falciparum. (0.98 MB ZIP) [file ppat.1000644.s015.zip]

Archive with 1 entries (1 files):
- genomic DNA data.csv
