# Supplementary material for: Comparative Transcriptional and Genomic Analysis of Plasmodium falciparum Field Isolates
Source: PLoS Pathog. 2009 Oct 30;5(10):e1000644. doi: 10.1371/journal.ppat.1000644 (PMC2764095; doi:10.1371/journal.ppat.1000644)
Supplement: Dataset S2 — Raw data on microarray hybridizatons of genomic DNA for 5 field isolates of P. falciparum. (0.98 MB ZIP) [file ppat.1000644.s015.zip › genomic DNA data.csv]

GeneID	Name	Rf_P1A_rep1	Rf_P1A_rep2	Rf_P1A_rep3	Rf_P1B_rep1	Rf_P3A_rep1	Rf_P3A_rep2	Rf_P3A_rep3	Rf_P4A_rep1	Rf_P4A_rep2	Rf_P4A_rep3	Rf_P4B_rep1	Rf_P5A_rep1	Rf_P5A_rep2	Rf_P5A_rep3	Rf_P6A_rep1	Rf_P6A_rep2	Rf_P6A_rep3	Rf_P6B_rep1	Gf_P1A_rep1	Gf_P1A_rep2	Gf_P1A_rep3	Gf_P1B_rep1	Gf_P3A_rep1	Gf_P3A_rep2	Gf_P3A_rep3	Gf_P4A_rep1	Gf_P4A_rep2	Gf_P4A_rep3	Gf_P4B_rep1	Gf_P5A_rep1	Gf_P5A_rep2	Gf_P5A_rep3	Gf_P6A_rep1	Gf_P6A_rep2	Gf_P6A_rep3	Gf_P6B_rep1	Rb_P1A_rep1	Rb_P1A_rep2	Rb_P1A_rep3	Rb_P1B_rep1	Rb_P3A_rep1	Rb_P3A_rep2	Rb_P3A_rep3	Rb_P4A_rep1	Rb_P4A_rep2	Rb_P4A_rep3	Rb_P4B_rep1	Rb_P5A_rep1
aPF14_0029_1	PF14_0029::conserved Plasmodium protein, unknown function	757	1141	1128	307	119	193	1107	1222	1896	1006	49	1765	1376	912	308	1278	198	393	757	1141	1128	307	119	193	1107	1222	1896	1006	49	1765	1376	912	308	1278	198	393	40	42	49	117	46	53	43	44	48	47	51	42
aPF07_0037_0	PF07_0037::Cg2 protein	2032	3209	1524	1006	192	113	3056	2340	6469	2129	52	3857	4205	1672	381	3819	885	322	2032	3209	1524	1006	192	113	3056	2340	6469	2129	52	3857	4205	1672	381	3819	885	322	40	42	49	112	45	51	43	44	46	47	51	40
aPF10_0251_5	PF10_0250::conserved Plasmodium protein, unknown function	945	998	1041	505	206	382	1474	1516	1376	1174	48	1316	1536	1398	582	1135	610	179	945	998	1041	505	206	382	1474	1516	1376	1174	48	1316	1536	1398	582	1135	610	179	39	42	47	108	45	51	42	44	46	46	51	40
aPF14_0538_0	PF14_0538::conserved Plasmodium protein, unknown function	895	1314	872	422	322	601	1229	1280	1409	1234	115	1021	1187	1238	1049	1866	76	990	895	1314	872	422	322	601	1229	1280	1409	1234	115	1021	1187	1238	1049	1866	76	990	39	42	48	106	46	53	43	43	46	45	51	39
aPF11_0220_1	PF11_0220::protein kinase	2923	3061	1662	459	1591	2395	3172	2779	3966	2140	69	2420	3523	2587	3054	4399	210	565	2923	3061	1662	459	1591	2395	3172	2779	3966	2140	69	2420	3523	2587	3054	4399	210	565	39	40	47	106	46	48	43	42	46	46	54	40
aPF08_0030_1	PF08_0030::conserved Plasmodium protein, unknown function	4826	7230	3090	2133	3308	2801	5746	2846	5148	4200	243	3363	5596	3617	2447	4495	281	710	4826	7230	3090	2133	3308	2801	5746	2846	5148	4200	243	3363	5596	3617	2447	4495	281	710	40	39	48	117	43	49	43	42	46	45	54	40
aMAL8P1.124_1	MAL8P1.124::conserved Plasmodium protein, unknown function	1392	2303	1542	655	1007	597	1696	742	1775	1138	486	1557	2703	1695	1289	1668	204	676	1392	2303	1542	655	1007	597	1696	742	1775	1138	486	1557	2703	1695	1289	1668	204	676	40	41	46	120	42	49	43	43	45	45	53	40
aPFL0905c_0	PFL0905c::conserved Plasmodium protein, unknown function	1794	1583	1271	379	1044	804	1779	1163	1423	1176	324	1149	2083	1666	1250	1567	79	184	1794	1583	1271	379	1044	804	1779	1163	1423	1176	324	1149	2083	1666	1250	1567	79	184	39	41	46	106	42	49	43	44	45	46	52	40
aPF11_0508_0	PF11_0508::Plasmodium exported protein, unknown function	682	547	459	259	422	257	561	439	457	456	296	631	745	784	370	863	113	154	682	547	459	259	422	257	561	439	457	456	296	631	745	784	370	863	113	154	40	41	46	109	42	49	44	45	47	46	52	41
aPFA0160c_0	PFA0160c::nucleoside transporter, putative	2371	2106	1429	164	1720	1364	1833	1457	1914	1411	254	1235	1614	1758	1163	2404	96	213	2371	2106	1429	164	1720	1364	1833	1457	1914	1411	254	1235	1614	1758	1163	2404	96	213	39	42	47	114	43	49	44	45	46	46	51	40
aPFC0800w_0	PFC0800w::band 7-related protein	2297	1263	1470	503	1338	1086	1851	1066	1516	1664	322	1473	2040	1442	1005	1667	168	222	2297	1263	1470	503	1338	1086	1851	1066	1516	1664	322	1473	2040	1442	1005	1667	168	222	39	41	48	110	44	48	43	45	46	44	52	41
aPF13_0297_0	PF13_0297::conserved protein, unknown function	3863	2880	2255	246	2716	2641	3048	2716	2710	2451	113	2235	3261	4305	3508	4906	330	244	3863	2880	2255	246	2716	2641	3048	2716	2710	2451	113	2235	3261	4305	3508	4906	330	244	40	41	48	106	44	49	45	44	46	46	53	41
aPFF0255c_0	PFF0255c::conserved Plasmodium protein, unknown function	367	365	292	318	349	304	512	237	336	258	170	431	522	446	352	486	79	232	367	365	292	318	349	304	512	237	336	258	170	431	522	446	352	486	79	232	40	41	47	104	45	50	44	44	46	46	55	40
aPFL0525w_1	PFL0525w::conserved Plasmodium protein, unknown function	172	198	134	138	147	159	152	140	171	125	87	226	319	252	143	209	52	85	172	198	134	138	147	159	152	140	171	125	87	226	319	252	143	209	52	85	40	41	46	111	43	48	43	45	47	45	57	40
aMAL13P1.195_0	MAL13P1.195::CPW-WPC family protein	1165	1091	827	407	1099	1216	1247	982	967	932	328	1517	1667	1316	1141	1774	175	166	1165	1091	827	407	1099	1216	1247	982	967	932	328	1517	1667	1316	1141	1774	175	166	41	42	47	118	44	50	44	45	52	45	57	41
aPF14_0416_1	PF14_0416::zinc finger protein, putative	940	1037	632	NA	974	1305	1013	478	786	603	178	490	706	1039	679	1043	104	140	940	1037	632	NA	974	1305	1013	478	786	603	178	490	706	1039	679	1043	104	140	41	41	49	NA	45	51	44	45	51	45	55	41
aPF14_0179_1	PF14_0179::conserved Plasmodium protein, unknown function	8052	9878	5078	NA	7887	9986	7816	4261	5905	4346	1749	7399	8979	5965	4709	9381	1250	2227	8052	9878	5078	NA	7887	9986	7816	4261	5905	4346	1749	7399	8979	5965	4709	9381	1250	2227	41	42	50	NA	45	52	44	45	49	45	60	41
aPF11_0509_0	PF11_0509::ring-infected erythrocyte surface antigen, putative	593	577	393	178	524	511	613	371	639	398	144	764	560	822	594	689	93	122	593	577	393	178	524	511	613	371	639	398	144	764	560	822	594	689	93	122	41	41	49	118	47	51	44	45	50	45	54	41
aPF13_0190_1	PF13_0190::conserved Plasmodium protein, unknown function	1614	1903	1249	316	1328	1970	1749	990	1444	1097	310	1212	1631	1519	1734	1681	152	286	1614	1903	1249	316	1328	1970	1749	990	1444	1097	310	1212	1631	1519	1734	1681	152	286	42	41	50	114	50	51	45	45	51	46	53	42
aPF11_0385_0	PF11_0385::UVB-resistance protein UVR8 homologue	2141	3162	3477	432	186	163	4160	2971	3416	2128	85	2827	2743	3707	1232	2557	1022	639	2141	3162	3477	432	186	163	4160	2971	3416	2128	85	2827	2743	3707	1232	2557	1022	639	40	41	49	106	45	50	43	44	48	46	51	41
aMAL13P1.177_0	MAL13P1.177::conserved protein, unknown function	798	1338	938	239	206	348	1280	1208	1318	811	68	1070	1452	1107	309	1590	212	294	798	1338	938	239	206	348	1280	1208	1318	811	68	1070	1452	1107	309	1590	212	294	40	40	48	106	43	49	43	43	46	45	51	40
aPFF1075w_1	PFF1075w::conserved Plasmodium protein, unknown function	799	1303	946	449	216	290	1552	1091	1652	1196	110	1101	1981	1372	919	1603	177	369	799	1303	946	449	216	290	1552	1091	1652	1196	110	1101	1981	1372	919	1603	177	369	41	40	47	96	46	51	42	43	46	44	52	40
aPFL1930w_5	PFL1930w::conserved Plasmodium protein, unknown function	1257	1705	1429	265	541	815	1592	2381	2408	1645	121	1497	2001	2344	1391	2640	102	251	1257	1705	1429	265	541	815	1592	2381	2408	1645	121	1497	2001	2344	1391	2640	102	251	40	41	47	98	47	52	42	43	47	44	54	40
aPFC0100c_0	PFC0100c::regulatory protein, putative	2435	3057	2377	1116	952	1997	3420	2243	3642	2369	270	2541	3554	2932	2352	3070	154	568	2435	3057	2377	1116	952	1997	3420	2243	3642	2369	270	2541	3554	2932	2352	3070	154	568	39	41	47	101	47	50	44	43	47	44	54	41
aPFL0965c_1	PFL0965c::conserved Plasmodium protein, unknown function	717	829	516	273	333	275	879	584	871	657	NA	1039	1093	682	604	777	56	173	717	829	516	273	333	275	879	584	871	657	NA	1039	1093	682	604	777	56	173	39	40	47	101	46	49	42	42	46	44	NA	39
aPFD0815c_0	PFD0815c::conserved Plasmodium protein, unknown function	760	617	652	198	387	377	724	327	553	436	78	477	523	819	408	624	61	127	760	617	652	198	387	377	724	327	553	436	78	477	523	819	408	624	61	127	39	39	49	111	44	51	42	42	45	45	54	40
aPF14_0714_0	PF14_0714::conserved Plasmodium membrane protein, unknown function	4261	4242	3375	1211	4176	3716	6100	3258	5044	3969	891	3175	5656	5110	5021	5785	1084	1478	4261	4242	3375	1211	4176	3716	6100	3258	5044	3969	891	3175	5656	5110	5021	5785	1084	1478	41	40	47	111	41	50	42	42	45	45	52	40
aPF14_0699_0	PF14_0699::GTPase activator protein, putative	2537	2061	1586	777	1272	1438	2102	1304	2074	1554	904	1410	2225	2067	1353	1854	133	546	2537	2061	1586	777	1272	1438	2102	1304	2074	1554	904	1410	2225	2067	1353	1854	133	546	40	40	47	105	42	50	42	43	45	45	53	40
aPFI0920c_0	PFI0920c::Dihydrouridine synthase, putative	2224	3019	2233	1342	2043	1624	2584	2022	2256	2353	991	3081	2810	3205	2899	3372	117	344	2224	3019	2233	1342	2043	1624	2584	2022	2256	2353	991	3081	2810	3205	2899	3372	117	344	40	41	46	105	42	50	44	44	46	46	53	40
aMAL13P1.287_0	MAL13P1.287::conserved Plasmodium protein, unknown function	1620	1510	1106	134	1071	957	1219	708	1170	599	92	1112	1303	1310	940	1470	181	94	1620	1510	1106	134	1071	957	1219	708	1170	599	92	1112	1303	1310	940	1470	181	94	40	41	47	101	43	49	43	44	48	46	54	40
aMAL8P1.17_1	MAL8P1.17::protein disulfide isomerase	2800	2541	2477	699	2516	2386	3735	1801	2548	1925	439	3378	3748	3642	2966	3631	287	267	2800	2541	2477	699	2516	2386	3735	1801	2548	1925	439	3378	3748	3642	2966	3631	287	267	40	41	48	101	42	49	43	44	47	45	54	41
aPF11_0076_0	PF11_0076::conserved Plasmodium protein, unknown function	4656	5759	4377	2065	3847	4658	4966	3668	5443	3391	716	5264	6510	5106	3372	6133	770	730	4656	5759	4377	2065	3847	4658	4966	3668	5443	3391	716	5264	6510	5106	3372	6133	770	730	40	42	47	107	44	50	44	44	46	44	54	41
aMAL13P1.28_0	MAL13P1.28::conserved Plasmodium protein, unknown function	1633	1608	1297	394	1246	1261	1833	1000	1541	1152	169	1627	1632	1380	1257	1843	86	243	1633	1608	1297	394	1246	1261	1833	1000	1541	1152	169	1627	1632	1380	1257	1843	86	243	41	41	46	107	45	50	43	44	46	45	54	40
aPFF1420w_0	PFF1420w::phosphatidylcholine-sterol acyltransferase precursor, putative	1925	1719	1449	1250	2062	2045	2457	1611	2018	1632	566	2330	2529	2178	1897	2811	304	397	1925	1719	1449	1250	2062	2045	2457	1611	2018	1632	566	2330	2529	2178	1897	2811	304	397	42	42	46	111	43	50	43	45	49	44	55	40
aPF14_0632_1	PF14_0632::26S proteasome subunit, putative	9430	8862	6464	965	7907	8794	8926	5988	7642	5729	292	6092	6941	8705	5937	8346	1289	339	9430	8862	6464	965	7907	8794	8926	5988	7642	5729	292	6092	6941	8705	5937	8346	1289	339	42	42	48	121	45	51	45	45	48	44	56	41
aMAL8P1.13_1	MAL8P1.13::conserved Plasmodium membrane protein, unknown function	4523	6018	4128	1131	3413	4560	5260	2884	5026	3167	635	3892	4205	3767	2709	3365	318	622	4523	6018	4128	1131	3413	4560	5260	2884	5026	3167	635	3892	4205	3767	2709	3365	318	622	43	42	50	126	48	52	45	46	49	45	57	42
aPFI1415w_0	PFI1415w::Serine-Threonine protein kinase, putative	1489	1690	1134	464	1650	2028	1725	1529	1801	1272	268	1503	1611	1524	1803	1872	123	300	1489	1690	1134	464	1650	2028	1725	1529	1801	1272	268	1503	1611	1524	1803	1872	123	300	42	41	50	115	48	51	44	46	49	45	56	42
aPFE1070c_0	PFE1070c::conserved Plasmodium protein, unknown function	1084	1405	1008	151	983	1452	1192	910	1318	789	109	1076	1053	1252	886	1592	129	187	1084	1405	1008	151	983	1452	1192	910	1318	789	109	1076	1053	1252	886	1592	129	187	44	41	48	111	49	54	45	46	50	45	55	43
aPFC0840w_2	PFC0840w::P-type ATPase, putative	701	1205	916	331	98	78	1054	750	934	771	113	746	934	393	184	931	162	313	701	1205	916	331	98	78	1054	750	934	771	113	746	934	393	184	931	162	313	41	39	47	105	44	50	43	44	45	45	49	39
aPF10_0317_0	PF10_0317::Der1-like family, putative	1503	1980	1522	360	214	263	1701	2680	2818	1727	80	1402	1921	1719	764	2079	667	241	1503	1980	1522	360	214	263	1701	2680	2818	1727	80	1402	1921	1719	764	2079	667	241	40	39	47	107	44	48	42	42	46	44	50	39
aPFB0365w_0	PFB0365w::conserved Plasmodium protein, unknown function	1367	2013	1229	220	802	892	1831	1346	1521	1394	55	1299	1806	2169	1086	1673	318	171	1367	2013	1229	220	802	892	1831	1346	1521	1394	55	1299	1806	2169	1086	1673	318	171	40	39	47	101	47	52	42	42	46	43	52	39
aPFE1180c_1	PFE1180c::conserved Plasmodium membrane protein, unknown function	521	596	444	122	323	328	595	548	564	530	62	376	527	661	287	566	69	114	521	596	444	122	323	328	595	548	564	530	62	376	527	661	287	566	69	114	40	39	46	104	46	51	43	42	45	43	55	40
aPF14_0649_2	PF14_0649::conserved Plasmodium protein, unknown function	2013	2800	2115	2430	1155	1287	3001	2168	2453	2839	NA	3237	2859	3742	2029	2939	163	NA	2013	2800	2115	2430	1155	1287	3001	2168	2453	2839	NA	3237	2859	3742	2029	2939	163	NA	40	39	47	100	43	51	43	42	45	44	NA	40
aPF14_0672_1	PF14_0672::cyclic nucleotide phosphodiesterase, putative	1935	2005	1602	638	2059	1353	2281	1640	1705	1367	649	2389	2594	2672	1586	2268	109	256	1935	2005	1602	638	2059	1353	2281	1640	1705	1367	649	2389	2594	2672	1586	2268	109	256	40	40	46	102	42	50	42	42	45	44	51	40
aPF10_0041_1	PF10_0041::U5 small nuclear ribonuclear protein, putative	2982	3642	3569	1392	3114	2181	3630	2211	4365	2663	1424	3724	4652	4077	2627	4941	122	690	2982	3642	3569	1392	3114	2181	3630	2211	4365	2663	1424	3724	4652	4077	2627	4941	122	690	41	40	46	108	42	50	43	43	46	43	52	40
aPF11_0298_0	PF11_0298::GPI8p transamidase	3372	3459	2893	1588	2830	3207	3526	3008	3311	2812	1087	4599	4243	3019	3030	4265	192	694	3372	3459	2893	1588	2830	3207	3526	3008	3311	2812	1087	4599	4243	3019	3030	4265	192	694	41	40	48	107	43	50	44	44	48	44	52	40
aPF10_0164_0	PF10_0164::early transcribed membrane protein 10.3, etramp10.3	1750	1557	1271	637	1492	1441	1718	1161	1574	1379	438	2489	2851	1920	1375	1891	125	273	1750	1557	1271	637	1492	1441	1718	1161	1574	1379	438	2489	2851	1920	1375	1891	125	273	41	40	48	105	43	49	44	44	48	45	52	40
aPF14_0423_0	PF14_0423::GCN2 alpha-related protein kinase	3491	3391	3504	607	3355	2940	4574	2248	3258	2333	272	3035	2853	3831	3497	4874	144	254	3491	3391	3504	607	3355	2940	4574	2248	3258	2333	272	3035	2853	3831	3497	4874	144	254	41	40	48	100	44	50	45	44	47	45	53	40
aPF14_0101_0	PF14_0101::conserved Plasmodium protein, unknown function	4370	3204	5806	1161	3288	6692	7026	4753	5861	5323	880	5114	6787	4426	4447	6513	847	712	4370	3204	5806	1161	3288	6692	7026	4753	5861	5323	880	5114	6787	4426	4447	6513	847	712	41	40	46	103	45	51	45	44	47	45	56	41
aPF11_0185_1	PF11_0185::conserved Plasmodium protein, unknown function	3958	3802	3383	611	2847	3640	4724	2975	4054	2732	845	4545	4232	4488	3144	4395	167	788	3958	3802	3383	611	2847	3640	4724	2975	4054	2732	845	4545	4232	4488	3144	4395	167	788	42	42	47	107	45	52	44	44	48	45	56	41
aMAL13P1.296_5	MAL13P1.296::conserved Plasmodium protein, unknown function	718	601	486	223	317	423	625	379	465	373	129	650	643	502	380	669	86	180	718	601	486	223	317	423	625	379	465	373	129	650	643	502	380	669	86	180	42	42	46	111	45	51	44	44	49	45	55	41
aPFD1055w_0	PFD1055w::40S ribosomal protein S19, putative	5331	4877	4114	1425	4558	4321	5595	2967	4741	3670	82	5215	5253	4448	4649	5462	704	NA	5331	4877	4114	1425	4558	4321	5595	2967	4741	3670	82	5215	5253	4448	4649	5462	704	NA	43	42	49	116	49	52	45	46	47	44	52	42
aPFE0570w_14	PFE0570w::RNA pseudouridylate synthase, putative	2486	4002	3025	2158	2951	4014	4647	2527	3950	2703	1239	4344	4135	2963	3542	4193	351	537	2486	4002	3025	2158	2951	4014	4647	2527	3950	2703	1239	4344	4135	2963	3542	4193	351	537	45	41	47	108	49	53	45	46	48	45	57	42
aPFF0670w_4	PFF0670w::transcription factor with AP2 domain(s)	3465	5582	3353	386	3163	5928	4608	3195	4687	2925	373	4757	3383	4740	3671	3502	318	244	3465	5582	3353	386	3163	5928	4608	3195	4687	2925	373	4757	3383	4740	3671	3502	318	244	46	41	49	110	50	54	45	45	48	46	55	42
aPF10_0188_1	PF10_0188::conserved Plasmodium membrane protein, unknown function	798	691	744	148	75	104	851	906	1021	940	50	651	821	663	272	777	233	121	798	691	744	148	75	104	851	906	1021	940	50	651	821	663	272	777	233	121	40	41	47	107	44	47	43	43	46	44	49	39
aMAL7P1.29_1	MAL7P1.29::conserved Plasmodium membrane protein, unknown function	946	1082	1176	926	197	322	2367	1993	2141	1281	246	2643	3315	1917	1544	2070	448	856	946	1082	1176	926	197	322	2367	1993	2141	1281	246	2643	3315	1917	1544	2070	448	856	40	41	45	106	46	47	43	42	47	44	50	39
aPFI1040c_0	PFI1040c::conserved Plasmodium membrane protein, unknown function	1285	1924	1028	191	504	570	2206	1424	1848	1516	68	1074	1466	2437	843	1636	832	152	1285	1924	1028	191	504	570	2206	1424	1848	1516	68	1074	1466	2437	843	1636	832	152	39	39	45	107	51	51	42	42	47	44	50	39
aPFD0670c_0	PFD0670c::lysine decarboxylase-like protein, putative	2351	3928	3066	1347	1368	1126	3782	3170	3448	3020	138	3322	3010	3854	1932	2187	941	473	2351	3928	3066	1347	1368	1126	3782	3170	3448	3020	138	3322	3010	3854	1932	2187	941	473	40	39	47	110	47	51	43	42	47	43	50	39
aMAL13P1.223_0	MAL13P1.224::conserved Plasmodium protein, unknown function	822	1443	933	280	672	500	1496	1309	1215	953	125	1320	1189	1205	618	802	95	242	822	1443	933	280	672	500	1496	1309	1215	953	125	1320	1189	1205	618	802	95	242	40	40	47	106	45	51	44	43	47	42	51	40
aMAL7P1.12_1	MAL7P1.12::erythrocyte membrane-associated antigen	7107	7205	5831	2808	5770	6298	9405	6839	8005	7377	344	6125	7863	11009	6615	9629	1459	1979	7107	7205	5831	2808	5770	6298	9405	6839	8005	7377	344	6125	7863	11009	6615	9629	1459	1979	40	39	46	105	45	50	43	43	45	43	52	40
aPF14_0169_0	PF14_0169::conserved Plasmodium protein, unknown function	1667	2059	1777	614	1842	1010	2354	1417	2992	1547	745	1921	2164	2435	1791	2429	213	328	1667	2059	1777	614	1842	1010	2354	1417	2992	1547	745	1921	2164	2435	1791	2429	213	328	41	40	46	108	42	49	43	43	47	43	53	40
aPF13_0097_1	PF13_0097::transcription factor with AP2 domain(s)	486	905	493	229	594	558	856	594	844	667	208	956	1085	890	749	994	62	112	486	905	493	229	594	558	856	594	844	667	208	956	1085	890	749	994	62	112	41	40	46	106	42	49	42	43	47	44	51	39
aPF13_0321_0	PF13_0321::conserved Plasmodium protein, unknown function	303	490	574	371	434	363	645	450	595	468	299	987	988	684	380	470	101	128	303	490	574	371	434	363	645	450	595	468	299	987	988	684	380	470	101	128	42	41	48	105	44	51	44	44	47	44	50	39
aMAL13P1.118_0	MAL13P1.118::3,5-cyclic nucleotide phosphodiesterase	2352	3226	1894	738	2759	1735	2635	1829	2608	1769	390	3072	3211	3823	2322	3018	250	463	2352	3226	1894	738	2759	1735	2635	1829	2608	1769	390	3072	3211	3823	2322	3018	250	463	41	41	48	105	44	50	43	44	46	44	52	40
aPFI0425w_1	PFI0425w::transporter, putative	1593	1910	1709	774	1789	1099	2104	1420	1446	1576	281	2878	2307	2843	2130	2871	89	265	1593	1910	1709	774	1789	1099	2104	1420	1446	1576	281	2878	2307	2843	2130	2871	89	265	41	40	48	97	44	50	44	43	46	45	54	40
aPF14_0297_0	PF14_0297::apyrase, putative	1306	1726	1333	778	1343	1251	1982	1133	1475	1200	417	2141	2094	2021	1698	2264	99	179	1306	1726	1333	778	1343	1251	1982	1133	1475	1200	417	2141	2094	2021	1698	2264	99	179	41	40	47	105	45	50	43	44	46	45	56	41
aPFE0950c_0	PFE0950c::conserved Plasmodium protein, unknown function	1019	784	793	520	888	1040	1266	739	1089	759	316	2006	1745	1541	922	1189	178	328	1019	784	793	520	888	1040	1266	739	1089	759	316	2006	1745	1541	922	1189	178	328	41	42	47	114	45	51	43	45	47	44	56	41
aPF10_0224_6	PF10_0224::dynein heavy chain, putative	1989	1538	1527	400	1679	2794	1981	1733	1527	1170	288	2178	2086	2433	1471	1970	369	157	1989	1538	1527	400	1679	2794	1981	1733	1527	1170	288	2178	2086	2433	1471	1970	369	157	42	43	47	113	47	51	44	45	49	44	55	41
aPFB0350c_1	PFB0350c::serine repeat antigen 3 (SERA-3)	7275	7223	5795	3690	7599	7734	8455	6250	7464	5958	1445	8916	7375	7893	8596	12119	1200	1709	7275	7223	5795	3690	7599	7734	8455	6250	7464	5958	1445	8916	7375	7893	8596	12119	1200	1709	42	42	47	114	48	52	44	46	48	45	55	41
aPF10_0140_1	PF10_0140::conserved protein, unknown function	10392	10083	9558	3238	7388	15937	12323	7805	9540	10412	1513	7786	9192	8631	10111	11622	725	1478	10392	10083	9558	3238	7388	15937	12323	7805	9540	10412	1513	7786	9192	8631	10111	11622	725	1478	44	42	48	112	48	52	44	46	47	45	56	42
aPF11_0379_0	PF11_0379::conserved Plasmodium protein, unknown function	817	764	640	223	596	467	695	599	821	592	167	788	663	473	592	807	64	126	817	764	640	223	596	467	695	599	821	592	167	788	663	473	592	807	64	126	45	42	49	108	48	52	43	45	47	44	56	43
aPF11_0408_1	PF11_0408::conserved Plasmodium protein, unknown function	3449	4873	3505	1395	3948	4163	4901	3401	5180	3810	1118	3380	4030	3710	4872	4157	215	453	3449	4873	3505	1395	3948	4163	4901	3401	5180	3810	1118	3380	4030	3710	4872	4157	215	453	45	42	48	102	48	54	45	44	49	44	56	42
aPF10_0160_1	PF10_0160::Serine-Threonine protein kinase, FIKK family	2746	2949	2048	316	2296	2157	2545	2105	2462	1673	270	3046	2608	2881	2391	3049	135	180	2746	2949	2048	316	2296	2157	2545	2105	2462	1673	270	3046	2608	2881	2391	3049	135	180	45	41	49	106	50	54	47	45	50	45	54	43
aPF14_0221_0	PF14_0221::GTPase, putative	2109	1720	2201	344	235	499	4159	3167	3458	2258	67	2887	3238	3509	1710	2707	478	347	2109	1720	2201	344	235	499	4159	3167	3458	2258	67	2887	3238	3509	1710	2707	478	347	40	41	49	106	45	46	44	43	46	45	48	39
aPFI1205c_0	PFI1205c::conserved Plasmodium membrane protein, unknown function	8691	8819	9249	3020	1453	6480	13246	9064	18167	8434	381	10655	15284	16035	10306	18230	5448	1702	8691	8819	9249	3020	1453	6480	13246	9064	18167	8434	381	10655	15284	16035	10306	18230	5448	1702	41	41	47	109	49	46	44	43	47	44	49	40
aPFL1165w_0	PFL1165w::conserved Plasmodium protein, unknown function	322	435	243	368	184	260	534	469	488	342	59	710	704	706	271	456	123	115	322	435	243	368	184	260	534	469	488	342	59	710	704	706	271	456	123	115	39	40	46	117	54	51	42	42	47	44	50	40
aPFF1185w_3	PFF1185w::Smarca -related protein	2325	2905	2282	918	1043	1966	3367	2687	3016	3646	91	3233	4126	2342	2306	2996	418	275	2325	2905	2282	918	1043	1966	3367	2687	3016	3646	91	3233	4126	2342	2306	2996	418	275	40	40	48	116	46	52	44	41	48	44	50	39
aPFC0730w_0	PFC0730w::HVA22-TB2-DP1 family protein, putative	5042	6109	3621	1737	2629	2974	5410	3871	5992	4328	1092	4773	6168	4760	3805	6636	1624	2420	5042	6109	3621	1737	2629	2974	5410	3871	5992	4328	1092	4773	6168	4760	3805	6636	1624	2420	41	40	48	113	43	50	45	43	49	43	51	40
aPF14_0209_0	PF14_0209::conserved Plasmodium protein, unknown function	1041	961	600	249	481	212	937	553	696	459	196	916	653	646	467	763	58	154	1041	961	600	249	481	212	937	553	696	459	196	916	653	646	467	763	58	154	41	40	47	111	45	48	45	44	47	42	53	39
aPF08_0065_1	PF08_0065::nucleolar preribosomal assembly protein, putative	2633	2708	2057	601	2207	1198	3095	1469	2369	2047	1096	2909	3255	2800	2057	2899	129	1065	2633	2708	2057	601	2207	1198	3095	1469	2369	2047	1096	2909	3255	2800	2057	2899	129	1065	43	40	48	109	43	50	43	43	47	43	53	40
aPFL1645w_1	PFL1645w::conserved Plasmodium protein, unknown function	1001	805	959	165	692	344	1488	673	1536	980	207	1023	712	980	540	1255	61	136	1001	805	959	165	692	344	1488	673	1536	980	207	1023	712	980	540	1255	61	136	43	40	48	102	42	50	43	43	47	44	50	39
aPF13_0187_1	PF13_0187::conserved Plasmodium protein, unknown function	738	791	653	532	1208	649	1261	567	924	554	389	1877	1324	1068	686	962	70	367	738	791	653	532	1208	649	1261	567	924	554	389	1877	1324	1068	686	962	70	367	46	41	48	108	42	50	43	43	47	44	50	40
aPF10_0329_0	PF10_0329::plasmepsin VII	299	416	338	202	350	302	468	377	353	336	192	697	590	603	289	533	60	92	299	416	338	202	350	302	468	377	353	336	192	697	590	603	289	533	60	92	44	41	49	110	43	51	43	44	46	44	52	39
aMAL13P1.328_1	MAL13P1.328::DNA topoisomerase VI, B subunit, putative	2756	2996	2101	397	2453	1391	2210	1635	2308	1418	391	3504	2642	2620	2206	2919	158	203	2756	2996	2101	397	2453	1391	2210	1635	2308	1418	391	3504	2642	2620	2206	2919	158	203	42	41	48	107	45	51	43	44	46	45	52	39
aPFL1435c_3	PFL1435c::myosin d	2308	3026	3860	1160	2507	3407	3797	2525	2864	2417	801	4276	4230	3628	3530	3901	438	520	2308	3026	3860	1160	2507	3407	3797	2525	2864	2417	801	4276	4230	3628	3530	3901	438	520	42	42	49	102	45	50	44	44	46	44	54	41
aMAL13P1.295_1	MAL13P1.295::conserved Plasmodium protein, unknown function	1571	1715	1672	441	1043	1253	1881	1275	1671	1233	303	2171	1940	2443	1315	1884	237	206	1571	1715	1672	441	1043	1253	1881	1275	1671	1233	303	2171	1940	2443	1315	1884	237	206	44	41	49	106	47	50	44	44	47	44	54	41
aPFF1510w_0	PFF1510w::Plasmodium exported protein (PHISTb), unknown function	4258	4252	4520	1742	3299	6913	6455	5989	6811	5545	1618	4898	4481	4563	4978	6182	849	712	4258	4252	4520	1742	3299	6913	6455	5989	6811	5545	1618	4898	4481	4563	4978	6182	849	712	43	42	48	116	49	51	44	45	48	44	55	41
aPFL0755c_1	PFL0755c::conserved Plasmodium protein, unknown function	2305	3022	2693	2628	2811	2868	3971	1668	2990	1741	983	3746	2639	2717	2898	2969	318	1163	2305	3022	2693	2628	2811	2868	3971	1668	2990	1741	983	3746	2639	2717	2898	2969	318	1163	43	41	48	114	48	50	45	45	47	44	55	42
aPFB0205c_1	PFB0205c::5-3 exonuclease, putative	2024	2246	1865	1035	2330	2957	2217	1653	2077	1561	474	2682	2388	3173	2103	2772	334	359	2024	2246	1865	1035	2330	2957	2217	1653	2077	1561	474	2682	2388	3173	2103	2772	334	359	44	42	49	105	47	50	44	45	48	45	55	42
aPFC1016w_0	PFC1016w::conserved Plasmodium protein, unknown function	275	299	254	195	268	286	290	210	301	202	63	299	277	265	243	263	64	110	275	299	254	195	268	286	290	210	301	202	63	299	277	265	243	263	64	110	44	41	51	100	47	52	43	44	48	44	55	42
aPF10_0322_0	PF10_0322::S-adenosylmethionine decarboxylase-ornithine decarboxylase	1591	1870	1751	538	1663	1790	1977	1322	1958	1400	233	2027	1832	1600	1998	1675	239	659	1591	1870	1751	538	1663	1790	1977	1322	1958	1400	233	2027	1832	1600	1998	1675	239	659	43	41	50	100	48	53	45	44	48	44	55	42
aPFI0550w_4	PFI0550w::cysteine repeat modular protein 1	319	439	286	228	291	333	362	388	462	327	149	657	552	628	329	437	88	157	319	439	286	228	291	333	362	388	462	327	149	657	552	628	329	437	88	157	43	42	49	106	48	52	46	44	50	45	54	43
aPF13_0024_2	PF13_0024::conserved Plasmodium protein, unknown function	3794	4961	3974	345	548	2115	5338	5047	5176	3672	66	3891	4476	5347	2728	4938	1826	368	3794	4961	3974	345	548	2115	5338	5047	5176	3672	66	3891	4476	5347	2728	4938	1826	368	40	40	48	112	46	46	43	43	46	45	48	39
aMAL13P1.304_1	MAL13P1.304::malaria antigen	3640	5129	4065	1104	548	2186	6106	4493	5815	4750	71	4069	6376	5169	3639	5574	1550	856	3640	5129	4065	1104	548	2186	6106	4493	5815	4750	71	4069	6376	5169	3639	5574	1550	856	41	40	46	112	51	48	42	45	47	44	49	40
aPFL0575w_3	PFL0575w::conserved Plasmodium protein, unknown function	1293	1490	1247	896	510	704	1818	1369	2198	1395	67	2188	2854	2006	1128	1839	508	283	1293	1490	1247	896	510	704	1818	1369	2198	1395	67	2188	2854	2006	1128	1839	508	283	40	40	47	120	52	52	42	43	47	43	51	39
aPF11_0479_0	PF11_0479::conserved Plasmodium protein, unknown function	1053	1060	635	734	332	398	1283	710	1133	856	89	1468	1070	643	718	1065	134	169	1053	1060	635	734	332	398	1283	710	1133	856	89	1468	1070	643	718	1065	134	169	39	39	49	116	45	51	43	41	47	44	50	40
aMAL8P1.55_1	MAL8P1.55::conserved Plasmodium protein, unknown function	960	877	783	423	630	363	1219	785	1149	926	241	1396	1344	1758	662	971	132	209	960	877	783	423	630	363	1219	785	1149	926	241	1396	1344	1758	662	971	132	209	39	40	48	116	43	49	44	43	47	43	52	39
aPFF0240c_0	PFF0240c::conserved Plasmodium protein, unknown function	1036	1042	729	227	667	567	1129	753	916	926	271	1058	1132	1431	878	1012	213	191	1036	1042	729	227	667	567	1129	753	916	926	271	1058	1132	1431	878	1012	213	191	41	39	47	116	44	50	43	45	46	42	53	39
aMAL13P1.278_4	MAL13P1.278::serine-threonine protein kinase, putative	2675	3193	2271	1216	2523	2365	3688	2080	2612	2672	837	3209	2797	3586	2199	3594	547	255	2675	3193	2271	1216	2523	2365	3688	2080	2612	2672	837	3209	2797	3586	2199	3594	547	255	43	39	48	111	43	52	42	44	46	43	52	40
aPFI1540w_0	PFI1540w::conserved Plasmodium protein, unknown function	1705	1648	1130	724	1200	702	1588	1082	1422	1426	752	2426	1350	2166	1283	1764	71	247	1705	1648	1130	724	1200	702	1588	1082	1422	1426	752	2426	1350	2166	1283	1764	71	247	42	40	48	108	42	51	43	43	46	44	52	39
aPFL0985c_0	PFL0985c::conserved protein, unknown function	650	550	421	209	589	324	514	318	517	372	179	628	661	619	401	665	54	120	650	550	421	209	589	324	514	318	517	372	179	628	661	619	401	665	54	120	44	41	48	110	42	51	43	44	46	44	51	40
aPFE0635c_1	PFE0635c::conserved Plasmodium protein, unknown function	4969	6295	6452	1894	4906	4173	6081	4446	5540	3525	1623	7771	6681	6790	5927	7999	227	971	4969	6295	6452	1894	4906	4173	6081	4446	5540	3525	1623	7771	6681	6790	5927	7999	227	971	43	42	49	109	43	50	43	44	48	45	53	40
aPF10_0251_2	PF10_0250::conserved Plasmodium protein, unknown function	2720	2806	2278	1667	2958	2739	3522	2448	3168	2453	711	3634	2610	3792	3042	3958	245	649	2720	2806	2278	1667	2958	2739	3522	2448	3168	2453	711	3634	2610	3792	3042	3958	245	649	41	41	48	104	43	51	45	44	47	44	54	42
aPFF0785w_1	PFF0785w::Ndc80 homologue, putative	1369	2096	1680	1377	1898	993	2448	1580	2025	1585	635	2463	2025	1842	1710	2564	89	565	1369	2096	1680	1377	1898	993	2448	1580	2025	1585	635	2463	2025	1842	1710	2564	89	565	42	42	49	101	44	50	44	44	47	44	53	41
aPF10_0151_0	PF10_0151::conserved Plasmodium protein, unknown function	745	1081	929	293	760	732	1259	735	1086	771	262	1257	1239	1190	990	1289	79	147	745	1081	929	293	760	732	1259	735	1086	771	262	1257	1239	1190	990	1289	79	147	44	41	49	107	47	50	45	44	48	44	54	41
aPFB0610c_0	PFB0610c::conserved Plasmodium protein, unknown function	663	717	696	648	755	675	927	590	796	556	230	1010	935	915	826	1110	64	165	663	717	696	648	755	675	927	590	796	556	230	1010	935	915	826	1110	64	165	44	42	48	114	47	51	46	45	49	44	55	41
aPFC0245c_0	PFC0245c::conserved Plasmodium protein, unknown function	2315	3328	3102	672	1968	2125	2706	2675	3120	2716	724	1903	2312	2270	3408	3936	488	257	2315	3328	3102	672	1968	2125	2706	2675	3120	2716	724	1903	2312	2270	3408	3936	488	257	45	42	48	106	46	51	45	44	49	44	53	41
aMAL7P1.153_0	MAL7P1.153::actin-like protein, putative	1639	2555	1758	873	1874	1547	2456	1367	1648	1931	669	2354	2586	2385	2348	2772	165	776	1639	2555	1758	873	1874	1547	2456	1367	1648	1931	669	2354	2586	2385	2348	2772	165	776	45	41	50	103	47	52	45	44	49	45	54	41
aPFL1755w_1	PFL1755w::conserved Plasmodium protein, unknown function	605	678	584	174	89	164	543	665	646	542	NA	644	802	803	307	650	208	NA	605	678	584	174	89	164	543	665	646	542	NA	644	802	803	307	650	208	NA	41	40	47	110	48	46	43	43	46	45	NA	40
aPF14_0031_2	PF14_0031::conserved Plasmodium protein, unknown function	3100	3286	1899	166	649	1625	2924	2496	4026	2803	110	3188	3796	3453	2012	2997	530	390	3100	3286	1899	166	649	1625	2924	2496	4026	2803	110	3188	3796	3453	2012	2997	530	390	40	40	46	102	53	48	42	44	48	44	52	39
aPFF0955c_0	PFF0960c::conserved Plasmodium protein, unknown function	774	955	512	296	622	367	1120	715	1250	999	220	1925	1829	1045	503	1251	159	186	774	955	512	296	622	367	1120	715	1250	999	220	1925	1829	1045	503	1251	159	186	40	39	47	107	50	51	41	43	47	44	52	39
aPF13_0229_0	PF13_0229::aconitase	4392	2849	2292	299	2276	2952	5018	3435	3454	2859	428	4135	3564	4933	2560	4941	1717	449	4392	2849	2292	299	2276	2952	5018	3435	3454	2859	428	4135	3564	4933	2560	4941	1717	449	39	39	47	109	44	51	43	41	46	44	52	39
aPF13_0069_0	PF13_0069::translation initiation factor if-2, putative	1927	3309	1367	1198	1667	536	2333	3002	3277	1638	1045	4962	2630	3052	1909	2993	88	540	1927	3309	1367	1198	1667	536	2333	3002	3277	1638	1045	4962	2630	3052	1909	2993	88	540	39	40	47	114	44	50	45	43	46	44	52	39
aPFC0260w_1	PFC0260w::P-loop containing nucleoside triphospahte hydrolase, putative	8108	7290	5307	268	5056	4913	8062	6156	6564	6317	638	4244	4554	7488	4609	5876	998	292	8108	7290	5307	268	5056	4913	8062	6156	6564	6317	638	4244	4554	7488	4609	5876	998	292	41	40	47	110	45	52	43	44	47	43	52	39
aPFL2390c_2	PFL2390c::conserved Plasmodium protein, unknown function	2074	2005	1848	1058	1739	1275	2600	1952	2088	2417	1386	1974	1895	2275	2124	2268	98	453	2074	2005	1848	1058	1739	1275	2600	1952	2088	2417	1386	1974	1895	2275	2124	2268	98	453	42	40	48	108	44	52	42	43	46	43	51	39
aPF13_0035_1	PF13_0035::U3 small nucleolar RNA-associated protein 6, putative	2296	2334	2093	695	1873	1897	4271	1987	2516	3311	667	2972	2663	2197	2043	3430	543	270	2296	2334	2093	695	1873	1897	4271	1987	2516	3311	667	2972	2663	2197	2043	3430	543	270	42	42	49	108	42	51	43	43	46	43	51	40
aPF11_0177_1	PF11_0177::deubiquinating-deneddylating enzyme	5714	4801	4577	1874	5325	5851	6886	6492	7939	6348	1596	8614	6582	13346	5058	9163	659	461	5714	4801	4577	1874	5325	5851	6886	6492	7939	6348	1596	8614	6582	13346	5058	9163	659	461	43	43	48	112	42	52	43	44	47	44	52	40
aPFF0800w_1	PFF0800w::TRAP-like protein, TRAP2	8500	8171	10800	2817	8988	12589	12265	9497	9789	8451	1230	11533	8951	10238	6850	15915	617	629	8500	8171	10800	2817	8988	12589	12265	9497	9789	8451	1230	11533	8951	10238	6850	15915	617	629	45	45	49	116	43	52	44	45	49	45	53	41
aPF10_0213_1	PF10_0213::10b antigen, putative	4456	5490	2516	5075	5114	4304	8737	6529	7662	6710	4492	5519	6589	5716	4372	7461	1170	3027	4456	5490	2516	5075	5114	4304	8737	6529	7662	6710	4492	5519	6589	5716	4372	7461	1170	3027	44	44	50	111	43	51	46	44	49	45	54	41
aPFL1870c_0	PFL1870c::sphingomyelin phosphodiesterase, putative	2142	2444	2118	395	2795	2000	3491	2152	2305	2082	210	3087	2963	3326	2839	3582	250	175	2142	2444	2118	395	2795	2000	3491	2152	2305	2082	210	3087	2963	3326	2839	3582	250	175	43	42	48	109	43	51	45	45	47	44	53	41
aPF11_0251_0	PF11_0251::endoplasmic reticulum oxidoreductin, putative	1648	1076	871	241	1358	1491	NA	934	957	837	171	1068	1027	1532	1390	1909	279	127	1648	1076	871	241	1358	1491	NA	934	957	837	171	1068	1027	1532	1390	1909	279	127	43	41	48	106	46	51	NA	45	47	44	52	41
aPFL1930w_1	PFL1930w::conserved Plasmodium protein, unknown function	2829	2068	1535	324	938	1447	2809	2092	3241	2636	306	3067	3792	3065	3484	3633	133	236	2829	2068	1535	324	938	1447	2809	2092	3241	2636	306	3067	3792	3065	3484	3633	133	236	43	42	49	105	46	51	45	45	49	44	53	41
aPF14_0579_0	PF14_0579::60S ribosomal protein L27, putative	3062	2529	2287	1080	2136	3041	3618	1962	2597	1755	485	3746	3372	4083	2445	3213	205	311	3062	2529	2287	1080	2136	3041	3618	1962	2597	1755	485	3746	3372	4083	2445	3213	205	311	45	41	49	108	46	51	45	46	49	45	53	42
aMAL7P1.209_1	MAL7P1.209::AAA family ATPase, putative	2480	2433	1977	1215	1717	1312	2462	1588	2154	1790	514	3481	2421	2616	2401	2719	120	227	2480	2433	1977	1215	1717	1312	2462	1588	2154	1790	514	3481	2421	2616	2401	2719	120	227	44	41	49	107	46	52	46	44	49	45	53	42
aPF10_0290_1	PF10_0290::conserved Plasmodium protein, unknown function	3694	5566	4653	3335	4117	3841	6000	3832	4321	3582	220	6195	6274	5383	4939	6174	1460	184	3694	5566	4653	3335	4117	3841	6000	3832	4321	3582	220	6195	6274	5383	4939	6174	1460	184	44	42	49	108	47	52	45	44	50	46	54	41
aPFF1220w_0	PFF1220w::conserved Plasmodium protein, unknown function	915	1211	733	151	879	809	858	661	844	798	147	912	910	782	796	1103	167	128	915	1211	733	151	879	809	858	661	844	798	147	912	910	782	796	1103	167	128	45	42	49	104	47	52	45	45	49	46	54	42
aPFI0785c_0	PFI0785c::sugar transporter	1478	1695	1642	392	976	1471	2852	1279	2485	1531	500	2670	2552	2585	2426	2406	121	408	1478	1695	1642	392	976	1471	2852	1279	2485	1531	500	2670	2552	2585	2426	2406	121	408	46	42	50	108	49	53	47	48	49	45	54	43
aMAL13P1.148_0	MAL13P1.148::P. falciparum myosin	2328	2849	1888	914	2233	1946	1761	2038	2037	1944	425	2616	2148	2619	2291	2693	157	370	2328	2849	1888	914	2233	1946	1761	2038	2037	1944	425	2616	2148	2619	2291	2693	157	370	45	42	50	119	50	55	45	46	48	46	54	45
aPF14_0274_1	PF14_0274::diphthamide synthesis protein, putative	3552	3920	3212	1422	532	1489	3997	3361	3382	3198	526	4203	4382	6068	2300	4489	1236	607	3552	3920	3212	1422	532	1489	3997	3361	3382	3198	526	4203	4382	6068	2300	4489	1236	607	40	40	47	108	46	49	44	43	48	44	51	39
aPF14_0269_0	PF14_0269::conserved protein, unknown function	1056	1006	788	180	246	520	969	1019	947	881	145	1210	1154	1505	639	1266	282	210	1056	1006	788	180	246	520	969	1019	947	881	145	1210	1154	1505	639	1266	282	210	39	39	46	103	51	50	44	43	49	44	52	39
aPF13_0097_2	PF13_0097::transcription factor with AP2 domain(s)	3645	3595	3670	2143	1429	3129	5067	4607	3734	4106	1090	3656	4566	3518	3380	4022	590	402	3645	3595	3670	2143	1429	3129	5067	4607	3734	4106	1090	3656	4566	3518	3380	4022	590	402	39	40	47	101	49	54	43	41	48	44	52	39
aPFL0410w_2	PFL0410w::cysteine repeat modular protein 3	2751	2706	2155	750	1502	1375	2668	2754	2631	2292	89	3253	3050	2847	2238	3781	1071	NA	2751	2706	2155	750	1502	1375	2668	2754	2631	2292	89	3253	3050	2847	2238	3781	1071	NA	39	40	47	110	45	51	44	42	46	45	51	39
aMAL8P1.154_1	MAL8P1.154::conserved Plasmodium protein, unknown function	3456	4378	2611	835	2403	1580	4262	4356	4130	3203	270	5775	5107	5122	2986	5777	1376	616	3456	4378	2611	835	2403	1580	4262	4356	4130	3203	270	5775	5107	5122	2986	5777	1376	616	40	40	47	113	44	50	43	43	48	45	52	39
aPFB0095c_1	PFB0095c::erythrocyte membrane protein 3	2395	1553	1419	155	1059	1601	1220	3163	2994	2154	237	3067	2351	3330	2009	4099	517	275	2395	1553	1419	155	1059	1601	1220	3163	2994	2154	237	3067	2351	3330	2009	4099	517	275	41	40	48	112	44	52	42	44	48	44	51	39
aPFE1045c_0	PFE1045c::conserved Plasmodium protein, unknown function	1250	896	993	173	1277	648	1396	919	1063	1381	232	1467	1161	943	1017	1182	76	113	1250	896	993	173	1277	648	1396	919	1063	1381	232	1467	1161	943	1017	1182	76	113	42	40	50	105	43	53	43	43	48	44	51	39
aPFC0640w_1	PFC0640w::CSP and TRAP-related protein (CTRP)	8151	7692	5921	1875	9025	3529	6053	5364	6023	3948	1179	8337	7969	10414	7979	6054	2314	734	8151	7692	5921	1875	9025	3529	6053	5364	6023	3948	1179	8337	7969	10414	7979	6054	2314	734	42	41	50	107	42	54	43	43	47	44	51	40
aPFL1040w_1	PFL1040w::conserved Plasmodium protein, unknown function	2071	2202	1932	783	2177	1168	1657	1561	2373	1770	540	2641	2211	2494	2054	2342	86	246	2071	2202	1932	783	2177	1168	1657	1561	2373	1770	540	2641	2211	2494	2054	2342	86	246	43	41	48	109	42	52	43	44	47	44	51	40
aPFD0690c_2	PFD0690c::conserved Plasmodium membrane protein, unknown function	1369	1619	1205	254	1692	1462	1514	1207	1692	1556	115	1563	1348	1532	1151	1699	85	127	1369	1619	1205	254	1692	1462	1514	1207	1692	1556	115	1563	1348	1532	1151	1699	85	127	43	42	48	115	43	51	46	44	48	44	51	40
aPF08_0132_2	PF08_0132::glutamate dehydrogenase, putative	2797	2383	1796	1593	2694	4116	2880	2228	2594	2233	571	2726	2628	3052	2268	3255	122	399	2797	2383	1796	1593	2694	4116	2880	2228	2594	2233	571	2726	2628	3052	2268	3255	122	399	43	43	48	112	43	52	46	45	48	45	53	40
aMAL13P1.20_0	MAL13P1.20::conserved Plasmodium protein, unknown function	1944	1212	1307	312	1368	1731	1819	1639	1067	1470	274	2022	1931	2093	1119	2324	380	127	1944	1212	1307	312	1368	1731	1819	1639	1067	1470	274	2022	1931	2093	1119	2324	380	127	43	40	48	107	47	51	45	44	48	44	52	41
aPFL0475w_0	PFL0475w::3,5-cyclic-nucleotide phosphodiesterase, putative	414	586	367	NA	291	269	400	287	372	278	79	409	392	376	395	555	66	129	414	586	367	NA	291	269	400	287	372	278	79	409	392	376	395	555	66	129	43	41	50	NA	47	51	44	44	47	44	53	41
aPF14_0057_0	PF14_0057::RNA binding protein, putative	733	777	545	331	674	602	769	585	578	456	132	794	861	1178	728	773	82	129	733	777	545	331	674	602	769	585	578	456	132	794	861	1178	728	773	82	129	45	42	49	111	46	52	44	44	48	45	52	41
aPFA0620c_1	PFA0620c::glutamic acid-rich protein (garp)	9463	17548	18463	6345	12694	23665	22123	10094	13123	14582	3321	17687	13200	13222	12689	24535	1253	3057	9463	17548	18463	6345	12694	23665	22123	10094	13123	14582	3321	17687	13200	13222	12689	24535	1253	3057	45	42	50	110	47	54	46	44	49	45	54	42
aPFI0340c_2	PFI0340c::conserved Plasmodium protein, unknown function	1573	2229	2015	443	1606	2079	2243	1636	1767	1870	401	2067	2322	1892	2093	2787	246	549	1573	2229	2015	443	1606	2079	2243	1636	1767	1870	401	2067	2322	1892	2093	2787	246	549	43	42	50	108	47	54	45	45	50	45	53	42
aPFC0220w_1	PFC0220w::conserved Plasmodium membrane protein, unknown function	1160	726	676	153	529	535	542	673	720	501	127	715	707	527	772	821	97	190	1160	726	676	153	529	535	542	673	720	501	127	715	707	527	772	821	97	190	44	42	49	108	47	53	45	46	49	45	54	42
aPF10_0207_0	PF10_0207::conserved Plasmodium membrane protein, unknown function	288	333	204	137	235	286	247	178	311	217	91	254	240	297	264	349	155	123	288	333	204	137	235	286	247	178	311	217	91	254	240	297	264	349	155	123	45	41	50	108	48	54	45	47	48	45	54	44
aPF14_0774_1	PF14_0774::mannose-1-phosphate guanyltransferase, putative	9341	9857	6244	1551	7251	6814	7706	6306	7688	5726	955	8789	9197	9853	8064	10549	485	628	9341	9857	6244	1551	7251	6814	7706	6306	7688	5726	955	8789	9197	9853	8064	10549	485	628	45	42	50	115	48	54	45	46	48	45	53	46
aPF13_0148_1	PF13_0148::conserved Plasmodium protein, unknown function	3063	2917	2316	534	432	1436	2458	2384	2972	3051	458	3253	2983	3097	1626	2936	1389	544	3063	2917	2316	534	432	1436	2458	2384	2972	3051	458	3253	2983	3097	1626	2936	1389	544	40	41	48	103	47	53	46	44	49	44	48	39
aMAL7P1.147_1	MAL7P1.147::ubiquitin carboxyl-terminal hydrolase, putative	1390	2329	1079	823	752	665	1849	1368	1339	1578	592	2449	1891	1364	928	1591	243	178	1390	2329	1079	823	752	665	1849	1368	1339	1578	592	2449	1891	1364	928	1591	243	178	39	40	51	107	47	54	45	42	48	43	51	40
aPF14_0731_0	PF14_0730::Plasmodium exported protein (PHISTb), unknown function	3712	5972	3906	2593	2404	2184	5290	4584	4436	5463	1468	7127	7060	4885	3530	5620	524	1039	3712	5972	3906	2593	2404	2184	5290	4584	4436	5463	1468	7127	7060	4885	3530	5620	524	1039	40	40	52	104	44	52	44	43	48	44	51	39
aPFF0485c_0	PFF0485c::zinc finger, putative	11765	12280	9054	2258	7565	4158	11672	10494	10984	10430	1317	10707	10947	13433	8441	13543	651	1523	11765	12280	9054	2258	7565	4158	11672	10494	10984	10430	1317	10707	10947	13433	8441	13543	651	1523	41	40	52	111	44	50	43	44	49	45	51	40
aPF14_0697_0	PF14_0697::dihydroorotase, putative	1204	971	785	598	537	370	1241	920	996	859	412	1914	1435	1410	631	1306	75	180	1204	971	785	598	537	370	1241	920	996	859	412	1914	1435	1410	631	1306	75	180	41	39	52	113	44	51	43	43	49	44	52	40
aPF14_0170_2	PF14_0170::NOT family protein, putative	5879	4961	4495	1559	6654	5173	7666	5779	6754	6598	1677	6939	6379	7704	5474	5962	1841	1254	5879	4961	4495	1559	6654	5173	7666	5779	6754	6598	1677	6939	6379	7704	5474	5962	1841	1254	42	40	52	108	43	53	44	43	49	44	52	40
aPFL1375w_1	PFL1375w::conserved Plasmodium protein, unknown function	3914	4336	3294	909	4239	2489	6128	2585	3735	3938	1015	5012	5208	5941	3370	4155	262	498	3914	4336	3294	909	4239	2489	6128	2585	3735	3938	1015	5012	5208	5941	3370	4155	262	498	42	40	50	105	42	56	45	43	47	45	51	40
aPFE0365c_0	PFE0365c::conserved Plasmodium protein, unknown function	1406	1342	1003	650	1133	866	1572	1040	1247	986	358	1567	1082	1468	1416	1620	66	305	1406	1342	1003	650	1133	866	1572	1040	1247	986	358	1567	1082	1468	1416	1620	66	305	42	40	48	105	42	54	45	43	47	45	51	41
aPF14_0358_0	PF14_0358::41-2 protein antigen precursor|transport protein particle (TRAPP) component, Bet3, putative	605	483	483	263	548	380	689	504	635	543	183	606	629	867	523	868	66	167	605	483	483	263	548	380	689	504	635	543	183	606	629	867	523	868	66	167	42	41	48	112	42	51	45	44	47	44	51	40
aPFC0965w_1	PFC0965w::conserved Plasmodium protein, unknown function	2143	2383	2442	1083	2197	2652	5192	2476	3390	2233	660	3651	3598	3277	1681	4466	496	209	2143	2383	2442	1083	2197	2652	5192	2476	3390	2233	660	3651	3598	3277	1681	4466	496	209	45	42	49	116	43	53	45	44	46	45	51	41
aPFE1590w_0	PFE1590w::early transcribed membrane protein 5, ETRAMP5	6796	5803	6099	6388	7992	6557	10017	7370	10722	7657	2000	8416	9566	10665	7783	11620	3145	1119	6796	5803	6099	6388	7992	6557	10017	7370	10722	7657	2000	8416	9566	10665	7783	11620	3145	1119	45	42	48	117	45	52	46	45	48	47	52	41
aPF10_0186_2	PF10_0186::Zinc finger C-x8-C-x5-C-x3-H type, putative	1586	2191	1858	277	1115	2085	2473	1178	1378	1587	139	1871	1630	2333	1134	1432	116	189	1586	2191	1858	277	1115	2085	2473	1178	1378	1587	139	1871	1630	2333	1134	1432	116	189	44	41	48	110	47	51	45	44	49	45	52	41
aPFI0530c_0	PFI0530c::DNA primase, large subunit, putative	2981	3332	3217	1594	2296	2354	3213	2672	3063	2471	602	4006	3554	3415	3193	3518	443	928	2981	3332	3217	1594	2296	2354	3213	2672	3063	2471	602	4006	3554	3415	3193	3518	443	928	44	41	49	104	48	52	45	43	48	45	53	41
aPFB0980w_0	PFB0980w::conserved Plasmodium falciparum protein family	4909	2143	5053	2114	3672	3895	5924	3630	3274	3275	1119	5091	4650	6531	1413	5189	202	1733	4909	2143	5053	2114	3672	3895	5924	3630	3274	3275	1119	5091	4650	6531	1413	5189	202	1733	44	41	49	109	48	53	45	44	48	45	53	41
aPFL1555w_0	PFL1555w::cytochrome b5, putative	679	1117	546	262	673	772	883	686	981	641	171	629	809	797	727	901	364	384	679	1117	546	262	673	772	883	686	981	641	171	629	809	797	727	901	364	384	45	42	49	113	49	54	44	44	48	44	53	42
aPF11_0473_0	PF11_0473::conserved Plasmodium protein, unknown function	1004	925	755	246	734	539	909	574	727	667	207	691	811	711	835	890	109	187	1004	925	755	246	734	539	909	574	727	667	207	691	811	711	835	890	109	187	44	42	48	106	48	53	44	44	48	44	53	42
aMAL13P1.83_0	MAL13P1.83::Exportin-T, putative	1245	1728	1029	557	976	912	1185	1147	1148	936	276	1207	1313	995	1161	1097	69	126	1245	1728	1029	557	976	912	1185	1147	1148	936	276	1207	1313	995	1161	1097	69	126	45	41	47	107	46	53	44	44	49	44	53	43
aPF14_0535_1	PF14_0535::SNARE protein	401	411	309	295	310	289	329	278	386	301	183	698	681	571	421	471	104	676	401	411	309	295	310	289	329	278	386	301	183	698	681	571	421	471	104	676	45	41	49	116	47	54	45	45	48	44	54	46
aPF10_0261_0	PF10_0261::WD repeat protein, putative	1793	2028	1237	221	1295	2109	1611	1229	1629	1313	194	1497	1738	1621	1463	1993	176	153	1793	2028	1237	221	1295	2109	1611	1229	1629	1313	194	1497	1738	1621	1463	1993	176	153	45	42	49	117	48	54	45	44	48	45	53	47
aMAL13P1.60_0	MAL13P1.60::erythrocyte binding antigen 140	5549	6006	4623	1131	842	2343	6885	4485	5487	5177	NA	6311	5339	5269	3726	5681	2097	152	5549	6006	4623	1131	842	2343	6885	4485	5487	5177	NA	6311	5339	5269	3726	5681	2097	152	40	42	49	101	46	57	45	43	48	44	NA	40
aMAL8P1.103_1	MAL8P1.103::conserved Plasmodium protein, unknown function	3098	2463	2254	401	909	865	2723	2670	2824	2484	443	2386	1961	1650	1693	2197	677	227	3098	2463	2254	401	909	865	2723	2670	2824	2484	443	2386	1961	1650	1693	2197	677	227	39	42	51	104	49	53	44	44	46	44	50	40
aPF07_0106_0	PF07_0106::conserved Plasmodium protein, unknown function	1229	998	873	457	NA	638	1353	723	1094	947	399	1530	1153	1235	637	1342	151	163	1229	998	873	457	NA	638	1353	723	1094	947	399	1530	1153	1235	637	1342	151	163	39	43	59	111	NA	51	44	46	47	44	50	40
aMAL8P1.108_0	MAL8P1.108::protein phosphatase, putative	476	497	318	284	271	232	751	367	401	417	172	738	660	584	428	552	110	217	476	497	318	284	271	232	751	367	401	417	172	738	660	584	428	552	110	217	39	41	53	112	43	50	43	44	47	44	49	39
aMAL7P1.122_1	MAL7P1.122::conserved GTP-binding protein, putative	1442	1252	1138	197	826	480	1772	1310	1354	1426	202	1782	1115	1572	880	1374	87	158	1442	1252	1138	197	826	480	1772	1310	1354	1426	202	1782	1115	1572	880	1374	87	158	40	40	51	114	42	49	42	44	47	45	50	39
aPF14_0254_1	PF14_0254::DNA mismatch repair protein Msh2p, putative	1414	1500	1091	900	684	582	1716	1253	1174	1233	650	2033	1646	2133	889	1728	74	150	1414	1500	1091	900	684	582	1716	1253	1174	1233	650	2033	1646	2133	889	1728	74	150	40	39	50	115	43	49	42	42	47	44	50	39
aPFL1980c_0	PFL1980c::conserved Plasmodium protein, unknown function	492	445	331	121	287	199	419	275	362	295	88	323	313	335	301	374	56	88	492	445	331	121	287	199	419	275	362	295	88	323	313	335	301	374	56	88	42	39	50	107	44	51	44	43	48	43	50	39
aPF14_0599_0	PF14_0599::conserved Plasmodium protein, unknown function	861	905	659	264	1135	526	948	864	757	697	238	1195	1090	1486	988	1239	79	205	861	905	659	264	1135	526	948	864	757	697	238	1195	1090	1486	988	1239	79	205	42	39	50	107	42	53	46	43	47	44	52	40
aMAL13P1.249_5	MAL13P1.249::conserved Plasmodium protein, unknown function	3029	3125	2042	607	3092	2006	2539	2273	2600	1899	403	2446	1848	2206	2440	2981	131	277	3029	3125	2042	607	3092	2006	2539	2273	2600	1899	403	2446	1848	2206	2440	2981	131	277	43	40	51	113	42	53	44	42	47	45	52	41
aMAL13P1.119_1	MAL13P1.119::calcium-calmodulin-dependent 3,5-cyclic nucleotide phosphodiesterase 1b	752	972	615	281	721	718	959	769	767	842	253	1390	1102	1099	883	1046	89	232	752	972	615	281	721	718	959	769	767	842	253	1390	1102	1099	883	1046	89	232	45	41	50	114	45	52	44	43	48	44	53	41
aPF11_0077_1	PF11_0077::DEAD-DEAH box helicase domain containing protein	1984	2393	2037	840	2147	2035	2695	2003	2425	2549	762	3485	2634	3058	2840	3252	155	329	1984	2393	2037	840	2147	2035	2695	2003	2425	2549	762	3485	2634	3058	2840	3252	155	329	45	41	49	115	48	51	44	44	48	46	52	41
aPFC0385c_1	PFC0385c::serine-threonine protein kinase, putative	3173	2944	4739	530	2859	5227	6390	5091	5072	3292	389	3311	5810	7269	3806	4015	387	492	3173	2944	4739	530	2859	5227	6390	5091	5072	3292	389	3311	5810	7269	3806	4015	387	492	45	41	47	118	48	53	45	45	48	46	51	41
aPF10_0046_0	PF10_0046::Zinc finger, C3HC4 type, putative	2793	1712	2530	3546	1850	1976	3515	2133	2526	2477	1097	3493	3684	4023	3944	3735	175	1209	2793	1712	2530	3546	1850	1976	3515	2133	2526	2477	1097	3493	3684	4023	3944	3735	175	1209	44	41	48	115	49	54	44	44	49	45	52	41
aPFC0960c_1	PFC0960c::conserved Plasmodium protein, unknown function	3468	4242	3187	1847	3466	4983	4509	3310	4701	2879	879	3654	4552	5016	3957	4301	454	690	3468	4242	3187	1847	3466	4983	4509	3310	4701	2879	879	3654	4552	5016	3957	4301	454	690	44	41	47	116	49	54	44	44	48	45	53	42
aPF11_0284_0	PF11_0284::methyltransferase, putative	764	741	482	153	454	459	460	443	551	455	114	602	504	480	413	538	70	106	764	741	482	153	454	459	460	443	551	455	114	602	504	480	413	538	70	106	46	41	47	117	48	54	44	44	47	44	52	41
aPF14_0505_1	PF14_0505::conserved Plasmodium protein, unknown function	2814	1947	1415	346	1518	994	NA	1736	2073	1272	453	2628	2237	2286	2058	2136	179	230	2814	1947	1415	346	1518	994	NA	1736	2073	1272	453	2628	2237	2286	2058	2136	179	230	45	41	47	108	48	52	NA	43	48	44	54	42
aPF13_0024_0	PF13_0024::conserved Plasmodium protein, unknown function	1887	1346	1687	937	1752	1030	1108	1380	1175	1520	626	2118	1642	1920	1517	2410	333	1100	1887	1346	1687	937	1752	1030	1108	1380	1175	1520	626	2118	1642	1920	1517	2410	333	1100	45	41	47	108	47	54	44	44	48	44	54	44
aPF14_0499_0	PF14_0499::conserved Plasmodium protein, unknown function	5486	5176	3863	2633	4213	5817	4244	3793	5124	4229	885	5228	4175	4380	4791	6384	603	484	5486	5176	3863	2633	4213	5817	4244	3793	5124	4229	885	5228	4175	4380	4791	6384	603	484	47	42	49	116	47	54	44	44	47	44	55	45
aPFL0400w_0	PFL0400w::apicoplast ribosomal protein L29 precursor, putative	1242	365	311	NA	303	402	273	329	424	313	80	489	467	476	357	337	74	117	1242	365	311	NA	303	402	273	329	424	313	80	489	467	476	357	337	74	117	48	42	48	NA	47	56	44	44	47	45	54	45
aPFI1100w_0	PFI1100w::para-aminobenzoic acid synthetase	1616	1193	1240	336	321	585	1486	1857	1388	1417	NA	1653	1144	1283	781	1267	406	NA	1616	1193	1240	336	321	585	1486	1857	1388	1417	NA	1653	1144	1283	781	1267	406	NA	40	41	53	112	45	54	43	43	48	43	NA	40
aPF11_0294_1	PF11_0294::ATP-dependent phosphofructokinase, putative	9159	8588	6968	1212	2714	5006	9299	5432	7601	7526	405	7848	6691	7619	6466	9674	4524	238	9159	8588	6968	1212	2714	5006	9299	5432	7601	7526	405	7848	6691	7619	6466	9674	4524	238	39	42	58	105	49	52	42	46	46	44	50	39
aMAL7P1.69_0	MAL7P1.69::calmodulin, putative	873	NA	154	187	484	248	896	187	691	500	228	908	641	831	525	223	128	111	873	NA	154	187	484	248	896	187	691	500	228	908	641	831	525	223	128	111	39	NA	63	106	47	54	42	49	46	45	50	39
aPFE0615w_0	PFE0615w::conserved Plasmodium protein, unknown function	6483	4879	3778	868	2698	2182	5698	3936	6100	3832	669	5334	4233	4296	4046	5365	520	397	6483	4879	3778	868	2698	2182	5698	3936	6100	3832	669	5334	4233	4296	4046	5365	520	397	39	42	52	108	44	51	45	45	47	44	49	39
aPFF1485w_0	PFF1485w::conserved Plasmodium protein, unknown function	1228	993	942	344	1058	826	1934	1146	1646	1582	689	2880	1495	2018	1489	2041	226	125	1228	993	942	344	1058	826	1934	1146	1646	1582	689	2880	1495	2018	1489	2041	226	125	40	41	49	115	43	48	43	43	47	44	50	40
aPFD0250c_1	PFD0250c::Sec24-like protein, putative	5842	7268	5930	1840	5803	2830	9044	5060	6574	6872	1591	9557	6190	7651	5461	7794	209	1501	5842	7268	5930	1840	5803	2830	9044	5060	6574	6872	1591	9557	6190	7651	5461	7794	209	1501	41	40	49	112	44	50	42	41	47	43	50	40
aPFD0775c_0	PFD0775c::RNA-binding protein, putative	1692	1658	1422	592	1858	983	2134	1526	1388	1702	501	2066	1356	1975	1649	1661	138	175	1692	1658	1422	592	1858	983	2134	1526	1388	1702	501	2066	1356	1975	1649	1661	138	175	42	40	49	109	43	51	42	42	47	42	51	41
aPF14_0541_0	PF14_0541::V-type H(+)-translocating pyrophosphatase, putative	3338	2454	2399	1800	2425	2011	3247	2818	3854	2679	1475	3562	3358	3580	3422	4204	159	695	3338	2454	2399	1800	2425	2011	3247	2818	3854	2679	1475	3562	3358	3580	3422	4204	159	695	42	40	50	109	43	53	43	43	46	43	52	41
aPF08_0048_1	PF08_0048::ATP-dependent helicase, putative	5131	7208	5539	1794	4638	6450	7502	6030	6801	6693	1036	7074	6049	7374	6509	8433	465	853	5131	7208	5539	1794	4638	6450	7502	6030	6801	6693	1036	7074	6049	7374	6509	8433	465	853	44	41	49	120	44	52	45	43	49	43	52	41
aPF13_0322_1	PF13_0322::falcilysin	5006	6835	4550	3344	5441	5278	6598	4576	5781	5861	705	7196	6238	6642	6305	6747	677	1023	5006	6835	4550	3344	5441	5278	6598	4576	5781	5861	705	7196	6238	6642	6305	6747	677	1023	44	42	48	127	49	50	44	44	48	45	54	41
aPFE0240c_1	PFE0240c::conserved Plasmodium protein, unknown function	2778	2461	2390	2353	1924	2280	3721	2316	2424	2246	915	2883	3098	3305	2959	4356	147	509	2778	2461	2390	2353	1924	2280	3721	2316	2424	2246	915	2883	3098	3305	2959	4356	147	509	46	41	47	121	47	53	44	45	48	44	54	42
aPFL2470c_0	PFL2470c::conserved Plasmodium protein, unknown function	1634	1584	1433	767	1482	667	1803	1199	1646	1242	407	1879	1544	1631	1355	1865	215	730	1634	1584	1433	767	1482	667	1803	1199	1646	1242	407	1879	1544	1631	1355	1865	215	730	46	42	47	123	47	54	43	45	47	44	54	42
aPF11_0514_0	PF11_0514::Plasmodium exported protein (PHISTa), unknown function	1250	1138	805	350	1145	2753	1574	464	434	275	79	1886	1877	3278	1009	973	93	102	1250	1138	805	350	1145	2753	1574	464	434	275	79	1886	1877	3278	1009	973	93	102	47	42	49	117	47	55	44	44	47	45	52	42
aPF11_0285_0	PF11_0285::conserved Plasmodium protein, unknown function	839	774	543	356	598	558	695	589	688	530	NA	1112	1018	1359	776	863	152	115	839	774	543	356	598	558	695	589	688	530	NA	1112	1018	1359	776	863	152	115	47	42	50	116	48	53	45	44	48	45	NA	44
aPF14_0310_1	PF14_0310::conserved Plasmodium protein, unknown function	2018	1523	1101	930	1144	1010	1193	1109	1517	1163	797	2177	2076	2095	1665	1420	175	670	2018	1523	1101	930	1144	1010	1193	1109	1517	1163	797	2177	2076	2095	1665	1420	175	670	46	42	50	114	47	54	46	44	49	45	53	44
aPF13_0104_0	PF13_0104::conserved Plasmodium protein, unknown function	4276	4076	2423	1373	3039	3634	3363	2502	3407	2707	1138	3839	4127	3498	3689	4636	569	390	4276	4076	2423	1373	3039	3634	3363	2502	3407	2707	1138	3839	4127	3498	3689	4636	569	390	46	42	49	115	47	54	45	44	48	45	55	44
aPFE0845c_0	PFE0845c::60S ribosomal protein L8, putative	1939	2229	1378	268	1721	2834	1888	1605	1831	1404	121	1994	1597	2438	2503	2728	142	208	1939	2229	1378	268	1721	2834	1888	1605	1831	1404	121	1994	1597	2438	2503	2728	142	208	45	42	47	121	47	54	45	44	49	45	54	45
aPF10_0184_1	PF10_0184::conserved Plasmodium protein, unknown function	1687	1307	1296	439	384	972	2207	1282	1830	1890	721	2509	1453	1494	1084	1849	379	254	1687	1307	1296	439	384	972	2207	1282	1830	1890	721	2509	1453	1494	1084	1849	379	254	39	44	51	111	44	53	43	43	48	44	49	40
aPFA0380w_2	PFA0380w::serine-threonine protein kinase, putative	1283	1126	943	149	472	413	755	1056	909	787	NA	1062	867	1035	672	948	290	NA	1283	1126	943	149	472	413	755	1056	909	787	NA	1062	867	1035	672	948	290	NA	39	42	53	102	50	52	43	44	46	44	NA	39
aPF14_0538_2	PF14_0538::conserved Plasmodium protein, unknown function	2370	2910	1904	525	1313	852	3006	1800	2746	1903	590	2673	2171	2447	1456	2762	278	216	2370	2910	1904	525	1313	852	3006	1800	2746	1903	590	2673	2171	2447	1456	2762	278	216	39	42	55	109	49	53	44	45	45	45	49	39
aPF14_0317_0	PF14_0317::Microsomal signal peptidase protein, putative	400	290	299	130	219	126	301	316	376	270	75	611	566	454	248	377	83	136	400	290	299	130	219	126	301	316	376	270	75	611	566	454	248	377	83	136	39	41	50	106	45	51	45	42	47	45	49	39
aPFL1320w_1	PFL1320w::conserved Plasmodium protein, unknown function	1684	1783	1173	442	1548	1416	2350	1397	1582	1420	215	1819	1808	2397	1031	1951	649	540	1684	1783	1173	442	1548	1416	2350	1397	1582	1420	215	1819	1808	2397	1031	1951	649	540	40	41	49	110	43	49	45	42	47	44	50	40
aPF10_0054_1	PF10_0054::conserved protein, unknown function	1259	1515	1002	428	1079	1135	2260	1583	1168	1406	599	1867	1614	2211	1307	2120	106	807	1259	1515	1002	428	1079	1135	2260	1583	1168	1406	599	1867	1614	2211	1307	2120	106	807	41	40	48	111	43	49	43	42	47	42	50	41
aPFL0245w_0	PFL0245w::probable protein, unknown function	571	666	404	120	427	284	455	410	537	461	114	526	427	531	378	631	59	102	571	666	404	120	427	284	455	410	537	461	114	526	427	531	378	631	59	102	42	40	49	111	43	50	42	42	46	42	51	43
aPF13_0135_0	PF13_0135::vacuolar protein sorting 52 homologue	1772	2728	1758	615	2638	1610	3774	1677	2982	2479	806	2914	2579	2863	2270	3787	370	467	1772	2728	1758	615	2638	1610	3774	1677	2982	2479	806	2914	2579	2863	2270	3787	370	467	42	40	51	121	43	52	42	43	46	43	52	43
aPFD0385w_0	PFD0385w::conserved Plasmodium protein, unknown function	2311	2299	1797	877	1539	1983	1841	1376	1560	2030	255	2691	2202	2378	2110	2351	148	185	2311	2299	1797	877	1539	1983	1841	1376	1560	2030	255	2691	2202	2378	2110	2351	148	185	44	41	48	126	45	52	45	44	47	43	51	42
aPFB0545c_0	PFB0545c::mitochondrial ribosomal protein L12 precursor, putative	3814	4717	3347	842	3315	3288	3719	3316	3986	4401	744	4473	3390	4130	3478	5667	332	445	3814	4717	3347	842	3315	3288	3719	3316	3986	4401	744	4473	3390	4130	3478	5667	332	445	45	42	48	127	46	51	44	44	48	43	51	42
aPFC0225c_1	PFC0225c::elongation factor (EF-TS), putative	2356	3471	2943	852	2850	2545	3749	2272	2917	3226	385	4318	3807	5059	3811	4171	437	375	2356	3471	2943	852	2850	2545	3749	2272	2917	3226	385	4318	3807	5059	3811	4171	437	375	44	41	48	125	47	51	46	44	48	44	53	42
aPF10_0044_0	PF10_0044::hypothetical protein	1374	1549	1309	414	1047	1567	2528	1720	1478	2402	201	2248	2337	2024	1375	2984	527	187	1374	1549	1309	414	1047	1567	2528	1720	1478	2402	201	2248	2337	2024	1375	2984	527	187	44	41	48	123	46	52	44	45	47	44	52	42
aPF13_0126_2	PF13_0126::translation initiation factor EIF-2B subunit related	807	954	1021	1020	764	978	1550	610	1237	1126	570	1529	1166	1471	1217	1530	84	136	807	954	1021	1020	764	978	1550	610	1237	1126	570	1529	1166	1471	1217	1530	84	136	45	41	50	116	46	53	43	46	47	44	54	44
aPF14_0507_0	PF14_0507::conserved Plasmodium protein, unknown function	1914	2553	2000	976	2698	2448	2792	2036	2320	2196	568	3198	2670	3156	2576	3263	178	200	1914	2553	2000	976	2698	2448	2792	2036	2320	2196	568	3198	2670	3156	2576	3263	178	200	44	42	49	116	47	53	43	46	47	45	55	44
aPFI0200c_2	PFI0200c::adapter-related protein, putative	5001	5370	4668	1139	5267	6631	6447	4429	5565	3944	1115	7287	6906	8410	5271	6977	889	379	5001	5370	4668	1139	5267	6631	6447	4429	5565	3944	1115	7287	6906	8410	5271	6977	889	379	45	42	49	123	47	52	45	44	47	46	53	45
aPF11_0278_1	PF11_0277::conserved Plasmodium protein, unknown function	1837	1945	1586	3144	1854	1551	2491	1441	1845	1490	748	2714	2212	2244	2635	2909	99	734	1837	1945	1586	3144	1854	1551	2491	1441	1845	1490	748	2714	2212	2244	2635	2909	99	734	45	43	50	148	47	51	45	44	47	46	54	45
aPF14_0361_0	PF14_0361::Sec62, putative	3542	3257	1330	493	2146	1524	1826	1215	1893	1657	497	1861	2346	2086	2657	3504	182	171	3542	3257	1330	493	2146	1524	1826	1215	1893	1657	497	1861	2346	2086	2657	3504	182	171	45	42	50	136	47	54	45	45	49	45	53	45
aPF10_0374_7	PF10_0374::Pf 11-1 protein	14937	15477	12168	1868	12438	24227	16154	13609	18039	16715	1562	9339	11588	16632	14430	21667	677	1340	14937	15477	12168	1868	12438	24227	16154	13609	18039	16715	1562	9339	11588	16632	14430	21667	677	1340	46	43	49	118	47	56	46	44	50	45	53	44
aMAL13P1.97_0	MAL13P1.97::conserved Plasmodium protein, unknown function	237	342	170	126	364	680	331	291	299	295	77	461	270	545	410	493	102	89	237	342	170	126	364	680	331	291	299	295	77	461	270	545	410	493	102	89	44	42	48	122	47	53	46	44	49	45	52	46
aPF11_0014_0	PF11_0014::Plasmodium falciparum Maurers Cleft 2 transmembrane domain protein 11.1, PfMC-2TM_11.1	802	720	533	238	337	429	633	616	718	599	143	593	526	840	439	840	207	272	802	720	533	238	337	429	633	616	718	599	143	593	526	840	439	840	207	272	39	45	49	109	45	53	42	43	47	44	50	39
aPFI0975c_2	PFI0975c::conserved Plasmodium protein, unknown function	3410	2494	2086	370	1116	1025	2831	2229	2634	2370	726	2554	2133	1678	1571	2875	329	600	3410	2494	2086	370	1116	1025	2831	2229	2634	2370	726	2554	2133	1678	1571	2875	329	600	39	43	50	106	48	51	43	43	46	43	49	39
aPF14_0263_1	PF14_0262::hypothetical protein	7148	6996	6050	1558	2515	4141	9729	3837	6264	4455	NA	7069	6135	5422	5509	7841	1034	NA	7148	6996	6050	1558	2515	4141	9729	3837	6264	4455	NA	7069	6135	5422	5509	7841	1034	NA	39	41	49	114	47	52	43	43	46	43	NA	40
aPFF1280w_1	PFF1280w::Sec14 domain containing protein	2740	1889	926	183	2004	1561	2306	2001	1660	1509	79	915	1829	1621	2562	1607	1506	195	2740	1889	926	183	2004	1561	2306	2001	1660	1509	79	915	1829	1621	2562	1607	1506	195	40	42	48	112	44	50	44	42	47	43	49	40
aPFL0295c_0	PFL0295c::conserved Plasmodium membrane protein, unknown function	5180	4783	5735	409	3486	5867	10200	5819	4053	4383	NA	6890	4750	7392	6262	8116	601	NA	5180	4783	5735	409	3486	5867	10200	5819	4053	4383	NA	6890	4750	7392	6262	8116	601	NA	41	41	48	112	43	48	45	42	47	44	NA	41
aPF14_0124_0	PF14_0124::actin II	3456	4711	3022	1419	3095	1356	4662	3744	3354	2785	875	4397	3273	4885	2669	4040	187	594	3456	4711	3022	1419	3095	1356	4662	3744	3354	2785	875	4397	3273	4885	2669	4040	187	594	43	40	48	109	43	51	44	43	47	43	50	43
aPFL0755c_0	PFL0755c::conserved Plasmodium protein, unknown function	759	967	760	873	681	624	1215	1010	1077	813	467	1471	1276	1720	1107	1630	68	586	759	967	760	873	681	624	1215	1010	1077	813	467	1471	1276	1720	1107	1630	68	586	42	39	52	121	43	52	42	43	45	44	51	42
aPFI0710c_1	PFI0710c::conserved Plasmodium protein, unknown function	3807	3762	3223	767	3038	2726	4212	2240	3060	2822	918	3443	2294	2727	3114	4353	544	704	3807	3762	3223	767	3038	2726	4212	2240	3060	2822	918	3443	2294	2727	3114	4353	544	704	42	41	50	110	44	51	45	43	47	43	51	44
aPFL1340c_1	PFL1340c::conserved Plasmodium protein, unknown function	1065	1274	976	1019	1058	1183	1265	909	1375	1312	467	2333	1883	2505	1409	1810	87	175	1065	1274	976	1019	1058	1183	1265	909	1375	1312	467	2333	1883	2505	1409	1810	87	175	44	41	50	118	45	50	43	43	48	44	51	45
aPFC0720w_0	PFC0720w::conserved Plasmodium protein, unknown function	2061	2529	2466	1005	1944	2981	3263	1607	2872	3048	531	3811	2562	3879	2279	3458	445	331	2061	2529	2466	1005	1944	2981	3263	1607	2872	3048	531	3811	2562	3879	2279	3458	445	331	44	42	49	124	46	51	46	44	48	44	52	45
aPF11_0189_2	PF11_0189::insulinase, putative	3011	3401	2448	328	1960	2055	3599	1394	1907	2267	353	2802	3134	3449	3191	2447	133	270	3011	3401	2448	328	1960	2055	3599	1394	1907	2267	353	2802	3134	3449	3191	2447	133	270	43	41	49	128	45	52	45	44	47	44	52	44
aPF11_0276_0	PF11_0276::conserved Plasmodium protein, unknown function	3537	4370	3110	845	2416	2534	4046	2042	3121	3136	810	4130	3552	3201	2806	4075	139	512	3537	4370	3110	845	2416	2534	4046	2042	3121	3136	810	4130	3552	3201	2806	4075	139	512	44	42	50	121	46	54	44	45	48	45	52	45
aPF13_0210_0	PF13_0210::conserved Plasmodium protein, unknown function	2291	2408	1945	2079	2436	3452	3519	2235	3108	2217	1076	3890	4238	3183	3408	2610	453	656	2291	2408	1945	2079	2436	3452	3519	2235	3108	2217	1076	3890	4238	3183	3408	2610	453	656	45	42	52	122	47	54	45	46	48	46	54	45
aPFF1110c_1	PFF1110c::coronin binding protein	1126	1900	1393	574	1201	1459	2004	1229	1721	1114	603	2523	2146	2179	1387	2039	105	216	1126	1900	1393	574	1201	1459	2004	1229	1721	1114	603	2523	2146	2179	1387	2039	105	216	46	43	52	131	47	52	45	45	48	47	55	45
aPF14_0585_0	PF14_0585::40S ribosomal protein S28e, putative	7565	9165	6355	2864	7070	7099	8146	6305	9365	6736	1853	7288	9015	8088	8360	11041	881	314	7565	9165	6355	2864	7070	7099	8146	6305	9365	6736	1853	7288	9015	8088	8360	11041	881	314	45	43	52	154	47	54	45	45	47	46	56	46
aPF14_0192_1	PF14_0192::glutathione reductase	2478	2343	1825	1768	2365	2787	2398	1565	1713	2206	549	3420	3292	4072	2505	3546	181	307	2478	2343	1825	1768	2365	2787	2398	1565	1713	2206	549	3420	3292	4072	2505	3546	181	307	47	44	49	150	47	53	44	46	47	46	54	46
aPFF0185c_1	PFF0185c::conserved Plasmodium protein, unknown function	4039	5564	3938	3912	5174	5298	6291	3310	5774	5097	1894	3760	6009	5183	6969	6865	807	1185	4039	5564	3938	3912	5174	5298	6291	3310	5774	5097	1894	3760	6009	5183	6969	6865	807	1185	46	44	49	134	47	55	46	45	48	45	53	45
aPFF0095c_0	PFF0095c::conserved Plasmodium protein, unknown function	2925	2677	2317	4582	2659	2975	4047	2330	3989	2959	1280	4598	4504	5387	3624	4258	322	1116	2925	2677	2317	4582	2659	2975	4047	2330	3989	2959	1280	4598	4504	5387	3624	4258	322	1116	45	43	49	132	47	53	45	44	50	46	52	47
aPFD0320c_4	PFD0320c::conserved Plasmodium protein, unknown function	2462	4032	2192	925	712	930	2568	2618	2349	2240	793	2174	2396	1460	1751	2280	1509	270	2462	4032	2192	925	712	930	2568	2618	2349	2240	793	2174	2396	1460	1751	2280	1509	270	40	41	49	119	45	52	43	42	47	45	49	40
aPFC0370w_1	PFC0370w::conserved Plasmodium protein, unknown function	779	753	657	231	320	165	741	827	542	711	188	846	954	994	524	848	167	113	779	753	657	231	320	165	741	827	542	711	188	846	954	994	524	848	167	113	39	41	48	112	46	51	42	43	47	44	50	40
aMAL8P1.20_1	MAL8P1.20::conserved Plasmodium protein, unknown function	2984	2715	2219	304	1507	2164	3739	2293	2742	1744	74	3327	2534	2821	1890	3678	585	127	2984	2715	2219	304	1507	2164	3739	2293	2742	1744	74	3327	2534	2821	1890	3678	585	127	40	40	48	106	46	51	42	42	47	43	49	40
aPFL0795c_0	PFL0795c::pfmvd, male development gene	2326	1815	1749	1178	914	692	1813	1695	1504	1573	1257	2414	2070	1742	1176	1972	178	250	2326	1815	1749	1178	914	692	1813	1695	1504	1573	1257	2414	2070	1742	1176	1972	178	250	40	41	49	111	44	49	43	42	47	42	50	40
aPF14_0117_0	PF14_0117::conserved Plasmodium protein, unknown function	2336	3460	2253	1213	1977	1611	2318	2090	2096	1971	581	2651	3462	4337	2251	3123	142	328	2336	3460	2253	1213	1977	1611	2318	2090	2096	1971	581	2651	3462	4337	2251	3123	142	328	43	40	48	113	44	51	44	43	46	44	51	44
aMAL8P1.49_2	MAL8P1.49::conserved Plasmodium membrane protein, unknown function	780	1258	630	255	833	594	849	678	896	822	326	1044	921	1368	825	1046	116	253	780	1258	630	255	833	594	849	678	896	822	326	1044	921	1368	825	1046	116	253	42	40	49	107	42	53	43	43	47	44	52	45
aMAL7P1.81_0	MAL7P1.81::eukaryotic translation initiation factor 3 37.28 kDa subunit, putative	2708	3541	1741	528	1813	2258	2316	2691	1791	1827	660	2374	2105	3430	2356	2864	130	474	2708	3541	1741	528	1813	2258	2316	2691	1791	1827	660	2374	2105	3430	2356	2864	130	474	43	40	51	113	43	54	44	43	48	45	52	42
aPFL1130c_2	PFL1130c::conserved Plasmodium protein, unknown function	1855	1552	1077	423	1551	1019	1773	1130	1385	1360	532	1633	1317	1306	1131	2310	82	216	1855	1552	1077	423	1551	1019	1773	1130	1385	1360	532	1633	1317	1306	1131	2310	82	216	43	40	51	111	44	52	46	43	49	47	52	43
aMAL7P1.134_0	MAL7P1.134::conserved Plasmodium protein, unknown function	2457	2177	1694	385	1691	1581	2264	1387	1872	1674	344	2518	2247	2083	2154	2232	97	309	2457	2177	1694	385	1691	1581	2264	1387	1872	1674	344	2518	2247	2083	2154	2232	97	309	43	41	50	112	45	50	46	43	48	46	52	43
aMAL8P1.23_6	MAL8P1.23::ubiquitin-protein ligase 1, putative	2093	2023	2042	430	1424	1334	2420	1895	1755	1712	153	2417	2014	2298	1862	1780	135	160	2093	2023	2042	430	1424	1334	2420	1895	1755	1712	153	2417	2014	2298	1862	1780	135	160	44	41	50	114	46	49	43	43	48	45	52	46
aMAL13P1.203_0	MAL13P1.203::conserved Plasmodium protein, unknown function	3893	4212	4444	1082	4034	3756	4644	3736	4611	5235	973	4458	4318	8503	4964	5580	332	532	3893	4212	4444	1082	4034	3756	4644	3736	4611	5235	973	4458	4318	8503	4964	5580	332	532	45	41	51	123	46	52	45	44	48	44	51	46
aPF13_0293_0	PF13_0293::histone-lysine N-methyltransferase, putative	2912	3580	2729	985	2623	1563	3502	2328	3171	2837	623	3979	3206	4032	3287	2748	146	257	2912	3580	2729	985	2623	1563	3502	2328	3171	2837	623	3979	3206	4032	3287	2748	146	257	48	43	49	128	46	55	45	45	48	46	51	45
aMAL8P1.104_1	MAL8P1.104::CAF1 family ribonuclease, putative	6226	5499	5296	3398	3870	6954	7764	5417	7015	5423	1933	9017	8496	7841	5620	9673	544	929	6226	5499	5296	3398	3870	6954	7764	5417	7015	5423	1933	9017	8496	7841	5620	9673	544	929	54	43	52	136	47	57	47	46	48	47	53	47
aPFL1685w_0	PFL1685w::conserved Plasmodium protein, unknown function	9066	11355	9194	4659	10509	10583	14500	9718	12573	9385	2422	11121	13887	12732	11331	12082	2039	1149	9066	11355	9194	4659	10509	10583	14500	9718	12573	9385	2422	11121	13887	12732	11331	12082	2039	1149	52	44	55	130	48	55	48	46	48	48	54	48
aPF13_0196_1	PF13_0196::MSP7-like protein	6603	10229	7171	4148	9540	17490	12154	9003	13920	14492	1905	12619	14039	14466	13238	15767	4877	2658	6603	10229	7171	4148	9540	17490	12154	9003	13920	14492	1905	12619	14039	14466	13238	15767	4877	2658	50	44	54	131	47	55	46	46	48	47	56	48
aMAL13P1.32_0	MAL13P1.32::MORN repeat containing protein	2942	2628	1116	NA	2496	2721	1879	1423	1671	1370	84	1496	1965	2190	3003	3898	398	78	2942	2628	1116	NA	2496	2721	1879	1423	1671	1370	84	1496	1965	2190	3003	3898	398	78	44	43	49	NA	47	55	44	46	49	45	54	47
aPF13_0353_0	PF13_0353::NADH-cytochrome b5 reductase, putative	672	867	726	175	409	296	881	676	698	484	233	827	900	799	660	1069	180	172	672	867	726	175	409	296	881	676	698	484	233	827	900	799	660	1069	180	172	39	41	48	117	46	52	43	43	47	45	49	40
aPFA0455c_0	PFA0455c::fatty acid elongation protein, GNS1-SUR4 family, putative	1956	2627	1122	394	1103	1029	1620	1399	1613	1436	522	2144	1984	1925	1198	2262	616	269	1956	2627	1122	394	1103	1029	1620	1399	1613	1436	522	2144	1984	1925	1198	2262	616	269	40	40	50	111	44	49	43	41	46	43	50	40
aPF14_0664_2	PF14_0664::biotin carboxylase subunit of acetyl CoA carboxylase, putative	658	856	731	203	577	575	1347	601	980	752	303	1337	927	1225	582	928	66	378	658	856	731	203	577	575	1347	601	980	752	303	1337	927	1225	582	928	66	378	41	40	50	112	43	48	43	42	45	43	51	42
aMAL8P1.107_0	MAL8P1.107::conserved Plasmodium protein, unknown function	468	501	319	246	453	316	641	443	443	423	180	682	643	947	400	702	118	210	468	501	319	246	453	316	641	443	443	423	180	682	643	947	400	702	118	210	43	40	49	116	43	50	44	42	45	44	51	43
aPF14_0051_0	PF14_0051::DNA mismatch repair protein, putative	2228	2365	2125	412	1887	1340	2244	1527	2121	2088	204	2323	2479	2228	1728	2538	112	355	2228	2365	2125	412	1887	1340	2244	1527	2121	2088	204	2323	2479	2228	1728	2538	112	355	43	40	51	118	43	51	45	43	46	44	53	45
aPF07_0079_0	PF07_0079::60S ribosomal protein L11a, putative	9339	9118	9222	2440	8028	6125	9313	9533	9339	7468	1465	9448	9517	11561	9468	11573	502	1862	9339	9118	9222	2440	8028	6125	9313	9533	9339	7468	1465	9448	9517	11561	9468	11573	502	1862	45	40	49	121	45	53	46	43	48	49	52	44
aPF14_0319_1	PF14_0319::conserved Plasmodium protein, unknown function	3514	3305	2807	643	1666	1908	2250	2367	2771	NA	1116	3282	3343	117	2841	3567	144	313	3514	3305	2807	643	1666	1908	2250	2367	2771	NA	1116	3282	3343	117	2841	3567	144	313	45	40	48	116	45	53	47	44	49	NA	53	44
aPFE0570w_4	PFE0570w::RNA pseudouridylate synthase, putative	1565	2470	1903	296	1320	1117	1943	1509	1403	1830	153	1572	1512	1717	1611	2431	104	252	1565	2470	1903	296	1320	1117	1943	1509	1403	1830	153	1572	1512	1717	1611	2431	104	252	43	40	49	118	45	51	46	44	48	47	52	42
aPF10_0368_1	PF10_0368::dynamin protein, putative	1703	2597	1669	650	1413	870	2796	1623	1890	1845	523	2044	1869	2213	1552	3440	71	231	1703	2597	1669	650	1413	870	2796	1623	1890	1845	523	2044	1869	2213	1552	3440	71	231	43	40	51	114	46	50	43	43	47	44	52	43
aMAL8P1.77_0	MAL8P1.77::conserved Plasmodium protein, unknown function	330	324	304	241	402	334	437	353	460	390	171	497	465	631	369	418	72	230	330	324	304	241	402	334	437	353	460	390	171	497	465	631	369	418	72	230	45	41	52	126	47	52	44	44	46	44	51	45
aPF07_0047_1	PF07_0047::cell division cycle ATPase, putative	2704	2166	1718	395	2481	2208	3242	2867	2618	2144	373	2902	2771	3170	2098	3011	262	199	2704	2166	1718	395	2481	2208	3242	2867	2618	2144	373	2902	2771	3170	2098	3011	262	199	45	42	50	130	48	53	44	44	47	45	52	44
aMAL13P1.301_0	MAL13P1.301::guanylyl cyclase	2091	2440	1613	209	1878	1498	1882	1532	2039	1647	156	2331	2047	2152	1343	2720	534	258	2091	2440	1613	209	1878	1498	1882	1532	2039	1647	156	2331	2047	2152	1343	2720	534	258	45	41	48	135	46	54	44	44	47	45	52	44
aPFL2050w_0	PFL2050w::protein geranylgeranyltransferase type II, alpha subunit, putative	1186	1127	1304	1118	991	1364	1918	1051	1481	1189	567	1960	1721	1683	1321	2070	118	189	1186	1127	1304	1118	991	1364	1918	1051	1481	1189	567	1960	1721	1683	1321	2070	118	189	47	42	50	150	47	54	45	44	48	46	53	45
aPFB0695c_0	PFB0695c::acyl-CoA synthetase, PfACS8	6543	6155	3250	168	7081	6167	3873	3434	3223	2281	66	5656	4461	5643	4990	4411	1028	NA	6543	6155	3250	168	7081	6167	3873	3434	3223	2281	66	5656	4461	5643	4990	4411	1028	NA	45	42	50	133	49	53	46	44	48	47	53	45
aPFB0960c_0	PFB0960c::Pfmc-2TM family pseudogene	2602	2123	1515	685	2798	3267	2491	2046	2348	2470	483	1905	2019	3640	2185	3137	173	231	2602	2123	1515	685	2798	3267	2491	2046	2348	2470	483	1905	2019	3640	2185	3137	173	231	46	42	52	127	48	54	47	44	48	47	54	44
aPF11_0417_2	PF11_0417::conserved Plasmodium protein, unknown function	5243	5000	3696	2861	4184	5872	3940	3366	4136	4465	1370	4915	4042	4336	5168	5997	756	697	5243	5000	3696	2861	4184	5872	3940	3366	4136	4465	1370	4915	4042	4336	5168	5997	756	697	47	42	51	128	48	55	46	47	47	48	53	46
aPFC0215c_1	PFC0215c::conserved Plasmodium protein, unknown function	3525	3164	2941	809	3279	6177	3774	2872	4293	3460	841	2996	3033	3787	4125	4428	883	317	3525	3164	2941	809	3279	6177	3774	2872	4293	3460	841	2996	3033	3787	4125	4428	883	317	46	43	48	129	48	56	47	49	47	46	54	46
aPFA0655w_1	PFA0650w::surface-associated interspersed gene pseudogene, (SURFIN) pseudogene	2887	3031	1765	1040	2955	3385	3406	2233	3568	2853	476	4839	4404	4823	4654	7189	414	292	2887	3031	1765	1040	2955	3385	3406	2233	3568	2853	476	4839	4404	4823	4654	7189	414	292	44	43	48	130	48	55	45	46	48	46	54	47
aPFF0690c_0	PFF0690c::organic anion transporter	5950	5419	5106	1466	3300	2788	5391	4523	6165	3978	NA	8526	7694	5886	4426	6614	957	NA	5950	5419	5106	1466	3300	2788	5391	4523	6165	3978	NA	8526	7694	5886	4426	6614	957	NA	40	41	49	115	47	52	43	42	46	45	NA	40
aPF14_0602_1	PF14_0602::DNA polymerase alpha subunit, putative	1187	1373	861	412	759	265	943	725	1118	656	617	1144	813	860	740	1377	100	225	1187	1373	861	412	759	265	943	725	1118	656	617	1144	813	860	740	1377	100	225	40	40	50	117	44	50	43	42	46	43	51	40
aPF14_0583_0	PF14_0583::conserved Plasmodium protein, unknown function	522	798	614	425	514	210	996	671	916	653	235	1163	937	1148	721	1112	71	155	522	798	614	425	514	210	996	671	916	653	235	1163	937	1148	721	1112	71	155	42	40	49	114	43	49	44	42	47	43	50	42
aPF14_0667_1	PF14_0667::conserved Plasmodium protein, unknown function	3009	2623	2053	448	2364	3734	4327	3209	3866	3199	948	3766	3969	5724	3335	3888	176	532	3009	2623	2053	448	2364	3734	4327	3209	3866	3199	948	3766	3969	5724	3335	3888	176	532	43	39	51	121	45	50	45	43	47	47	51	44
aPFI0675w_0	PFI0675w::probable protein, unknown function	811	880	600	225	864	971	504	676	651	723	187	1709	1380	2015	1009	1161	109	267	811	880	600	225	864	971	504	676	651	723	187	1709	1380	2015	1009	1161	109	267	44	40	48	118	46	50	45	43	48	50	51	43
aPF14_0542_0	PF14_0542::conserved protein, unknown function	350	379	390	228	404	312	565	618	460	632	115	782	797	824	511	711	88	133	350	379	390	228	404	312	565	618	460	632	115	782	797	824	511	711	88	133	41	41	50	117	46	51	44	43	47	43	52	43
aPFC1000w_1	PFC1000w::regulator of initiation factor 2 (eIF2)	891	1197	877	771	1242	1064	1490	1167	1589	1240	680	1822	1753	1714	1134	1843	209	450	891	1197	877	771	1242	1064	1490	1167	1589	1240	680	1822	1753	1714	1134	1843	209	450	43	40	51	122	46	52	44	44	46	43	51	45
aPF10_0129_1	PF10_0129::conserved Plasmodium protein, unknown function	2079	2075	2176	1717	1292	1839	2398	3139	2168	2416	485	3342	2386	4722	1728	3706	176	481	2079	2075	2176	1717	1292	1839	2398	3139	2168	2416	485	3342	2386	4722	1728	3706	176	481	44	41	49	130	47	53	44	45	46	44	51	44
aPFL0920c_1	PFL0920c::conserved Plasmodium protein, unknown function	1324	1388	854	257	1066	799	1358	1071	1435	919	258	1095	1326	948	1163	1779	103	127	1324	1388	854	257	1066	799	1358	1071	1435	919	258	1095	1326	948	1163	1779	103	127	43	41	48	138	46	53	43	44	46	45	52	44
aPFB0645c_0	PFB0645c::mitochondrial large ribosomal subunit, putative	5563	4209	5422	5263	3230	4636	5090	4244	5296	5304	2473	5407	7229	5948	5236	7431	281	569	5563	4209	5422	5263	3230	4636	5090	4244	5296	5304	2473	5407	7229	5948	5236	7431	281	569	44	41	50	142	46	54	44	44	47	46	53	44
aPFB0365w_2	PFB0365w::conserved Plasmodium protein, unknown function	4771	4043	2962	1099	3033	3856	4237	2549	3458	2833	337	3936	4568	4757	3510	4971	347	970	4771	4043	2962	1099	3033	3856	4237	2549	3458	2833	337	3936	4568	4757	3510	4971	347	970	44	42	50	131	47	53	45	44	49	47	53	45
aPFE0310c_1	PFE0310c::conserved Plasmodium protein, unknown function	1502	1494	1332	884	1508	2057	1587	1243	1136	1378	269	1456	1237	1893	1667	1697	157	465	1502	1494	1332	884	1508	2057	1587	1243	1136	1378	269	1456	1237	1893	1667	1697	157	465	43	42	50	127	48	54	45	44	50	47	53	46
aPFC0120w_2	PFC0120w::Cytoadherence linked asexual protein 3.1	1717	1621	1314	745	1416	2047	1286	1313	1629	1689	344	1860	1857	1625	1207	1165	204	218	1717	1621	1314	745	1416	2047	1286	1313	1629	1689	344	1860	1857	1625	1207	1165	204	218	45	41	50	130	48	55	45	45	49	47	52	47
aPF07_0061_1	PF07_0061::conserved Plasmodium protein, unknown function	3956	3153	2621	1375	2806	3462	2634	2057	3282	3325	694	2998	3287	2246	3346	3979	463	244	3956	3153	2621	1375	2806	3462	2634	2057	3282	3325	694	2998	3287	2246	3346	3979	463	244	44	41	49	132	49	55	45	46	48	46	53	45
aPF14_0704_0	PF14_0704::conserved Plasmodium protein, unknown function	2259	2263	1674	444	1635	2529	1721	1521	2216	1652	339	2389	2244	2296	2102	2300	215	240	2259	2263	1674	444	1635	2529	1721	1521	2216	1652	339	2389	2244	2296	2102	2300	215	240	44	42	49	132	50	54	46	45	48	46	52	47
aMAL7P1.202_0	MAL7P1.202::conserved Plasmodium protein, unknown function	1745	1755	1360	683	910	445	1913	1350	1559	1344	NA	2331	1771	2569	1076	1860	687	NA	1745	1755	1360	683	910	445	1913	1350	1559	1344	NA	2331	1771	2569	1076	1860	687	NA	39	41	48	112	47	53	44	43	46	43	NA	41
aPFL1750c_0	PFL1750c::conserved Plasmodium protein, unknown function	3420	2935	2842	819	1472	1390	2980	3125	2657	2101	NA	3477	2765	3756	2050	2847	891	NA	3420	2935	2842	819	1472	1390	2980	3125	2657	2101	NA	3477	2765	3756	2050	2847	891	NA	40	40	48	117	48	53	43	43	46	43	NA	40
aPFE0095c_0	PFE0095c::conserved Plasmodium protein, unknown function	2514	2552	1739	1035	1053	407	2742	1269	2320	1609	1168	3392	2267	2663	1044	2259	340	260	2514	2552	1739	1035	1053	407	2742	1269	2320	1609	1168	3392	2267	2663	1044	2259	340	260	41	40	49	122	43	51	43	42	46	43	51	41
aPFI1635w_1	PFI1635w::delta tubulin, putative	520	697	428	128	496	404	669	645	674	561	145	863	914	1234	417	944	128	146	520	697	428	128	496	404	669	645	674	561	145	863	914	1234	417	944	128	146	41	39	48	114	43	49	43	42	47	43	51	43
aPFE0560c_0	PFE0560c::MORN repeat family protein, putative	958	823	612	185	915	541	1065	992	987	997	271	1182	1120	1753	960	1302	89	218	958	823	612	185	915	541	1065	992	987	997	271	1182	1120	1753	960	1302	89	218	41	39	47	113	47	49	42	43	49	43	51	43
aPFF0140c_0	PFF0140c::conserved Plasmodium protein, unknown function	864	925	621	171	583	492	920	911	763	1011	266	834	884	1201	631	698	68	205	864	925	621	171	583	492	920	911	763	1011	266	834	884	1201	631	698	68	205	42	39	48	120	48	49	43	43	48	44	51	43
aMAL13P1.86_0	MAL13P1.86::cholinephosphate cytidylyltransferase	1966	2025	1426	612	2202	1430	2054	1542	1714	1864	857	2508	1818	3039	1762	1970	133	1095	1966	2025	1426	612	2202	1430	2054	1542	1714	1864	857	2508	1818	3039	1762	1970	133	1095	43	40	49	120	46	49	43	43	47	45	51	44
aPFC0970w_1	PFC0970w::conserved Plasmodium membrane protein, unknown function	813	996	829	286	870	619	1049	733	916	718	292	1243	983	1398	996	1092	177	327	813	996	829	286	870	619	1049	733	916	718	292	1243	983	1398	996	1092	177	327	43	40	48	114	45	49	44	43	46	44	51	44
aPF14_0285_0	PF14_0285::exodeoxyribonuclease III, putative	2843	3489	2994	2530	3179	2409	4607	3314	3510	3190	1889	4481	4240	4446	3547	5333	180	1459	2843	3489	2994	2530	3179	2409	4607	3314	3510	3190	1889	4481	4240	4446	3547	5333	180	1459	43	41	47	109	47	52	44	43	49	44	52	43
aPFI0320w_1	PFI0320w::arginase, putative	3076	3785	2915	420	3498	2378	3785	3825	3899	3709	135	4433	4772	6071	3003	4225	147	138	3076	3785	2915	420	3498	2378	3785	3825	3899	3709	135	4433	4772	6071	3003	4225	147	138	43	41	50	112	48	52	44	43	49	44	52	43
aPF10_0291_1	PF10_0291::RAP protein, putative	9437	10819	11446	5527	8612	17305	14400	12046	11860	11412	3356	12202	11350	12774	13437	17951	2340	4678	9437	10819	11446	5527	8612	17305	14400	12046	11860	11412	3356	12202	11350	12774	13437	17951	2340	4678	44	42	51	121	48	54	45	45	49	45	51	45
aPF07_0016_2	PF07_0016::conserved Plasmodium membrane protein, unknown function	5988	7062	4874	2618	4434	5556	6313	5886	4681	6293	779	4906	6519	6709	4081	7637	410	920	5988	7062	4874	2618	4434	5556	6313	5886	4681	6293	779	4906	6519	6709	4081	7637	410	920	44	42	48	125	48	53	43	45	47	44	51	46
aPF11_0085_1	PF11_0084::conserved Plasmodium protein, unknown function	1559	1297	1098	729	1208	1145	1872	895	1599	1180	658	2031	2110	1764	1932	2471	98	232	1559	1297	1098	729	1208	1145	1872	895	1599	1180	658	2031	2110	1764	1932	2471	98	232	43	42	49	121	47	53	43	44	46	45	52	45
aPF10_0320_1	PF10_0320::leucine-rich repeat protein 8, LRR8	1067	1222	866	273	865	1052	911	778	1046	843	267	1173	1041	912	706	1147	84	133	1067	1222	866	273	865	1052	911	778	1046	843	267	1173	1041	912	706	1147	84	133	44	43	51	129	47	54	44	44	46	46	52	45
aPFA0175w_0	PFA0175w::conserved Plasmodium protein, unknown function	2863	2972	2468	1785	3078	4754	2542	3059	3450	3611	629	3378	3218	4109	2616	3380	630	455	2863	2972	2468	1785	3078	4754	2542	3059	3450	3611	629	3378	3218	4109	2616	3380	630	455	45	42	51	125	46	54	45	44	48	47	52	47
aPF14_0025_0	PF14_0025::proteosome subunit, putative	7280	7811	6843	4398	7773	8704	11178	8866	9483	7809	1899	8383	11943	10340	9457	12840	926	955	7280	7811	6843	4398	7773	8704	11178	8866	9483	7809	1899	8383	11943	10340	9457	12840	926	955	44	42	51	126	47	55	45	44	50	47	53	47
aPF13_0215_0	PF13_0215::conserved Plasmodium protein, unknown function	5938	7247	5471	517	6279	9106	7426	4360	7361	6633	NA	6013	9029	7413	6510	9781	1062	NA	5938	7247	5471	517	6279	9106	7426	4360	7361	6633	NA	6013	9029	7413	6510	9781	1062	NA	45	42	51	138	50	55	45	45	53	47	NA	47
aPFD0445c_2	PFD0445c::conserved Plasmodium protein, unknown function	1356	2080	943	200	1212	1468	1460	1011	1710	1227	198	1422	1451	1251	1402	1853	195	128	1356	2080	943	200	1212	1468	1460	1011	1710	1227	198	1422	1451	1251	1402	1853	195	128	43	42	50	122	49	55	44	45	50	45	53	45
aPF11_0165_0	PF11_0165::falcipain 2 precursor	792	861	586	349	682	809	737	662	1013	667	296	1078	759	908	646	841	149	298	792	861	586	349	682	809	737	662	1013	667	296	1078	759	908	646	841	149	298	42	42	49	117	50	55	45	45	48	45	52	46
aMAL13P1.151_2	MAL13P1.151::conserved Plasmodium protein, unknown function	3433	3593	3041	2609	1593	1444	3382	3689	3052	2730	1645	4694	3889	3898	2036	3574	1269	824	3433	3593	3041	2609	1593	1444	3382	3689	3052	2730	1645	4694	3889	3898	2036	3574	1269	824	39	39	48	107	48	52	43	43	47	43	49	40
aPFE1555c_2	PFE1555c::conserved Plasmodium protein, unknown function	3769	3514	2978	889	1410	1239	3434	3574	4022	2694	1854	3481	2899	3597	3050	4078	453	660	3769	3514	2978	889	1410	1239	3434	3574	4022	2694	1854	3481	2899	3597	3050	4078	453	660	41	39	47	114	43	51	43	42	45	43	50	43
aPFB0775w_1	PFB0775w::conserved Plasmodium protein, unknown function	1943	1984	1447	241	1376	749	1828	2078	2310	1355	874	2300	1445	2174	1437	2354	153	374	1943	1984	1447	241	1376	749	1828	2078	2310	1355	874	2300	1445	2174	1437	2354	153	374	42	40	48	115	44	49	44	43	45	43	50	44
aPFF0865w_0	PFF0865w::histone H3	10161	7235	6564	5866	5928	8067	11339	7803	10350	8395	7370	11092	13828	10221	10356	11842	3605	5275	10161	7235	6564	5866	5928	8067	11339	7803	10350	8395	7370	11092	13828	10221	10356	11842	3605	5275	42	41	50	120	46	49	43	43	47	44	51	44
aPFB0770c_0	PFB0770c::conserved Plasmodium membrane protein, unknown function	4346	4225	3716	2025	4006	4411	6475	5462	6486	8837	4214	5538	8448	9026	6979	7245	1213	2316	4346	4225	3716	2025	4006	4411	6475	5462	6486	8837	4214	5538	8448	9026	6979	7245	1213	2316	42	40	50	117	47	49	44	43	48	45	52	44
aPF10_0266_0	PF10_0266::mpp10 protein, putative	5095	3303	3337	845	3325	2685	4064	3580	4361	3802	1729	4303	4693	4149	4568	5237	362	798	5095	3303	3337	845	3325	2685	4064	3580	4361	3802	1729	4303	4693	4149	4568	5237	362	798	43	40	51	118	45	50	44	43	47	44	52	44
aPFL0970w_1	PFL0970w::pre-mRNA splicing factor, putative	2458	2916	2275	334	3196	2086	3145	2912	2941	2777	283	3420	3661	5057	2545	4415	481	796	2458	2916	2275	334	3196	2086	3145	2912	2941	2777	283	3420	3661	5057	2545	4415	481	796	43	41	49	118	45	51	43	43	48	43	52	44
aPF07_0086_5	PF07_0086::conserved Plasmodium membrane protein, unknown function	459	456	318	152	590	454	623	585	589	587	274	306	367	499	514	762	90	297	459	456	318	152	590	454	623	585	589	587	274	306	367	499	514	762	90	297	44	40	48	108	44	51	43	42	49	43	51	44
aPF14_0622_1	PF14_0622::ion channel, putative	1594	2267	1665	147	1342	1238	2086	1826	2093	1522	125	2071	1704	2467	1806	2044	111	157	1594	2267	1665	147	1342	1238	2086	1826	2093	1522	125	2071	1704	2467	1806	2044	111	157	44	41	49	110	46	52	43	43	49	44	50	43
aPF11_0168_0	PF11_0168::moving junction protein	1995	2469	1861	326	2090	2168	2658	1977	2379	2173	901	3014	3022	3633	2199	2573	151	392	1995	2469	1861	326	2090	2168	2658	1977	2379	2173	901	3014	3022	3633	2199	2573	151	392	44	43	51	115	47	53	44	44	49	45	51	44
aPF11_0146_1	PF11_0146::conserved Plasmodium membrane protein, unknown function	1113	2060	1441	232	1123	1716	2425	1749	955	1154	257	1268	1853	2303	2074	2043	395	191	1113	2060	1441	232	1123	1716	2425	1749	955	1154	257	1268	1853	2303	2074	2043	395	191	44	42	48	117	48	52	43	44	48	45	50	45
aPF08_0048_3	PF08_0048::ATP-dependent helicase, putative	3623	3848	3893	2941	2977	3281	4772	3541	4423	4384	1912	3837	5029	3197	4293	4355	601	697	3623	3848	3893	2941	2977	3281	4772	3541	4423	4384	1912	3837	5029	3197	4293	4355	601	697	44	43	52	127	46	54	44	45	48	46	52	45
aPFD1155w_1	PFD1155w::erythrocyte binding antigen-165	3310	4398	2963	2090	4274	5058	4122	2977	4638	2577	1068	4293	4274	5028	3758	4196	378	484	3310	4398	2963	2090	4274	5058	4122	2977	4638	2577	1068	4293	4274	5028	3758	4196	378	484	45	42	51	131	47	56	44	46	50	47	52	46
aPFI0925w_0	PFI0925w::gamma-glutamylcysteine synthetase	4110	4498	3293	1301	3875	5293	4258	3735	4163	3996	965	3533	4572	5235	4343	5719	668	484	4110	4498	3293	1301	3875	5293	4258	3735	4163	3996	965	3533	4572	5235	4343	5719	668	484	45	43	50	111	47	55	44	45	49	46	53	46
aPFB0520w_0	PFB0520w::protein kinase, putative	1811	1975	1369	394	1794	3701	2723	1571	2976	2589	578	1789	2168	2525	2512	3704	564	493	1811	1975	1369	394	1794	3701	2723	1571	2976	2589	578	1789	2168	2525	2512	3704	564	493	44	43	49	114	48	55	45	45	48	45	53	47
aPFF0615c_0	PFF0615c::Pf12	4795	6344	3873	489	2846	2370	4818	4352	5000	3768	756	3877	3893	4204	2921	5346	1576	718	4795	6344	3873	489	2846	2370	4818	4352	5000	3768	756	3877	3893	4204	2921	5346	1576	718	41	39	49	112	48	51	43	44	47	44	48	40
aPF10_0237_1	PF10_0237::conserved Plasmodium protein, unknown function	2791	4465	2737	201	2321	1216	3246	3506	3015	2346	536	2467	2402	2039	2297	4879	552	300	2791	4465	2737	201	2321	1216	3246	3506	3015	2346	536	2467	2402	2039	2297	4879	552	300	40	40	47	106	47	52	43	43	46	43	49	41
aPFB0870w_2	PFB0870w::conserved Plasmodium protein, unknown function	1675	1615	1121	198	739	553	1438	1572	1244	1085	492	1252	1227	1314	972	1499	193	291	1675	1615	1121	198	739	553	1438	1572	1244	1085	492	1252	1227	1314	972	1499	193	291	41	39	47	119	43	51	44	42	45	43	50	44
aMAL13P1.83_1	MAL13P1.83::Exportin-T, putative	1513	1848	2033	1632	1181	686	2613	2557	2930	2150	841	2884	2679	3812	1194	2049	651	846	1513	1848	2033	1632	1181	686	2613	2557	2930	2150	841	2884	2679	3812	1194	2049	651	846	41	40	49	110	43	50	43	42	46	43	50	43
aMAL8P1.28_0	MAL8P1.28::conserved Plasmodium protein, unknown function	2182	1622	1290	232	1868	749	1662	1986	1688	1358	478	1309	1531	1484	1484	1768	106	374	2182	1622	1290	232	1868	749	1662	1986	1688	1358	478	1309	1531	1484	1484	1768	106	374	43	40	51	116	47	49	44	42	47	44	51	44
aPF11_0123_1	PF11_0123::conserved Plasmodium protein, unknown function	572	737	491	170	523	560	662	778	853	768	102	615	774	1249	479	729	140	160	572	737	491	170	523	560	662	778	853	768	102	615	774	1249	479	729	140	160	43	40	53	121	46	50	43	42	47	43	50	43
aMAL8P1.81_0	MAL8P1.81::Phosphopantothenoylcysteine decarboxylase, putative	249	223	203	138	166	208	273	271	278	201	144	509	554	412	287	431	67	207	249	223	203	138	166	208	273	271	278	201	144	509	554	412	287	431	67	207	43	40	51	113	45	51	43	42	48	44	50	43
aPFA0535c_0	PFA0535c::kinesin, putative	1366	1927	1871	768	1167	1660	2004	1957	1644	1369	1414	2021	2187	2218	1870	2411	178	684	1366	1927	1871	768	1167	1660	2004	1957	1644	1369	1414	2021	2187	2218	1870	2411	178	684	43	40	50	113	45	52	43	42	47	44	50	44
aPF14_0703_0	PF14_0703::conserved Plasmodium protein, unknown function	1929	3379	3662	1557	1941	1840	4031	5154	5383	2994	2352	5317	5423	6454	3069	5160	588	1795	1929	3379	3662	1557	1941	1840	4031	5154	5383	2994	2352	5317	5423	6454	3069	5160	588	1795	44	41	50	113	46	52	42	42	48	44	51	44
aPF14_0100_1	PF14_0100::cytidine triphosphate synthetase	2371	2930	1996	3516	2324	2599	3247	2620	2726	3082	1892	3800	3629	4315	3239	3278	413	1368	2371	2930	1996	3516	2324	2599	3247	2620	2726	3082	1892	3800	3629	4315	3239	3278	413	1368	44	42	51	120	46	54	43	42	49	45	51	46
aPF14_0664_4	PF14_0664::biotin carboxylase subunit of acetyl CoA carboxylase, putative	2354	2191	2877	756	2036	2989	2549	4199	2201	2403	667	2365	3368	4733	3103	3717	813	446	2354	2191	2877	756	2036	2989	2549	4199	2201	2403	667	2365	3368	4733	3103	3717	813	446	46	43	50	126	45	54	44	43	49	46	50	47
aPF14_0405_1	PF14_0405::conserved Plasmodium protein, unknown function	3332	5537	3769	4572	4113	5020	5249	5086	4962	5566	2214	6232	6348	6590	4669	6576	253	1476	3332	5537	3769	4572	4113	5020	5249	5086	4962	5566	2214	6232	6348	6590	4669	6576	253	1476	45	42	51	130	46	53	43	44	48	46	50	45
aPFI1055w_0	PFI1055w::conserved Plasmodium protein, unknown function	1818	1177	1325	704	1075	1287	1814	1455	1584	1677	656	2443	2042	2053	1857	1959	204	428	1818	1177	1325	704	1075	1287	1814	1455	1584	1677	656	2443	2042	2053	1857	1959	204	428	45	42	51	127	46	54	44	44	47	45	53	45
aPFB0730w_2	PFB0730w::dead-deah box helicase, putative	7561	8025	6347	5858	6716	8315	6514	7307	7835	7867	1603	8011	8740	9592	8902	8737	1265	1230	7561	8025	6347	5858	6716	8315	6514	7307	7835	7867	1603	8011	8740	9592	8902	8737	1265	1230	45	42	51	113	46	54	44	44	48	44	51	45
aPF11_0486_0	PF11_0486::MAEBL, putative	1504	1338	1403	NA	1169	1800	1099	1230	1164	1220	358	1612	1403	2070	1309	1782	199	206	1504	1338	1403	NA	1169	1800	1099	1230	1164	1220	358	1612	1403	2070	1309	1782	199	206	45	41	51	NA	47	55	44	44	49	46	51	45
aPF11_0240_7	PF11_0240::dynein heavy chain, putative	2619	3639	2616	1914	2483	2772	3411	2755	4104	2875	1832	2983	3393	2928	3106	4457	426	1274	2619	3639	2616	1914	2483	2772	3411	2755	4104	2875	1832	2983	3393	2928	3106	4457	426	1274	46	41	50	132	47	56	45	45	48	46	54	44
aPF10_0327_1	PF10_0327::Myb2 protein	1291	1955	1450	1242	1681	1513	2362	1263	1624	949	407	1974	1532	1547	1137	1694	342	318	1291	1955	1450	1242	1681	1513	2362	1263	1624	949	407	1974	1532	1547	1137	1694	342	318	46	42	51	124	46	56	45	45	48	46	51	45
aPFL0420w_1	PFL0420w::amino acid transporter	3226	3944	3250	692	4129	5453	4595	3503	4981	4052	872	4221	4723	3817	4229	5267	607	548	3226	3944	3250	692	4129	5453	4595	3503	4981	4052	872	4221	4723	3817	4229	5267	607	548	44	42	51	119	46	55	46	45	49	46	51	47
aPFE0955w_0	PFE0955w::conserved Plasmodium protein, unknown function	3342	3136	2127	802	1341	901	3644	1802	2543	2201	1211	3768	3519	3381	1945	2549	1170	677	3342	3136	2127	802	1341	901	3644	1802	2543	2201	1211	3768	3519	3381	1945	2549	1170	677	39	40	49	117	47	53	44	44	45	44	48	40
aPFL0910c_0	PFL0915c::conserved Plasmodium protein, unknown function	371	451	311	162	275	262	419	303	335	283	140	382	392	487	284	541	103	185	371	451	311	162	275	262	419	303	335	283	140	382	392	487	284	541	103	185	39	39	48	115	47	52	44	43	46	44	48	41
aPFF0440w_0	PFF0440w::conserved Plasmodium protein, unknown function	2880	2869	2669	599	1538	828	3489	2055	2896	2212	691	1988	2304	2258	1559	2316	286	330	2880	2869	2669	599	1538	828	3489	2055	2896	2212	691	1988	2304	2258	1559	2316	286	330	40	39	47	112	42	50	43	42	46	43	49	42
aPFL0890c_0	PFL0890c::triose or hexose phosphate - phosphate translocator, putative	843	810	638	412	696	344	891	828	1075	975	665	1259	1144	1411	618	1370	150	473	843	810	638	412	696	344	891	828	1075	975	665	1259	1144	1411	618	1370	150	473	40	39	50	111	42	50	43	41	47	43	49	43
aPFC0400w_0	PFC0400w::60S Acidic ribosomal protein P2, putative	3664	3716	2900	962	2874	2122	3543	4012	3338	3972	1112	4300	4726	4115	4539	5174	204	1159	3664	3716	2900	962	2874	2122	3543	4012	3338	3972	1112	4300	4726	4115	4539	5174	204	1159	42	40	49	111	48	49	44	42	47	42	50	44
aPF10_0167_1	PF10_0167::conserved Plasmodium protein, unknown function	2407	2478	1700	508	1993	1835	2854	3386	2470	1991	934	2716	2652	2302	2563	2552	141	696	2407	2478	1700	508	1993	1835	2854	3386	2470	1991	934	2716	2652	2302	2563	2552	141	696	42	40	50	127	47	49	42	42	48	43	50	44
aPFL1710c_0	PFL1710c::tetQ family GTPase, putative	2458	2480	2372	887	1500	2697	2455	3808	3772	2445	1432	3309	3574	4377	3421	5005	599	1458	2458	2480	2372	887	1500	2697	2455	3808	3772	2445	1432	3309	3574	4377	3421	5005	599	1458	43	41	49	124	46	51	42	42	48	44	50	44
aPF08_0010_0	PF08_0010::conserved Plasmodium protein, unknown function	1579	1748	1641	1234	2151	2315	2383	2093	1889	2327	1564	2920	2378	3663	1766	2292	304	1156	1579	1748	1641	1234	2151	2315	2383	2093	1889	2327	1564	2920	2378	3663	1766	2292	304	1156	44	40	48	121	46	52	42	42	47	44	53	44
aPF13_0051_0	PF13_0051::snornp protein gar1 homologue, putative	1016	1047	1010	299	1012	466	1034	813	926	699	417	996	1078	1219	1077	1173	90	307	1016	1047	1010	299	1012	466	1034	813	926	699	417	996	1078	1219	1077	1173	90	307	44	41	49	120	45	52	43	42	47	44	54	45
aPF10_0075_1	PF10_0075::transcription factor with AP2 domain(s)	2621	3618	3210	1868	3104	2850	3531	3201	4146	3406	547	3971	3992	4695	3298	4482	234	534	2621	3618	3210	1868	3104	2850	3531	3201	4146	3406	547	3971	3992	4695	3298	4482	234	534	43	42	50	126	45	52	43	43	48	44	53	48
aPF14_0202_0	PF14_0202::dynein-associated protein, putative	870	1453	673	306	828	1134	864	1227	1163	947	216	1060	959	1632	963	833	159	260	870	1453	673	306	828	1134	864	1227	1163	947	216	1060	959	1632	963	833	159	260	45	42	50	127	44	54	43	44	49	46	52	47
aPFL1475w_1	PFL1475w::sun-family protein, putative	2379	3011	2155	2126	2636	3276	2983	2867	3455	2933	1510	5282	5318	4522	4439	4400	376	852	2379	3011	2155	2126	2636	3276	2983	2867	3455	2933	1510	5282	5318	4522	4439	4400	376	852	44	42	52	115	46	54	45	44	47	45	51	46
aPFB0460c_2	PFB0460c::conserved Plasmodium protein, unknown function	765	998	731	596	722	912	1127	897	1278	1002	445	1136	1235	957	1213	1274	148	310	765	998	731	596	722	912	1127	897	1278	1002	445	1136	1235	957	1213	1274	148	310	45	42	52	110	46	54	44	43	48	44	52	45
aPF14_0693_0	PF14_0693::conserved Plasmodium protein, unknown function	1662	1922	1333	1101	2347	1710	2629	1499	1904	1588	1124	2354	2654	1804	2035	2573	379	656	1662	1922	1333	1101	2347	1710	2629	1499	1904	1588	1124	2354	2654	1804	2035	2573	379	656	44	41	50	113	47	54	44	43	49	45	52	43
aPFI1605w_0	PFI1605w::conserved Plasmodium protein, unknown function	1006	1523	898	718	981	1216	1320	772	1179	911	558	1450	1593	1245	1077	1305	156	400	1006	1523	898	718	981	1216	1320	772	1179	911	558	1450	1593	1245	1077	1305	156	400	44	41	49	133	48	55	45	45	49	46	52	43
aPFI0300w_0	PFI0300w::developmental protein, putative	2305	2501	1699	950	2842	3374	2429	1850	2819	1603	623	2362	2501	2651	2640	3241	416	707	2305	2501	1699	950	2842	3374	2429	1850	2819	1603	623	2362	2501	2651	2640	3241	416	707	44	42	52	130	47	55	46	45	47	45	51	44
aPF10_0212_1	PF10_0211::conserved Plasmodium membrane protein, unknown function	3102	3395	2544	1152	2901	4164	3878	2779	3808	2981	369	2480	3920	3275	4359	5191	529	226	3102	3395	2544	1152	2901	4164	3878	2779	3808	2981	369	2480	3920	3275	4359	5191	529	226	44	42	52	125	47	55	45	45	48	45	50	45
aMAL13P1.335_0	MAL13P1.335::phosphatidylserine synthase I, putative	874	795	541	251	433	222	856	481	925	614	280	1034	974	1139	503	987	167	219	874	795	541	251	433	222	856	481	925	614	280	1034	974	1139	503	987	167	219	39	40	48	125	46	53	43	43	44	44	49	40
aMAL8P1.12_1	MAL8P1.12::conserved Plasmodium protein, unknown function	1332	1078	690	154	838	316	1320	782	971	764	141	1160	895	1211	533	1190	192	188	1332	1078	690	154	838	316	1320	782	971	764	141	1160	895	1211	533	1190	192	188	39	39	46	120	46	51	43	42	45	43	48	40
aPF10_0152_0	PF10_0152::conserved Plasmodium protein, unknown function	3360	3318	4801	2352	2838	1228	7653	2909	4131	3416	3041	5842	6700	3663	3088	5382	175	2897	3360	3318	4801	2352	2838	1228	7653	2909	4131	3416	3041	5842	6700	3663	3088	5382	175	2897	41	39	49	103	43	51	43	42	47	43	49	43
aPF14_0479_2	PF14_0479::conserved Plasmodium protein, unknown function	908	1007	849	171	533	408	1337	783	1151	1056	407	1348	1411	978	1018	1471	70	399	908	1007	849	171	533	408	1337	783	1151	1056	407	1348	1411	978	1018	1471	70	399	41	39	49	110	47	50	43	42	47	42	50	43
aPF07_0043_0	PF07_0043::60S ribosomal protein L34a, putative	1618	1896	1351	179	1441	1213	1712	1607	1457	1520	NA	1664	1469	1949	1525	1336	109	263	1618	1896	1351	179	1441	1213	1712	1607	1457	1520	NA	1664	1469	1949	1525	1336	109	263	41	39	49	118	47	50	42	42	47	42	NA	43
aPF14_0315_2	PF14_0315::conserved Plasmodium membrane protein, unknown function	3961	6374	5788	2084	4669	2756	7906	4936	6267	5028	3350	8320	7254	9356	5206	8367	270	3358	3961	6374	5788	2084	4669	2756	7906	4936	6267	5028	3350	8320	7254	9356	5206	8367	270	3358	41	40	49	124	47	51	42	42	46	43	53	44
aPFB0815w_1	PFB0815w::Calcium-dependent protein kinase 1	1805	1939	1453	203	1440	1063	1248	1554	1386	1446	NA	1501	1813	1986	1169	1393	104	NA	1805	1939	1453	203	1440	1063	1248	1554	1386	1446	NA	1501	1813	1986	1169	1393	104	NA	42	40	47	127	46	51	42	43	47	44	NA	44
aPF14_0318_2	PF14_0318::conserved Plasmodium protein, unknown function	832	999	919	222	737	630	838	945	877	708	240	953	887	1247	614	988	137	229	832	999	919	222	737	630	838	945	877	708	240	953	887	1247	614	988	137	229	43	40	47	125	45	52	42	43	47	44	54	43
aPFD1130w_1	PFD1130w::conserved Plasmodium protein, unknown function	3202	3595	3034	1188	3896	5016	3448	4309	3575	3391	1156	5546	5502	6584	4136	5826	344	979	3202	3595	3034	1188	3896	5016	3448	4309	3575	3391	1156	5546	5502	6584	4136	5826	344	979	43	41	48	120	45	52	43	43	47	43	55	44
aPF14_0419_6	PF14_0419::conserved Plasmodium protein, unknown function	1381	1535	960	221	1567	1687	1196	1346	1580	1289	272	1253	1323	2203	1261	1717	144	224	1381	1535	960	221	1567	1687	1196	1346	1580	1289	272	1253	1323	2203	1261	1717	144	224	45	41	49	139	44	53	43	45	48	45	55	45
aPFL0385c_1	PFL0385c::blood stage antigen 41-3 precursor	1150	1239	969	422	1134	1076	1375	974	1111	1234	436	1823	1537	1826	1181	1386	143	210	1150	1239	969	422	1134	1076	1375	974	1111	1234	436	1823	1537	1826	1181	1386	143	210	44	41	52	130	45	53	44	45	48	45	54	45
aPFD0800c_0	PFD0800c::conserved Plasmodium protein, unknown function	1103	1132	913	582	1245	2234	1412	1015	1221	1174	725	1493	1489	1610	1265	1514	207	262	1103	1132	913	582	1245	2234	1412	1015	1221	1174	725	1493	1489	1610	1265	1514	207	262	42	41	53	127	45	54	45	44	48	45	52	46
aPFF0775w_1	PFF0775w::pyridoxal kinase-like protein, putative	1090	1517	948	620	925	1010	1199	946	1248	1014	705	1555	1636	1262	1306	1540	185	447	1090	1517	948	620	925	1010	1199	946	1248	1014	705	1555	1636	1262	1306	1540	185	447	43	42	51	120	45	55	45	43	49	44	52	45
aPF10_0176_0	PF10_0176::conserved Plasmodium protein, unknown function	2922	3253	2188	848	2882	3377	2753	1888	2105	1783	994	2673	2611	3065	2934	3568	448	337	2922	3253	2188	848	2882	3377	2753	1888	2105	1783	994	2673	2611	3065	2934	3568	448	337	44	42	49	119	46	55	44	43	49	45	52	44
aPFI0730w_1	PFI0730w::BSD domain, putative	570	831	543	217	543	684	656	587	930	558	316	848	732	624	668	755	137	262	570	831	543	217	543	684	656	587	930	558	316	848	732	624	668	755	137	262	44	42	50	135	47	55	45	46	49	47	50	44
aPF10_0183_3	PF10_0183::eukaryotic translation initiation factor subunit eIF2A, putative	6893	8676	5883	4832	5670	8811	7550	5169	7417	5691	2527	6729	9408	5897	7786	9917	1033	1701	6893	8676	5883	4832	5670	8811	7550	5169	7417	5691	2527	6729	9408	5897	7786	9917	1033	1701	45	43	54	146	47	56	45	46	47	48	50	44
aPFD0710w_0	PFD0710w::GTP-binding protein, putative	1528	2392	1733	861	1687	1948	2564	1581	2642	1809	1382	3024	3300	1939	3047	3482	388	782	1528	2392	1733	861	1687	1948	2564	1581	2642	1809	1382	3024	3300	1939	3047	3482	388	782	44	42	50	145	46	55	46	45	48	47	50	46
aPF14_0293_0	PF14_0293::conserved Plasmodium protein, unknown function	12019	15325	8944	1164	6339	1165	13345	9376	8118	9936	1934	5685	6818	6754	6283	8929	3090	1494	12019	15325	8944	1164	6339	1165	13345	9376	8118	9936	1934	5685	6818	6754	6283	8929	3090	1494	39	41	47	125	47	60	42	43	47	45	48	41
aPF10_0189_0	PF10_0189::conserved Plasmodium protein, unknown function	1153	967	889	241	655	126	835	510	712	642	487	1035	991	1063	648	966	157	349	1153	967	889	241	655	126	835	510	712	642	487	1035	991	1063	648	966	157	349	40	41	47	117	46	51	43	42	48	44	49	40
aPF13_0070_1	PF13_0070::branched-chain alpha keto-acid dehydrogenase, putative	2201	2402	1831	377	1779	452	2314	2077	2404	1934	412	3372	3149	3106	1693	3371	405	466	2201	2402	1831	377	1779	452	2314	2077	2404	1934	412	3372	3149	3106	1693	3371	405	466	40	40	48	113	43	49	45	43	47	44	48	43
aPFF1365c_14	PFF1365c::HECT-domain (ubiquitin-transferase), putative	1790	2310	1906	1123	3178	422	4611	1991	3180	3881	1401	3505	4683	5150	1554	2786	156	2007	1790	2310	1906	1123	3178	422	4611	1991	3180	3881	1401	3505	4683	5150	1554	2786	156	2007	41	40	48	112	44	51	45	43	48	44	49	44
aPF11_0426_0	PF11_0426::conserved Plasmodium protein, unknown function	476	815	455	226	721	299	827	776	632	774	253	699	715	802	503	762	101	322	476	815	455	226	721	299	827	776	632	774	253	699	715	802	503	762	101	322	40	39	48	109	49	51	44	42	47	44	51	43
aMAL7P1.11_0	MAL7P1.11::conserved Plasmodium protein, unknown function	1738	2687	1789	380	1735	1391	2554	1692	1958	2235	100	2017	1961	3644	2230	2616	153	242	1738	2687	1789	380	1735	1391	2554	1692	1958	2235	100	2017	1961	3644	2230	2616	153	242	41	40	48	114	46	51	43	43	47	43	51	44
aPF08_0060_0	PF08_0060::asparagine-rich antigen	5333	4743	4323	2700	5528	6159	4247	5567	6844	6046	2828	6726	7156	7113	5472	9807	1303	2249	5333	4743	4323	2700	5528	6159	4247	5567	6844	6046	2828	6726	7156	7113	5472	9807	1303	2249	42	40	49	134	47	52	45	43	47	44	51	46
aPFI1650w_1	PFI1650w::DNA excision-repair helicase, putative	3353	3821	2895	413	3229	2125	4615	2997	4195	4102	318	4778	7765	6452	4474	3145	157	848	3353	3821	2895	413	3229	2125	4615	2997	4195	4102	318	4778	7765	6452	4474	3145	157	848	42	41	48	138	47	51	46	43	48	44	52	46
aPF14_0249_1	PF14_0249::conserved Plasmodium protein, unknown function	1610	1852	1897	1402	1741	1615	2204	1779	2257	1934	756	1832	2196	3202	2451	2372	119	1371	1610	1852	1897	1402	1741	1615	2204	1779	2257	1934	756	1832	2196	3202	2451	2372	119	1371	44	41	48	132	47	51	46	43	49	44	52	44
aMAL13P1.41_1	MAL13P1.41::conserved Plasmodium protein, unknown function	795	1146	732	150	864	861	1240	1011	1000	1047	89	977	867	1541	966	1417	118	285	795	1146	732	150	864	861	1240	1011	1000	1047	89	977	867	1541	966	1417	118	285	46	41	49	124	47	52	45	43	48	44	55	45
aPF14_0622_2	PF14_0622::ion channel, putative	1134	1211	984	217	775	653	891	668	740	766	230	1457	1197	1237	733	1256	85	262	1134	1211	984	217	775	653	891	668	740	766	230	1457	1197	1237	733	1256	85	262	45	42	48	131	47	51	45	43	49	44	54	46
aMAL13P1.193_1	MAL13P1.193::conserved Plasmodium protein, unknown function	1225	1356	1572	501	2391	2516	2153	2471	2606	1909	247	1864	2978	3554	2134	2697	463	599	1225	1356	1572	501	2391	2516	2153	2471	2606	1909	247	1864	2978	3554	2134	2697	463	599	44	42	48	139	46	52	45	44	49	45	54	46
aPF11_0395_5	PF11_0395::guanylyl cyclase	1539	2231	1522	644	1565	1954	2608	1809	2216	2197	429	1643	2064	3029	1848	2484	386	490	1539	2231	1522	644	1565	1954	2608	1809	2216	2197	429	1643	2064	3029	1848	2484	386	490	44	42	49	144	46	54	45	44	51	45	53	48
aPFE1335c_1	PFE1335c::conserved Plasmodium protein, unknown function	1093	1165	1022	925	1001	1287	1459	1062	1278	1257	884	2748	2211	3437	1452	1491	156	300	1093	1165	1022	925	1001	1287	1459	1062	1278	1257	884	2748	2211	3437	1452	1491	156	300	43	42	50	139	47	55	46	43	51	46	51	49
aPF10_0292_0	PF10_0292::conserved Plasmodium protein, unknown function	3352	5482	4415	4348	4508	7062	6691	5859	5977	5775	1344	4653	5817	9525	5934	5886	807	2048	3352	5482	4415	4348	4508	7062	6691	5859	5977	5775	1344	4653	5817	9525	5934	5886	807	2048	44	42	50	148	46	55	47	44	50	46	51	46
aPF13_0253_1	PF13_0253::ethanolamine-phosphate cytidylyltransferase, putative	2441	2575	1735	341	2780	3855	2453	1973	1894	1899	270	2036	2309	3103	2528	2790	409	181	2441	2575	1735	341	2780	3855	2453	1973	1894	1899	270	2036	2309	3103	2528	2790	409	181	45	43	49	153	46	55	46	44	50	46	50	45
aPF11_0471_1	PF11_0471::nucleolar preribosomal assembly protein, putative	4504	4905	3862	1435	5314	7031	4413	4508	4623	4949	943	5530	5644	6749	4901	5918	807	512	4504	4905	3862	1435	5314	7031	4413	4508	4623	4949	943	5530	5644	6749	4901	5918	807	512	44	43	50	155	48	57	45	45	49	48	50	45
aPFC0820w_4	PFC0820w::conserved Plasmodium protein, unknown function	5082	6431	5102	1525	4966	4716	6333	4922	5515	5533	1735	3617	6259	4268	6739	6646	461	538	5082	6431	5102	1525	4966	4716	6333	4922	5515	5533	1735	3617	6259	4268	6739	6646	461	538	45	43	49	148	49	55	45	45	49	47	51	48
aPF10_0298_0	PF10_0298::26S proteasome subunit, putative	588	849	569	243	551	722	658	530	710	671	223	672	782	673	750	816	77	271	588	849	569	243	551	722	658	530	710	671	223	672	782	673	750	816	77	271	43	41	48	121	47	54	44	44	47	45	51	41
aPF13_0042_1	PF13_0042::fork head domain protein, putative	764	1049	714	1012	854	860	976	708	1190	872	1018	1714	1415	936	950	1075	131	435	764	1049	714	1012	854	860	976	708	1190	872	1018	1714	1415	936	950	1075	131	435	43	40	49	121	47	55	44	44	48	44	52	41
aPFL0115w_3	PFL0115w::dynein heavy chain domain containing protein	313	446	408	300	275	483	422	316	473	434	209	569	553	464	387	535	92	538	313	446	408	300	275	483	422	316	473	434	209	569	553	464	387	535	92	538	44	40	48	128	48	57	44	43	48	44	52	41
aPFE0515w_0	PFE0515w::conserved Plasmodium protein, unknown function	279	358	294	218	243	419	299	392	348	292	149	384	NA	299	291	356	49	91	279	358	294	218	243	419	299	392	348	292	149	384	NA	299	291	356	49	91	43	40	48	121	48	59	43	44	48	45	51	41
aPFE0185c_0	PFE0185c::60S ribosomal protein L31, putative	384	661	494	371	364	538	448	460	506	429	341	772	483	604	569	673	83	165	384	661	494	371	364	538	448	460	506	429	341	772	483	604	569	673	83	165	43	41	46	126	46	58	43	45	48	45	51	41
aPF11_0471_0	PF11_0471::nucleolar preribosomal assembly protein, putative	1972	4243	2233	877	2312	3718	2724	2101	3146	2389	NA	3648	3950	2810	2042	3401	337	623	1972	4243	2233	877	2312	3718	2724	2101	3146	2389	NA	3648	3950	2810	2042	3401	337	623	45	42	48	132	47	57	43	45	49	44	NA	43
aPF13_0149_1	PF13_0149::chromatin assembly factor 1 subunit, putative	2485	3652	2909	NA	3542	4293	4306	2131	4346	3943	1783	5373	6563	3229	5225	4496	124	482	2485	3652	2909	NA	3542	4293	4306	2131	4346	3943	1783	5373	6563	3229	5225	4496	124	482	45	41	49	NA	49	57	44	44	49	44	50	43
aPF11_0417_1	PF11_0417::conserved Plasmodium protein, unknown function	1236	1750	1077	548	1308	1630	1580	1291	1442	1603	879	1498	1574	1576	1727	2221	100	925	1236	1750	1077	548	1308	1630	1580	1291	1442	1603	879	1498	1574	1576	1727	2221	100	925	45	41	49	121	48	57	44	44	50	44	50	44
aPFE0900w_0	PFE0900w::conserved protein, unknown function	82	119	81	184	90	107	106	79	110	95	135	109	116	133	106	122	60	229	82	119	81	184	90	107	106	79	110	95	135	109	116	133	106	122	60	229	44	41	49	114	48	56	43	44	49	43	50	44
aPFF0305c_0	PFF0305c::ubiquitin-conjugating enzyme E2, putative	373	537	435	269	428	600	472	481	434	432	209	731	797	756	465	661	82	170	373	537	435	269	428	600	472	481	434	432	209	731	797	756	465	661	82	170	43	41	49	116	49	55	43	44	51	43	51	45
aPF11_0124_0	PF11_0124::conserved Plasmodium protein, unknown function	781	843	605	359	549	766	795	542	692	640	144	967	719	687	796	1034	90	197	781	843	605	359	549	766	795	542	692	640	144	967	719	687	796	1034	90	197	44	41	48	124	48	54	44	44	52	43	51	45
aPFD0735c_3	PFD0735c::conserved Plasmodium protein, unknown function	1292	2152	1417	388	1118	1437	2374	1220	1440	1436	573	1361	1495	1289	1414	1771	98	241	1292	2152	1417	388	1118	1437	2374	1220	1440	1436	573	1361	1495	1289	1414	1771	98	241	44	42	47	129	48	54	46	44	51	44	52	44
aPF11_0452_1	PF11_0452::conserved Plasmodium protein, unknown function	318	485	464	277	398	493	809	512	392	526	276	692	713	572	457	526	64	110	318	485	464	277	398	493	809	512	392	526	276	692	713	572	457	526	64	110	44	42	48	130	48	53	47	44	49	43	51	44
aPFI0130c_0	PFI0130c::Plasmodium exported protein (PHISTb), unknown function	589	780	753	664	489	626	806	437	601	633	333	1030	978	722	648	650	80	134	589	780	753	664	489	626	806	437	601	633	333	1030	978	722	648	650	80	134	45	42	48	123	48	54	46	45	49	44	52	45
aPF14_0463_0	PF14_0463::chloroquine resistance marker protein	3799	5695	4057	1991	4018	6233	6467	4644	59	5202	1098	3853	4960	4998	3830	5119	400	372	3799	5695	4057	1991	4018	6233	6467	4644	59	5202	1098	3853	4960	4998	3830	5119	400	372	45	43	48	129	48	55	47	45	51	44	52	45
aPF11_0256_0	PF11_0256::pyruvate dehydrogenase E1 component, alpha subunit, putative	1230	1882	1468	1023	1320	1843	1952	1455	1864	2035	711	1626	1930	2021	1646	2283	222	297	1230	1882	1468	1023	1320	1843	1952	1455	1864	2035	711	1626	1930	2021	1646	2283	222	297	44	43	48	122	48	54	47	45	47	44	52	44
aPF14_0109_0	PF14_0778::conserved Plasmodium membrane protein, unknown function	881	1144	813	300	971	1137	1083	785	1209	968	244	1428	1305	1035	802	973	117	133	881	1144	813	300	971	1137	1083	785	1209	968	244	1428	1305	1035	802	973	117	133	44	43	49	128	49	54	47	45	48	44	52	45
aMAL13P1.138_1	MAL13P1.138::conserved Plasmodium protein, unknown function	434	392	326	193	401	529	387	373	411	383	97	501	332	506	346	459	93	93	434	392	326	193	401	529	387	373	411	383	97	501	332	506	346	459	93	93	43	42	48	128	49	54	45	44	47	44	52	46
aMAL8P1.48_0	MAL8P1.48::small nuclear ribonucleoprotein, putative	1651	2280	1481	821	1486	1717	2004	1504	2397	1789	485	2044	1855	2077	1887	2228	212	597	1651	2280	1481	821	1486	1717	2004	1504	2397	1789	485	2044	1855	2077	1887	2228	212	597	42	43	48	136	49	54	46	44	47	45	52	47
aPFD0750w_0	PFD0750w::nuclear cap-binding protein, putative	2713	4775	3852	922	3060	3431	4811	3635	4622	3608	612	5201	6000	4560	4624	4682	198	765	2713	4775	3852	922	3060	3431	4811	3635	4622	3608	612	5201	6000	4560	4624	4682	198	765	44	41	50	113	48	56	46	44	48	44	52	42
aPF11_0358_1	PF11_0358::DNA-directed RNA polymerase 1, subunit 2, putative	4466	6469	4623	1119	4509	5256	5563	3996	5297	4203	1100	6239	6626	5781	4179	7008	562	387	4466	6469	4623	1119	4509	5256	5563	3996	5297	4203	1100	6239	6626	5781	4179	7008	562	387	44	42	51	112	47	58	45	44	52	44	50	42
aPF14_0055_0	PF14_0055::BOP1-like WD40 protein, putative|Ribosome biogenesis block of proliferation protein 1, putative	2111	3081	2381	1684	1909	2437	2340	1884	2196	2461	1182	2517	2255	2169	1944	3111	94	308	2111	3081	2381	1684	1909	2437	2340	1884	2196	2461	1182	2517	2255	2169	1944	3111	94	308	44	42	51	116	48	60	44	44	55	45	51	42
aMAL7P1.17_2	MAL7P1.17::conserved Plasmodium membrane protein, unknown function	5336	7807	5418	4695	4623	5783	6254	5089	5194	4970	2506	6197	NA	6940	5301	6995	204	689	5336	7807	5418	4695	4623	5783	6254	5089	5194	4970	2506	6197	NA	6940	5301	6995	204	689	45	42	51	116	48	61	43	45	53	45	50	42
aPF14_0501_3	PF14_0501::conserved Plasmodium protein, unknown function	890	1373	1248	318	866	1597	971	678	1285	1193	580	880	850	1659	1067	1534	63	151	890	1373	1248	318	866	1597	971	678	1285	1193	580	880	850	1659	1067	1534	63	151	45	42	51	112	46	61	43	46	50	45	51	42
aPF14_0108_1	PF14_0108::conserved Plasmodium protein, unknown function	1223	2392	1533	401	1279	2121	1518	1066	1818	1169	506	2305	2345	1863	1650	1975	131	149	1223	2392	1533	401	1279	2121	1518	1066	1818	1169	506	2305	2345	1863	1650	1975	131	149	46	42	50	122	47	60	44	45	47	44	52	43
aPF11_0416_2	PF11_0416::myosin heavy chain subunit, putative	955	1232	1331	494	824	1227	1316	1099	1241	1301	690	1632	1549	1193	1126	1450	120	858	955	1232	1331	494	824	1227	1316	1099	1241	1301	690	1632	1549	1193	1126	1450	120	858	46	41	50	133	48	59	44	44	48	44	50	43
aMAL7P1.144_1	MAL7P1.144::Serine-Threonine protein kinase, FIKK family	1494	2299	1500	824	1342	1791	1636	1437	1576	1538	597	1549	1567	1903	1569	1826	99	161	1494	2299	1500	824	1342	1791	1636	1437	1576	1538	597	1549	1567	1903	1569	1826	99	161	46	42	49	125	49	58	45	44	48	44	52	43
aPF13_0218_1	PF13_0218::ABC transporter (MDR family)	1859	2319	1662	833	1705	1551	2253	1957	1887	2390	997	2746	2516	2647	1702	2270	144	311	1859	2319	1662	833	1705	1551	2253	1957	1887	2390	997	2746	2516	2647	1702	2270	144	311	47	42	49	116	49	59	46	45	48	44	51	43
aPF13_0096_0	PF13_0096::Ubiquitin Carboxyl-terminal Hydrolase-like zinc finger protein	2677	3584	2278	669	2908	3725	3894	2646	3284	2650	704	3869	4104	3439	3094	3132	314	578	2677	3584	2278	669	2908	3725	3894	2646	3284	2650	704	3869	4104	3439	3094	3132	314	578	47	43	50	107	49	58	45	44	50	43	50	44
aPFI1565w_0	PFI1565w::profilin, putative	1814	3937	2442	1023	2751	2453	3277	2226	2921	2852	1626	4213	3951	3059	2587	4442	443	341	1814	3937	2442	1023	2751	2453	3277	2226	2921	2852	1626	4213	3951	3059	2587	4442	443	341	44	42	50	110	49	58	43	44	54	43	51	46
aPFI0625c_1	PFI0625c::eukaryotic initiation factor 3, gamma subunit domain containing protein	410	782	383	314	373	508	471	387	443	479	354	664	563	472	537	513	119	239	410	782	383	314	373	508	471	387	443	479	354	664	563	472	537	513	119	239	46	42	48	118	49	56	44	44	53	44	54	45
aPFF1030w_1	PFF1030w::conserved Plasmodium protein, unknown function	2700	4973	3642	4481	2484	3490	5113	3986	4210	5039	1793	5557	6318	5074	4027	5445	181	633	2700	4973	3642	4481	2484	3490	5113	3986	4210	5039	1793	5557	6318	5074	4027	5445	181	633	47	43	48	128	49	55	45	44	50	44	52	43
aPF11_0260_0	PF11_0260::60S ribosomal protein L35, putative	1766	3409	1807	2950	1603	1892	2720	1918	2276	2182	1212	3134	3307	2657	2912	2745	187	215	1766	3409	1807	2950	1603	1892	2720	1918	2276	2182	1212	3134	3307	2657	2912	2745	187	215	48	43	48	127	49	56	46	44	50	44	51	43
aMAL13P1.262_2	MAL13P1.262::conserved Plasmodium protein, unknown function	1251	2042	1501	1232	1077	1659	2804	1077	1499	1282	1258	1768	1747	1336	1876	1600	199	967	1251	2042	1501	1232	1077	1659	2804	1077	1499	1282	1258	1768	1747	1336	1876	1600	199	967	49	43	48	118	49	57	47	45	52	45	54	43
aPF14_0575_0	PF14_0575::conserved Plasmodium protein, unknown function	2723	4117	3102	4042	2992	3661	5882	2996	4031	3954	2851	3899	5721	3802	4722	4147	279	1182	2723	4117	3102	4042	2992	3661	5882	2996	4031	3954	2851	3899	5721	3802	4722	4147	279	1182	50	43	50	119	49	56	50	46	51	45	57	44
aMAL13P1.165_0	MAL13P1.165::GPI transamidase subunit PIG-U, putative	754	844	788	288	715	879	1060	717	809	763	446	877	940	743	559	764	101	533	754	844	788	288	715	879	1060	717	809	763	446	877	940	743	559	764	101	533	50	43	51	118	50	54	50	47	49	44	55	44
aPF14_0712_4	PF14_0712::conserved Plasmodium protein, unknown function	3721	5014	4110	2016	4594	6603	4867	3993	4867	5458	1141	5078	5968	5718	4352	5031	699	377	3721	5014	4110	2016	4594	6603	4867	3993	4867	5458	1141	5078	5968	5718	4352	5031	699	377	50	44	50	125	50	54	49	47	49	44	52	45
aPF14_0520_1	PF14_0520::6-phosphogluconate dehydrogenase, decarboxylating, putative	2230	1870	1563	777	1501	1890	1968	1522	2192	1828	370	1588	2059	1745	1995	1942	264	617	2230	1870	1563	777	1501	1890	1968	1522	2192	1828	370	1588	2059	1745	1995	1942	264	617	45	43	48	123	49	55	47	45	48	44	52	45
aPFE0345c_0	PFE0345c::conserved Plasmodium protein, unknown function	511	588	420	131	577	748	600	600	680	616	100	600	607	903	462	562	104	89	511	588	420	131	577	748	600	600	680	616	100	600	607	903	462	562	104	89	43	44	48	131	49	56	48	45	48	45	51	46
aPFE1325w_3	PFE1325w::conserved Plasmodium protein, unknown function	3874	4246	2999	1112	2391	4561	3356	2476	3175	2610	NA	3534	4169	3151	2808	3376	149	287	3874	4246	2999	1112	2391	4561	3356	2476	3175	2610	NA	3534	4169	3151	2808	3376	149	287	45	41	50	115	48	57	46	44	47	45	NA	43
aPF10_0347_0	PF10_0347::merozoite surface protein	4162	7442	5994	3264	4604	6595	6723	3859	5932	4165	1311	6409	5183	5116	6394	4957	236	773	4162	7442	5994	3264	4604	6595	6723	3859	5932	4165	1311	6409	5183	5116	6394	4957	236	773	44	43	51	114	47	59	44	44	51	46	50	43
aPFE0740c_0	PFE0740c::kinase, putative	1086	983	1167	511	757	952	970	500	1297	605	262	1333	610	1305	681	1333	145	399	1086	983	1167	511	757	952	970	500	1297	605	262	1333	610	1305	681	1333	145	399	46	43	51	112	46	61	44	45	55	46	49	43
aPF11_0158_1	PF11_0158::conserved Plasmodium protein, unknown function	3088	3380	3260	364	2843	3512	3021	3004	3539	3049	880	3268	2473	3139	2317	3044	91	321	3088	3380	3260	364	2843	3512	3021	3004	3539	3049	880	3268	2473	3139	2317	3044	91	321	45	41	51	117	48	59	44	46	49	44	49	44
aPF14_0417_1	PF14_0417::HSP90	2368	2651	2344	2156	2547	3508	3618	1912	3103	2738	1822	5018	4113	3030	3199	3735	212	656	2368	2651	2344	2156	2547	3508	3618	1912	3103	2738	1822	5018	4113	3030	3199	3735	212	656	48	42	51	122	48	60	46	45	48	45	51	44
aPFC0260w_0	PFC0260w::P-loop containing nucleoside triphospahte hydrolase, putative	3167	4694	3081	1611	3536	4810	4302	3483	4024	3246	1380	3945	2576	3420	4587	4790	113	164	3167	4694	3081	1611	3536	4810	4302	3483	4024	3246	1380	3945	2576	3420	4587	4790	113	164	46	43	50	119	48	59	44	44	48	44	52	46
aPFC0805w_0	PFC0805w::DNA-directed RNA polymerase II, putative	1526	2621	2330	1620	1729	2351	2924	2645	2315	2421	1720	3906	2905	2233	2351	4388	376	692	1526	2621	2330	1620	1729	2351	2924	2645	2315	2421	1720	3906	2905	2233	2351	4388	376	692	47	42	51	122	48	58	45	45	47	44	53	45
aMAL13P1.228_1	MAL13P1.228::conserved Plasmodium protein, unknown function	452	501	369	256	434	603	607	420	552	443	166	1032	885	777	462	561	108	139	452	501	369	256	434	603	607	420	552	443	166	1032	885	777	462	561	108	139	47	43	50	126	47	58	45	46	48	45	51	44
aPF11_0310_1	PF11_0310::transporter, putative	6373	10072	6819	2166	7762	9787	11252	6542	9789	8276	2283	8604	13654	13903	8841	13915	1212	1199	6373	10072	6819	2166	7762	9787	11252	6542	9789	8276	2283	8604	13654	13903	8841	13915	1212	1199	48	43	49	134	49	58	46	46	51	45	53	44
aPFI1430w_0	PFI1430w::conserved Plasmodium protein, unknown function	2305	2692	2297	1794	2457	3103	3350	2461	2648	2599	1762	2802	3114	3072	3059	2617	338	536	2305	2692	2297	1794	2457	3103	3350	2461	2648	2599	1762	2802	3114	3072	3059	2617	338	536	49	43	50	130	49	57	47	46	55	46	55	44
aPF08_0069_1	PF08_0069::importin beta, putative	288	357	294	362	309	371	563	444	346	335	320	744	667	479	397	423	83	173	288	357	294	362	309	371	563	444	346	335	320	744	667	479	397	423	83	173	51	43	52	125	48	55	48	47	53	45	57	45
aPF14_0727_0	PF14_0727::conserved Plasmodium protein, unknown function	5459	8374	6999	3398	5272	6957	8344	4215	5688	5876	2511	5876	5916	6122	6827	8886	719	1085	5459	8374	6999	3398	5272	6957	8344	4215	5688	5876	2511	5876	5916	6122	6827	8886	719	1085	54	45	52	120	51	55	49	48	48	45	53	46
aPFI0725c_0	PFI0725c::GINS complex subunit Psf3, putative	1619	2557	1785	553	1907	2396	2740	1780	2638	2169	1184	1948	2448	2177	1739	2292	425	555	1619	2557	1785	553	1907	2396	2740	1780	2638	2169	1184	1948	2448	2177	1739	2292	425	555	49	43	48	123	50	57	48	46	49	45	52	45
aPF07_0070_0	PF07_0070::drug metabolite transporter, putative	1314	2009	1369	145	1220	1677	1747	1456	1709	1569	218	1199	1393	1526	1316	1492	214	119	1314	2009	1369	145	1220	1677	1747	1456	1709	1569	218	1199	1393	1526	1316	1492	214	119	44	43	48	123	50	57	47	45	49	45	52	46
aPF14_0681_0	PF14_0681::diacylglycerol kinase, putative	4520	4501	5405	1230	3184	5751	6616	4049	6434	4745	1431	6478	5817	6098	6235	4973	216	327	4520	4501	5405	1230	3184	5751	6616	4049	6434	4745	1431	6478	5817	6098	6235	4973	216	327	45	41	50	112	47	56	45	44	47	44	49	43
aPFF0830w_0	PFF0830w::alpha adaptin-like protein, putative	732	903	919	239	605	1108	919	906	1147	826	404	1179	1081	1056	877	1035	92	532	732	903	919	239	605	1108	919	906	1147	826	404	1179	1081	1056	877	1035	92	532	45	40	50	110	46	58	44	43	48	44	50	43
aPF14_0753_0	PF14_0753::Plasmodium exported protein (hyp13), unknown function	1113	1336	941	304	667	927	1470	1171	1174	1034	250	1350	1009	1271	922	1310	95	126	1113	1336	941	304	667	927	1470	1171	1174	1034	250	1350	1009	1271	922	1310	95	126	47	40	51	117	46	59	44	43	50	45	50	42
aPF11_0254_1	PF11_0254::conserved Plasmodium protein, unknown function	3141	3833	2730	2259	3249	2414	2915	2513	2834	2495	1711	3622	3272	4272	2514	3000	150	521	3141	3833	2730	2259	3249	2414	2915	2513	2834	2495	1711	3622	3272	4272	2514	3000	150	521	48	41	51	117	46	60	45	43	53	44	50	44
aPF14_0620_1	PF14_0620::Metal-dependent hydrolase	1288	1485	995	256	908	1197	1238	1342	1314	1282	261	1281	1254	1181	893	1177	127	152	1288	1485	995	256	908	1197	1238	1342	1314	1282	261	1281	1254	1181	893	1177	127	152	46	42	52	117	47	58	45	43	53	44	50	44
aPFL2550w_0	PFL2550w::DNAJ domain protein, putative	2014	2443	3023	971	2070	2419	2857	2584	2549	2881	1202	2659	2401	2114	1976	2760	158	573	2014	2443	3023	971	2070	2419	2857	2584	2549	2881	1202	2659	2401	2114	1976	2760	158	573	45	41	51	116	47	58	46	44	49	44	50	44
aPF14_0158_0	PF14_0158::conserved Plasmodium protein, unknown function	759	820	872	571	749	918	917	1063	789	1074	397	1589	1284	1244	1075	1193	78	136	759	820	872	571	749	918	917	1063	789	1074	397	1589	1284	1244	1075	1193	78	136	44	41	54	120	47	58	46	44	50	45	49	44
aPFF1185w_2	PFF1185w::Smarca -related protein	2160	6112	5260	4843	2389	3583	7376	3247	5323	4431	2534	6578	8037	6868	3491	7411	432	1866	2160	6112	5260	4843	2389	3583	7376	3247	5323	4431	2534	6578	8037	6868	3491	7411	432	1866	45	42	56	134	48	60	45	44	52	45	49	45
aMAL7P1.124_1	MAL7P1.124::conserved Plasmodium protein, unknown function	1014	1904	1481	1113	1116	1637	1672	1775	1975	2121	1162	2710	1839	2534	1705	2387	112	282	1014	1904	1481	1113	1116	1637	1672	1775	1975	2121	1162	2710	1839	2534	1705	2387	112	282	47	42	54	123	48	61	44	45	51	45	50	43
aMAL13P1.11a_0	MAL13P1.11::Plasmodium exported protein (PHISTa), unknown function	1448	1016	844	483	538	1043	561	920	1245	1460	392	1360	1166	1681	1013	752	102	142	1448	1016	844	483	538	1043	561	920	1245	1460	392	1360	1166	1681	1013	752	102	142	49	43	50	113	47	60	44	45	48	45	51	44
aPFE1470w_0	PFE1470w::cell cycle regulator protein, putative	760	929	694	632	704	1327	1052	735	1001	864	519	1384	1361	1258	822	845	126	142	760	929	694	632	704	1327	1052	735	1001	864	519	1384	1361	1258	822	845	126	142	47	43	49	120	47	58	44	45	47	44	52	44
aPF13_0267_0	PF13_0267::conserved Plasmodium protein, unknown function	3836	8585	6886	4205	4957	4293	8571	4326	6658	5691	2444	7401	8123	7345	5086	6830	205	616	3836	8585	6886	4205	4957	4293	8571	4326	6658	5691	2444	7401	8123	7345	5086	6830	205	616	47	43	50	120	48	58	45	46	47	44	52	45
aPFA0130c_0	PFA0130c::Serine-Threonine protein kinase, FIKK family, putative	3709	8359	6044	3780	3391	3766	6375	4377	5464	5488	1973	6852	6565	5959	4559	5917	916	1306	3709	8359	6044	3780	3391	3766	6375	4377	5464	5488	1973	6852	6565	5959	4559	5917	916	1306	47	43	51	125	48	57	45	46	48	45	51	45
aPF11_0457_0	PF11_0457::Ubiquitin activating enzyme (E1) subunit Aos1, putative	3785	5937	4569	1123	3417	4031	5826	3589	4616	4699	1797	5217	6357	4981	3929	6281	607	657	3785	5937	4569	1123	3417	4031	5826	3589	4616	4699	1797	5217	6357	4981	3929	6281	607	657	48	43	50	126	48	57	45	46	49	46	51	45
aPFD0445c_1	PFD0445c::conserved Plasmodium protein, unknown function	1138	1193	1400	234	585	805	1026	911	1003	855	389	818	1011	808	756	900	170	134	1138	1193	1400	234	585	805	1026	911	1003	855	389	818	1011	808	756	900	170	134	49	42	52	128	49	55	46	47	51	46	53	44
aMAL13P1.12_0	MAL13P1.12::conserved Plasmodium membrane protein, unknown function	1139	1342	992	545	1193	1522	1456	1110	1175	1204	494	1631	1682	1809	1435	1382	249	371	1139	1342	992	545	1193	1522	1456	1110	1175	1204	494	1631	1682	1809	1435	1382	249	371	49	42	52	118	50	54	46	46	53	45	53	45
aPFL1045w_0	PFL1045w::conserved protein, unknown function	961	1011	802	1272	695	812	1395	868	1093	833	878	1367	1472	1094	1149	1006	153	709	961	1011	802	1272	695	812	1395	868	1093	833	878	1367	1472	1094	1149	1006	153	709	52	44	51	114	49	55	46	47	50	45	52	45
aPF14_0017_0	PF14_0017::lysophospholipase, putative	4630	6989	5699	2146	4428	5092	6766	4044	5594	5387	1285	4704	4374	4478	4857	5769	540	572	4630	6989	5699	2146	4428	5092	6766	4044	5594	5387	1285	4704	4374	4478	4857	5769	540	572	52	44	51	118	51	57	49	49	50	46	52	46
aPFE0570w_7	PFE0570w::RNA pseudouridylate synthase, putative	4428	4511	3730	3781	3774	5559	6475	5486	8217	7644	3248	4363	4000	3931	2899	2456	287	453	4428	4511	3730	3781	3774	5559	6475	5486	8217	7644	3248	4363	4000	3931	2899	2456	287	453	50	43	50	120	51	58	48	47	51	46	52	46
aPF07_0010_1	PF07_0010::conserved Plasmodium protein, unknown function	1827	2626	2187	632	2205	3497	2763	2494	2993	2947	1233	3136	2808	3168	2185	3128	262	563	1827	2626	2187	632	2205	3497	2763	2494	2993	2947	1233	3136	2808	3168	2185	3128	262	563	45	43	49	128	50	59	48	45	50	45	54	48
aPF11_0429_0	PF11_0429::conserved Plasmodium protein, unknown function	844	1209	599	700	559	1214	1180	612	1046	795	650	1216	1153	876	849	1474	71	93	844	1209	599	700	559	1214	1180	612	1046	795	650	1216	1153	876	849	1474	71	93	44	40	49	112	47	57	45	44	47	43	48	43
aMAL13P1.41_0	MAL13P1.41::conserved Plasmodium protein, unknown function	756	932	826	576	724	1153	795	671	891	879	506	894	663	688	771	803	71	278	756	932	826	576	724	1153	795	671	891	879	506	894	663	688	771	803	71	278	45	40	49	127	46	58	44	43	46	44	49	43
aPFA0635c_1	PFA0635c::Plasmodium exported protein (hyp1), unknown function	1694	1505	1559	1046	1477	2235	2374	1524	1865	1608	787	2078	2338	1680	1497	1576	113	171	1694	1505	1559	1046	1477	2235	2374	1524	1865	1608	787	2078	2338	1680	1497	1576	113	171	46	41	50	135	46	59	44	43	48	43	51	43
aPFB0650w_1	PFB0650w::conserved Plasmodium protein, unknown function	3930	5720	4603	4915	2998	4699	5187	4135	4199	3784	2673	5917	4291	4626	7729	10259	564	2357	3930	5720	4603	4915	2998	4699	5187	4135	4199	3784	2673	5917	4291	4626	7729	10259	564	2357	46	42	51	121	47	59	45	43	51	44	50	44
aPF14_0108_0	PF14_0108::conserved Plasmodium protein, unknown function	1241	2127	1402	621	860	1561	2034	1417	1591	1600	736	1464	1518	1410	1093	1846	74	363	1241	2127	1402	621	860	1561	2034	1417	1591	1600	736	1464	1518	1410	1093	1846	74	363	46	42	50	115	47	58	45	43	51	44	49	44
aPFI1465w_1	PFI1465w::procollagen lysine 5-dioxygenase, putative	2532	3314	2956	1600	2303	4270	3584	2237	3484	2990	813	3426	3256	3141	2730	4599	444	1061	2532	3314	2956	1600	2303	4270	3584	2237	3484	2990	813	3426	3256	3141	2730	4599	444	1061	46	41	50	116	47	58	47	44	50	44	50	45
aPFI1210w_2	PFI1210w::conserved Plasmodium protein, unknown function	3318	5796	4776	1608	3993	5640	5855	4107	4862	4999	1973	5194	4524	4156	5004	6445	231	610	3318	5796	4776	1608	3993	5640	5855	4107	4862	4999	1973	5194	4524	4156	5004	6445	231	610	45	41	52	113	47	57	45	44	48	45	52	46
aPF10_0079_0	PF10_0079::conserved Plasmodium protein, unknown function	1445	2262	1797	936	1007	2054	2060	1665	1768	1940	562	2130	1785	2106	1560	2253	85	211	1445	2262	1797	936	1007	2054	2060	1665	1768	1940	562	2130	1785	2106	1560	2253	85	211	44	42	52	119	46	58	45	44	49	44	50	46
aMAL13P1.349_1	MAL13P1.349::conserved Plasmodium protein, unknown function	2137	3192	2533	712	2285	3439	3094	2429	2795	3181	872	2863	2798	2706	2804	3487	104	182	2137	3192	2533	712	2285	3439	3094	2429	2795	3181	872	2863	2798	2706	2804	3487	104	182	45	43	50	127	48	59	44	45	55	44	50	43
aPFF0965c_1	PFF0965c::conserved Plasmodium membrane protein, unknown function	1987	4460	3532	1849	2205	2443	4463	2828	3987	2484	1275	3794	2357	3135	3585	4001	452	1204	1987	4460	3532	1849	2205	2443	4463	2828	3987	2484	1275	3794	2357	3135	3585	4001	452	1204	47	44	47	118	47	58	43	45	52	45	51	45
aPFI0510c_0	PFI0510c::conserved Plasmodium protein, unknown function	1506	2478	1672	540	1239	1422	2165	1685	1640	1473	759	1824	1398	1311	1468	2026	157	223	1506	2478	1672	540	1239	1422	2165	1685	1640	1473	759	1824	1398	1311	1468	2026	157	223	47	43	47	118	46	57	43	46	48	45	50	43
aPFF0755c_3	PFF0755c::conserved Plasmodium protein, unknown function	346	525	397	190	459	518	696	331	464	334	149	402	411	431	352	519	213	197	346	525	397	190	459	518	696	331	464	334	149	402	411	431	352	519	213	197	46	43	50	121	47	55	44	46	47	45	51	43
aPF14_0497_1	PF14_0497::aminomethyl transferase domain-containing protein	757	1048	811	1367	736	887	1046	855	896	803	146	1466	1258	1172	812	924	163	617	757	1048	811	1367	736	887	1046	855	896	803	146	1466	1258	1172	812	924	163	617	44	43	49	122	48	56	44	45	48	45	52	44
aPF14_0315_0	PF14_0315::conserved Plasmodium membrane protein, unknown function	1826	1891	1469	580	1157	1800	1962	1551	1934	1654	NA	1858	1699	1667	1741	2022	229	278	1826	1891	1469	580	1157	1800	1962	1551	1934	1654	NA	1858	1699	1667	1741	2022	229	278	46	43	49	124	50	56	45	45	47	45	NA	45
aPF14_0594_1	PF14_0594::conserved Plasmodium protein, unknown function	3575	4724	3383	2872	4047	5209	5747	3800	4521	3904	1286	4827	5325	5862	3503	4760	652	354	3575	4724	3383	2872	4047	5209	5747	3800	4521	3904	1286	4827	5325	5862	3503	4760	652	354	48	42	52	122	50	55	47	46	48	45	51	45
aPF13_0015_1	PF13_0015::conserved Plasmodium protein, unknown function	3104	5174	4308	2396	4573	7537	7947	4324	4769	4617	1325	5982	4824	6207	4546	4870	711	1104	3104	5174	4308	2396	4573	7537	7947	4324	4769	4617	1325	5982	4824	6207	4546	4870	711	1104	47	44	52	129	51	55	47	46	49	45	53	46
aPFD0545w_2	PFD0545w::conserved Plasmodium protein, unknown function	1396	1919	1522	936	1349	1971	2491	1713	1967	1942	709	2648	2870	2580	2274	2277	408	893	1396	1919	1522	936	1349	1971	2491	1713	1967	1942	709	2648	2870	2580	2274	2277	408	893	48	44	50	115	49	56	47	47	51	45	52	46
aPFL1835w_1	PFL1835w::conserved Plasmodium protein, unknown function	10376	14328	12395	10505	10306	15864	17079	8767	10648	14652	3817	12846	13373	13674	14002	14636	2407	2107	10376	14328	12395	10505	10306	15864	17079	8767	10648	14652	3817	12846	13373	13674	14002	14636	2407	2107	50	44	50	119	51	58	47	48	50	46	52	45
aPFL2130w_1	PFL2130w::conserved Plasmodium protein, unknown function	1436	1155	1174	650	1171	1447	1690	1147	1418	1616	89	1556	1817	1429	1499	1283	180	159	1436	1155	1174	650	1171	1447	1690	1147	1418	1616	89	1556	1817	1429	1499	1283	180	159	48	43	50	130	52	57	47	47	51	46	53	45
aPFD0945c_1	PFD0945c::conserved Plasmodium membrane protein, unknown function	2771	3698	2879	1429	2883	3715	3672	2501	3580	3521	1553	3129	3176	4259	2628	3427	364	702	2771	3698	2879	1429	2883	3715	3672	2501	3580	3521	1553	3129	3176	4259	2628	3427	364	702	46	44	50	136	50	57	48	46	50	46	54	47
aPF11_0218_0	PF11_0218::conserved Plasmodium protein, unknown function	2692	2871	2213	1218	1819	3249	3228	2103	2431	2141	523	2527	2626	2434	2411	2815	164	365	2692	2871	2213	1218	1819	3249	3228	2103	2431	2141	523	2527	2626	2434	2411	2815	164	365	45	41	50	112	48	57	44	44	49	44	49	43
aPF11_0342_2	PF11_0342::conserved Plasmodium protein, unknown function	4384	4970	5886	1654	4770	8364	7514	5266	7102	6057	1731	7337	6129	6646	6217	6962	887	1530	4384	4970	5886	1654	4770	8364	7514	5266	7102	6057	1731	7337	6129	6646	6217	6962	887	1530	47	41	51	129	49	58	45	44	49	44	49	43
aPFC0555c_0	PFC0555c::conserved Plasmodium protein, unknown function	565	601	705	593	569	694	652	583	541	655	339	814	803	577	606	798	72	123	565	601	705	593	569	694	652	583	541	655	339	814	803	577	606	798	72	123	47	42	51	130	47	58	45	44	48	44	50	44
aPFF0330w_1	PFF0330w::coatomer alpha subunit, putative	3332	4296	3541	713	3805	5322	4854	3721	4142	3977	820	3941	3773	3759	3781	5211	255	333	3332	4296	3541	713	3805	5322	4854	3721	4142	3977	820	3941	3773	3759	3781	5211	255	333	48	43	51	121	46	58	45	44	48	45	50	44
aPFI0835c_0	PFI0835c::N-glycosylase-DNA lyase, putative	4152	7552	7946	3459	4782	8837	9660	5007	7277	7391	2649	8466	9203	8716	6008	9884	212	623	4152	7552	7946	3459	4782	8837	9660	5007	7277	7391	2649	8466	9203	8716	6008	9884	212	623	49	43	52	117	47	58	46	45	51	45	49	45
aPFB0495w_0	PFB0495w::conserved Plasmodium protein, unknown function	485	843	629	150	422	559	676	566	608	576	177	594	553	536	428	667	68	92	485	843	629	150	422	559	676	566	608	576	177	594	553	536	428	667	68	92	45	42	50	116	47	57	45	45	47	45	51	45
aPF11_0089_1	PF11_0089::conserved Plasmodium protein, unknown function	4186	6465	4607	1477	3954	6550	6238	3715	6001	3963	2076	4986	3745	3918	5121	6647	240	523	4186	6465	4607	1477	3954	6550	6238	3715	6001	3963	2076	4986	3745	3918	5121	6647	240	523	46	43	49	128	47	58	45	45	50	44	51	44
aPF10_0213_3	PF10_0213::10b antigen, putative	4101	6214	5702	3871	5187	6918	8010	5710	6910	6400	3030	6701	7536	7080	7675	6794	502	820	4101	6214	5702	3871	5187	6918	8010	5710	6910	6400	3030	6701	7536	7080	7675	6794	502	820	47	44	48	127	46	60	45	45	55	46	50	46
aPF14_0510_0	PF14_0510::p23 co-chaperone	14550	23600	19571	3221	12609	22257	21556	14635	18203	18767	4400	14581	17956	17093	16911	22652	2609	1469	14550	23600	19571	3221	12609	22257	21556	14635	18203	18767	4400	14581	17956	17093	16911	22652	2609	1469	48	44	50	123	47	58	45	46	51	47	51	45
aPF11_0315_0	PF11_0315::conserved Plasmodium protein, unknown function	825	871	767	1052	649	897	1239	778	867	790	572	1270	1043	1123	805	1050	142	454	825	871	767	1052	649	897	1239	778	867	790	572	1270	1043	1123	805	1050	142	454	47	43	49	117	47	57	44	45	48	45	52	45
aPFL0915c_0	PFL0915c::conserved Plasmodium protein, unknown function	7197	6072	4561	2263	4340	4942	10141	4084	5868	6190	2362	11725	9910	9384	5490	6456	591	573	7197	6072	4561	2263	4340	4942	10141	4084	5868	6190	2362	11725	9910	9384	5490	6456	591	573	47	43	47	122	47	56	45	45	48	44	52	46
aPF14_0009_0	PF14_0009::Plasmodium exported protein (PHISTa), unknown function	3283	4104	3667	1796	596	1500	836	2861	3662	3171	888	4060	4123	3460	2336	3150	374	271	3283	4104	3667	1796	596	1500	836	2861	3662	3171	888	4060	4123	3460	2336	3150	374	271	49	43	48	125	50	55	45	45	49	45	51	45
aPF14_0225_0	PF14_0225::conserved Plasmodium membrane protein, unknown function	1856	1712	1449	520	1252	1663	1710	1282	1380	1454	817	1730	1881	1461	1330	1740	208	166	1856	1712	1449	520	1252	1663	1710	1282	1380	1454	817	1730	1881	1461	1330	1740	208	166	49	43	49	128	52	54	46	46	50	45	51	45
aPF11_0482_2	PF11_0482::conserved Plasmodium protein, unknown function	1168	1726	1512	786	926	1415	1604	1216	1502	1238	843	1740	1597	1260	1751	1813	224	624	1168	1726	1512	786	926	1415	1604	1216	1502	1238	843	1740	1597	1260	1751	1813	224	624	48	44	51	133	50	55	47	47	49	44	52	45
aMAL13P1.234_2	MAL13P1.234::conserved Plasmodium protein, unknown function	1815	3198	1626	NA	1502	1899	2159	1471	1850	1471	456	1539	1516	1210	1291	1660	244	148	1815	3198	1626	NA	1502	1899	2159	1471	1850	1471	456	1539	1516	1210	1291	1660	244	148	49	46	53	NA	50	56	48	48	50	45	51	45
aPFC0230c_2	PFC0230c::conserved Plasmodium protein, unknown function	1565	1434	1127	398	1541	2020	1904	1413	1293	1793	453	2099	1718	1314	1817	1615	316	125	1565	1434	1127	398	1541	2020	1904	1413	1293	1793	453	2099	1718	1314	1817	1615	316	125	49	45	53	125	51	58	48	47	50	46	52	45
aPF14_0059_3	PF14_0059::conserved Plasmodium protein, unknown function	2220	1983	1669	403	2108	2311	2147	2246	2356	1921	552	1587	1821	1116	1809	1853	281	147	2220	1983	1669	403	2108	2311	2147	2246	2356	1921	552	1587	1821	1116	1809	1853	281	147	47	44	50	135	49	57	46	47	48	45	52	44
aPF14_0724_0	PF14_0724::bromodomain containing protein, putative	943	1175	898	368	1177	1701	1610	1180	1299	1335	435	1467	1408	1633	1328	1511	289	220	943	1175	898	368	1177	1701	1610	1180	1299	1335	435	1467	1408	1633	1328	1511	289	220	46	44	50	128	48	56	47	45	48	46	52	46
aPF13_0343_1	PF13_0343::conserved Plasmodium protein, unknown function	3293	3898	3416	743	1808	3624	3833	2656	2752	3178	115	2862	2485	4149	3252	3182	213	196	3293	3898	3416	743	1808	3624	3833	2656	2752	3178	115	2862	2485	4149	3252	3182	213	196	47	41	50	118	48	57	45	45	49	45	50	43
aPF10_0379_0	PF10_0379::phospholipase, putative	1981	2652	2213	859	1143	1280	2693	1674	1892	1747	944	1493	2194	1488	1446	1644	106	191	1981	2652	2213	859	1143	1280	2693	1674	1892	1747	944	1493	2194	1488	1446	1644	106	191	51	42	52	122	47	58	45	45	49	44	49	43
aPFC0205c_0	PFC0205c::1-cys-glutaredoxin-like protein-1	1297	1616	1598	1821	1384	1239	2046	1775	2079	1980	929	3750	3189	2744	1818	2348	352	366	1297	1616	1598	1821	1384	1239	2046	1775	2079	1980	929	3750	3189	2744	1818	2348	352	366	52	42	56	117	45	57	46	45	47	45	50	43
aPF11_0395_2	PF11_0395::guanylyl cyclase	1866	2170	1899	534	1851	2386	2760	2003	2125	2354	468	3013	3272	2863	2697	3414	119	397	1866	2170	1899	534	1851	2386	2760	2003	2125	2354	468	3013	3272	2863	2697	3414	119	397	51	43	56	111	46	57	46	45	48	45	49	44
aMAL7P1.119_1	MAL7P1.119::conserved Plasmodium protein, unknown function	3136	3156	3118	1357	3245	5682	5432	2819	5736	4640	1601	6344	5192	6127	4567	6344	164	911	3136	3156	3118	1357	3245	5682	5432	2819	5736	4640	1601	6344	5192	6127	4567	6344	164	911	50	44	54	117	47	57	46	46	53	45	50	44
aPF14_0145_0	PF14_0145::ubiquitin C-terminal hydrolase, putative	830	982	891	371	967	1391	1344	1173	1237	1230	400	1308	1107	1565	1195	1177	62	113	830	982	891	371	967	1391	1344	1173	1237	1230	400	1308	1107	1565	1195	1177	62	113	49	43	51	125	48	59	45	45	53	46	52	46
aPF10_0380_0	PF10_0380::Serine-Threonine protein kinase, FIKK family	1991	5283	4692	1552	2099	3757	5776	3039	4480	3997	2194	5339	6249	4844	3553	5271	136	1682	1991	5283	4692	1552	2099	3757	5776	3039	4480	3997	2194	5339	6249	4844	3553	5271	136	1682	46	41	51	121	46	59	47	45	49	46	53	45
aPF11_0184_0	PF11_0184::DNA mismatch repair protein MLH1, putative	2064	3884	3162	2683	3126	4289	5596	4433	3588	4084	1971	6843	4811	6400	3917	6357	148	552	2064	3884	3162	2683	3126	4289	5596	4433	3588	4084	1971	6843	4811	6400	3917	6357	148	552	45	42	51	125	47	59	47	46	48	45	51	45
aMAL8P1.40_0	MAL8P1.40::RNA-binding protein, putative	1647	1375	1523	2016	1471	1932	2144	1690	1844	2091	920	2669	2188	2095	2120	1662	108	939	1647	1375	1523	2016	1471	1932	2144	1690	1844	2091	920	2669	2188	2095	2120	1662	108	939	46	42	51	127	48	59	45	45	49	46	51	46
aPF10_0246_1	PF10_0246::conserved Plasmodium protein, unknown function	1780	2049	1875	1397	1527	2066	2173	1811	2054	2070	2114	2707	2710	2427	2499	2503	303	506	1780	2049	1875	1397	1527	2066	2173	1811	2054	2070	2114	2707	2710	2427	2499	2503	303	506	49	43	51	123	48	56	47	47	51	47	52	46
aPF14_0563_0	PF14_0563::DEAD-box RNA helicase, putative	3273	4871	5315	2689	3588	7111	7463	4667	6054	4398	137	5194	5074	5913	4191	6377	709	532	3273	4871	5315	2689	3588	7111	7463	4667	6054	4398	137	5194	5074	5913	4191	6377	709	532	48	45	47	126	49	56	45	45	50	45	52	45
aPFD0455w_0	PFD0455w::40S ribosomal processing protein, putative	2996	4624	2779	1835	2405	3107	3475	2286	2800	2623	1734	3710	3618	2517	2955	4226	391	263	2996	4624	2779	1835	2405	3107	3475	2286	2800	2623	1734	3710	3618	2517	2955	4226	391	263	50	45	49	128	49	55	45	45	53	46	52	45
aPFL1055c_0	PFL1055c::conserved Plasmodium membrane protein, unknown function	1294	1646	959	480	799	1295	1940	1020	1101	1644	834	1624	1621	1020	830	1717	163	160	1294	1646	959	480	799	1295	1940	1020	1101	1644	834	1624	1621	1020	830	1717	163	160	49	45	49	127	49	55	45	46	56	45	52	45
aPF08_0114_0	PF08_0114::conserved Plasmodium membrane protein, unknown function	1907	2767	2335	1182	1756	2277	2933	2653	2359	2042	1471	2969	2827	2212	2430	2755	276	255	1907	2767	2335	1182	1756	2277	2933	2653	2359	2042	1471	2969	2827	2212	2430	2755	276	255	47	45	48	132	46	55	46	48	50	44	52	45
aPFD0075w_0	PFD0075w::conserved Plasmodium falciparum protein family	1113	1565	1246	150	1002	1258	1647	1188	1254	1112	207	1074	1100	858	1185	1598	156	130	1113	1565	1246	150	1002	1258	1647	1188	1254	1112	207	1074	1100	858	1185	1598	156	130	46	44	50	133	50	56	46	46	48	45	51	45
aPF14_0662_1	PF14_0662::Nucleoside transporter, putative	1612	1797	1267	209	1277	1865	1496	1419	1485	1500	214	1467	1529	1317	1406	1656	355	143	1612	1797	1267	209	1277	1865	1496	1419	1485	1500	214	1467	1529	1317	1406	1656	355	143	46	44	50	131	49	55	46	45	48	45	52	47
aPF11_0468_0	PF11_0468::bin3, bicoid-interacting 3, putative	889	1366	1091	237	726	1049	1215	775	1202	890	301	1133	1182	955	837	1147	101	374	889	1366	1091	237	726	1049	1215	775	1202	890	301	1133	1182	955	837	1147	101	374	47	41	49	115	46	57	45	45	47	44	49	42
aPFL0395c_1	PFL0395c::conserved Plasmodium protein, unknown function	1305	1425	1180	246	1229	1599	1462	1062	1372	1229	289	1492	1460	1689	1180	1458	73	94	1305	1425	1180	246	1229	1599	1462	1062	1372	1229	289	1492	1460	1689	1180	1458	73	94	49	42	49	120	46	57	46	44	47	44	49	43
aPFL0785c_0	PFL0785c::signal recognition particle SRP19, putative	876	1086	966	739	735	1548	1586	776	1120	1076	926	1236	1608	1482	1217	1171	106	160	876	1086	966	739	735	1548	1586	776	1120	1076	926	1236	1608	1482	1217	1171	106	160	50	42	53	118	44	56	48	44	47	46	49	43
aPFI0990c_1	PFI0990c::CS-domain containing protein, conserved in Apicomplexa	3082	3930	3705	1818	3453	4475	4009	3288	3038	3921	1030	4007	4279	3712	3503	4013	204	594	3082	3930	3705	1818	3453	4475	4009	3288	3038	3921	1030	4007	4279	3712	3503	4013	204	594	47	41	52	111	45	57	49	45	49	45	50	44
aPF08_0110_0	PF08_0110::PfRab18, GTPase	2608	2377	2329	1978	1438	2179	3260	2672	3198	2533	1313	4714	3250	4108	2720	3553	321	304	2608	2377	2329	1978	1438	2179	3260	2672	3198	2533	1313	4714	3250	4108	2720	3553	321	304	45	42	49	115	47	57	47	45	53	44	49	45
aMAL13P1.244_0	MAL13P1.244::TBC domain protein, putative	815	1112	958	325	655	1216	1071	895	898	1061	346	1130	1099	1032	806	1140	98	109	815	1112	958	325	655	1216	1071	895	898	1061	346	1130	1099	1032	806	1140	98	109	46	41	49	121	48	57	45	44	49	44	52	47
aPFL2515c_0	PFL2515c::conserved Plasmodium protein, unknown function	7637	11693	10855	4407	8475	9452	14003	10439	12079	10525	2593	10822	10576	8856	10273	12233	1060	1062	7637	11693	10855	4407	8475	9452	14003	10439	12079	10525	2593	10822	10576	8856	10273	12233	1060	1062	48	42	52	125	48	58	46	47	49	46	53	47
aPF13_0161_1	PF13_0161::conserved Plasmodium protein, unknown function	2988	4043	3840	3071	6014	5080	5402	5572	5753	6682	2759	4801	5338	6463	5939	7272	293	1706	2988	4043	3840	3071	6014	5080	5402	5572	5753	6682	2759	4801	5338	6463	5939	7272	293	1706	48	43	54	120	48	59	47	48	50	46	52	46
aPFL1325c_0	PFL1325c::conserved Plasmodium protein, unknown function	1645	1979	1611	989	1195	2470	2145	1225	1610	1372	650	1681	2685	1684	1596	2095	126	162	1645	1979	1611	989	1195	2470	2145	1225	1610	1372	650	1681	2685	1684	1596	2095	126	162	50	42	56	123	47	58	46	46	48	46	51	45
aPFE1555c_0	PFE1555c::conserved Plasmodium protein, unknown function	603	999	871	309	549	858	1025	741	766	659	445	1079	914	733	625	1155	204	140	603	999	871	309	549	858	1025	741	766	659	445	1079	914	733	625	1155	204	140	48	44	53	112	49	56	47	47	49	47	51	46
aMAL13P1.156_0	MAL13P1.156::conserved Plasmodium protein, unknown function	4851	7589	4782	1303	4448	5544	6055	4345	5770	4557	1090	4941	6390	4694	4648	6432	1502	549	4851	7589	4782	1303	4448	5544	6055	4345	5770	4557	1090	4941	6390	4694	4648	6432	1502	549	48	43	48	123	51	56	45	45	48	45	51	45
aPFL2590w_0	PFL2590w::Plasmodium exported protein (PHISTa), unknown function	1052	1544	1113	318	1241	2097	1860	1664	1405	1220	174	1564	1189	1696	1577	1397	178	181	1052	1544	1113	318	1241	2097	1860	1664	1405	1220	174	1564	1189	1696	1577	1397	178	181	48	43	48	125	50	55	45	45	49	45	51	44
aPF14_0049_0	PF14_0049::Sybindin domain containing protein, putative	887	1721	1116	336	798	1526	1888	1131	1135	1362	453	1331	1378	1193	1164	1826	171	118	887	1721	1116	336	798	1526	1888	1131	1135	1362	453	1331	1378	1193	1164	1826	171	118	50	42	48	127	50	56	45	45	54	45	51	44
aMAL13P1.175_0	MAL13P1.175::msp7-like protein fragment	2674	3794	3042	905	2349	3701	4093	2403	2829	3137	895	4384	4152	3616	2435	3909	362	194	2674	3794	3042	905	2349	3701	4093	2403	2829	3137	895	4384	4152	3616	2435	3909	362	194	51	44	48	131	49	57	46	46	56	46	52	45
aPFI1065c_0	PFI1065c::conserved Plasmodium protein, unknown function	1788	2802	2175	2035	1665	2221	3216	1916	2339	2092	1414	2457	2175	2336	2358	2658	261	1683	1788	2802	2175	2035	1665	2221	3216	1916	2339	2092	1414	2457	2175	2336	2358	2658	261	1683	48	46	47	136	48	55	46	47	51	46	54	45
aPFA0195w_0	PFA0195w::conserved Plasmodium protein, unknown function	620	671	643	535	498	797	729	562	806	588	348	914	716	632	609	796	167	280	620	671	643	535	498	797	729	562	806	588	348	914	716	632	609	796	167	280	49	46	51	134	48	55	47	46	48	45	54	47
aPFF1290c_0	PFF1290c::conserved Plasmodium protein, unknown function	589	530	252	191	288	345	372	240	329	276	302	422	425	165	285	186	71	140	589	530	252	191	288	345	372	240	329	276	302	422	425	165	285	186	71	140	49	45	53	133	49	57	48	46	49	45	52	46
aPF07_0044_0	PF07_0044::conserved Plasmodium protein, unknown function	2037	3554	2846	665	2148	2884	3669	2407	3186	2873	1684	3186	2919	2218	3287	3925	592	377	2037	3554	2846	665	2148	2884	3669	2407	3186	2873	1684	3186	2919	2218	3287	3925	592	377	48	44	48	137	50	56	47	46	49	45	52	47
aMAL13P1.120_1	MAL13P1.120::splicing factor, putative	4010	4708	4451	2996	4337	5904	5871	4565	4482	4435	2222	4730	4589	4789	4974	5185	1020	1028	4010	4708	4451	2996	4337	5904	5871	4565	4482	4435	2222	4730	4589	4789	4974	5185	1020	1028	47	45	49	143	49	56	46	45	50	46	52	48
aMAL8P1.42_0	MAL8P1.42::conserved Plasmodium protein, unknown function	6488	6639	6381	1146	4548	7041	7869	4308	7107	5358	1155	6052	7078	4466	5507	6142	186	346	6488	6639	6381	1146	4548	7041	7869	4308	7107	5358	1155	6052	7078	4466	5507	6142	186	346	47	41	49	132	45	57	46	44	46	44	50	44
aPFB0750w_0	PFB0750w::vacuolar protein-sorting protein VPS45, putative	323	501	353	178	362	564	610	381	556	503	136	653	719	476	454	514	206	247	323	501	353	178	362	564	610	381	556	503	136	653	719	476	454	514	206	247	49	42	49	129	46	56	48	45	46	46	50	44
aPF07_0080_0	PF07_0080::40S ribosomal protein S10, putative	3780	4673	3907	1459	3639	4377	5206	3307	4990	3941	1129	4029	4459	3262	3895	7317	397	742	3780	4673	3907	1459	3639	4377	5206	3307	4990	3941	1129	4029	4459	3262	3895	7317	397	742	50	42	51	122	45	56	52	46	48	49	49	44
aPFE1120w_2	PFE1120w::conserved Plasmodium protein, unknown function	567	1249	989	328	689	986	851	831	961	548	251	1165	1160	886	854	1128	61	102	567	1249	989	328	689	986	851	831	961	548	251	1165	1160	886	854	1128	61	102	47	42	51	112	45	57	53	45	55	48	49	44
aMAL7P1.157_1	MAL7P1.157::conserved Plasmodium protein, unknown function	1024	1298	1004	206	1057	1744	1398	1118	1070	1129	337	1312	1146	1765	909	1475	62	169	1024	1298	1004	206	1057	1744	1398	1118	1070	1129	337	1312	1146	1765	909	1475	62	169	46	41	49	110	47	57	48	44	54	44	49	45
aPF11_0403_0	PF11_0403::conserved Plasmodium protein, unknown function	327	463	376	249	309	406	448	380	387	425	141	371	431	535	353	538	87	138	327	463	376	249	309	406	448	380	387	425	141	371	431	535	353	538	87	138	46	41	49	113	46	56	46	44	48	45	50	46
aPFB0095c_2	PFB0095c::erythrocyte membrane protein 3	5448	5625	7746	348	2308	3285	3345	7751	8416	7185	1432	5923	5898	10457	6276	8033	174	496	5448	5625	7746	348	2308	3285	3345	7751	8416	7185	1432	5923	5898	10457	6276	8033	174	496	48	43	52	120	47	57	46	47	48	46	52	47
aPFE0070w_0	PFE0070w::interspersed repeat antigen, putative	12895	20686	16624	7242	11580	22256	19977	14269	21154	18123	157	13841	16248	17059	13011	21041	3412	2464	12895	20686	16624	7242	11580	22256	19977	14269	21154	18123	157	13841	16248	17059	13011	21041	3412	2464	50	44	54	127	49	58	47	47	48	46	53	46
aPFL0925w_0	PFL0925w::Formin 2, putative	3807	4786	4976	2232	3508	5244	5207	3791	4697	5504	1978	6737	6460	7025	5207	5449	140	571	3807	4786	4976	2232	3508	5244	5207	3791	4697	5504	1978	6737	6460	7025	5207	5449	140	571	50	43	54	139	49	56	47	45	47	46	51	46
aMAL13P1.66_3	MAL13P1.66::conserved Plasmodium protein, unknown function	2306	2792	2738	NA	2126	2844	2917	1663	2557	2001	576	2514	2476	2086	2432	3491	232	295	2306	2792	2738	NA	2126	2844	2917	1663	2557	2001	576	2514	2476	2086	2432	3491	232	295	51	43	55	NA	47	57	46	46	47	48	51	46
aPF13_0197_0	PF13_0197::Merozoite Surface Protein 7 precursor, MSP7	5778	10646	8555	4343	6571	9640	13364	7621	8757	8642	4866	8706	12459	9231	10204	13359	605	1716	5778	10646	8555	4343	6571	9640	13364	7621	8757	8642	4866	8706	12459	9231	10204	13359	605	1716	50	43	51	113	49	58	45	46	48	46	51	46
aPFL0360c_4	PFL0360c::conserved Plasmodium protein, unknown function	2636	4111	3190	552	3502	3468	4865	4061	3438	2949	253	3713	4047	3378	2872	3654	407	269	2636	4111	3190	552	3502	3468	4865	4061	3438	2949	253	3713	4047	3378	2872	3654	407	269	50	42	47	137	52	56	45	43	51	45	50	45
aPF14_0710_1	PF14_0710::conserved Plasmodium membrane protein, unknown function	1256	2781	1611	890	900	1545	1984	1936	1401	1510	876	2221	2147	2022	1574	1690	272	471	1256	2781	1611	890	900	1545	1984	1936	1401	1510	876	2221	2147	2022	1574	1690	272	471	49	42	48	137	51	56	45	44	59	45	51	45
aPFL0315c_3	PFL0315c::conserved Plasmodium protein, unknown function	6695	7049	8932	2190	4057	7171	7336	6223	7466	5614	2600	6366	7342	7077	3950	5394	775	616	6695	7049	8932	2190	4057	7171	7336	6223	7466	5614	2600	6366	7342	7077	3950	5394	775	616	49	43	47	133	51	57	46	46	58	46	55	46
aPF10_0254_0	PF10_0254::conserved Plasmodium protein, unknown function	201	207	172	205	159	200	202	163	198	184	133	283	253	230	170	217	83	146	201	207	172	205	159	200	202	163	198	184	133	283	253	230	170	217	83	146	49	44	47	128	50	54	46	47	51	46	58	46
aMAL13P1.275_1	MAL13P1.275::NLI interacting factor-like phosphatase, putative	2059	2290	1526	1025	1523	2299	2209	1517	1859	1691	490	2087	1790	1841	1545	1873	239	139	2059	2290	1526	1025	1523	2299	2209	1517	1859	1691	490	2087	1790	1841	1545	1873	239	139	50	44	49	135	51	54	47	46	48	45	54	47
aPF14_0577_1	PF14_0577::conserved Plasmodium protein, unknown function	1324	1848	1811	652	1613	1928	2570	1768	1812	1839	NA	2237	2036	1925	2020	2119	270	NA	1324	1848	1811	652	1613	1928	2570	1768	1812	1839	NA	2237	2036	1925	2020	2119	270	NA	50	45	49	140	51	55	49	46	49	44	NA	46
aPF13_0182_0	PF13_0182::ubiquitin activating enzyme, putative	2014	3300	2415	335	1787	2298	3121	1709	2459	2070	269	2202	2942	1940	2054	2896	432	623	2014	3300	2415	335	1787	2298	3121	1709	2459	2070	269	2202	2942	1940	2054	2896	432	623	49	45	48	150	51	55	47	46	49	45	52	47
aMAL13P1.121_0	MAL13P1.121::adenosine-diphosphatase	3294	4897	3416	982	2584	4194	3384	3425	4111	3810	805	3333	3627	3147	3096	5299	669	455	3294	4897	3416	982	2584	4194	3384	3425	4111	3810	805	3333	3627	3147	3096	5299	669	455	48	46	50	150	49	55	47	45	50	46	52	49
aMAL13P1.344_1	MAL13P1.344::RNAse L inhibitor protein, putative	2266	2942	2822	859	2005	2985	3715	2498	3479	2238	1101	2784	3524	3455	3459	4213	374	528	2266	2942	2822	859	2005	2985	3715	2498	3479	2238	1101	2784	3524	3455	3459	4213	374	528	45	42	49	135	46	57	45	45	47	44	50	45
aPFF0885w_0	PFF0885w::ribosomal protein L27a	306	473	403	231	190	363	273	192	235	216	170	256	244	226	207	338	84	225	306	473	403	231	190	363	273	192	235	216	170	256	244	226	207	338	84	225	47	42	50	116	45	57	50	45	53	49	50	45
aPF11_0291_0	PF11_0291::conserved Plasmodium protein, unknown function	4538	5567	5509	3710	5931	9875	7412	4852	7433	6250	3071	8408	8242	11928	8470	7033	524	1935	4538	5567	5509	3710	5931	9875	7412	4852	7433	6250	3071	8408	8242	11928	8470	7033	524	1935	46	41	49	110	47	57	47	44	51	45	50	45
aPF13_0194_0	PF13_0194::probable protein, unknown function	3560	4377	3323	1797	2953	5540	4766	4118	4106	4841	1294	4315	4805	4998	4278	5857	125	806	3560	4377	3323	1797	2953	5540	4766	4118	4106	4841	1294	4315	4805	4998	4278	5857	125	806	46	41	49	108	47	56	46	45	49	45	49	46
aPF14_0374_0	PF14_0374::CCAAT-binding transcription factor, putative	1913	2456	2460	5039	2475	3177	3057	3060	3146	3700	2708	4770	4723	4671	2850	4320	83	583	1913	2456	2460	5039	2475	3177	3057	3060	3146	3700	2708	4770	4723	4671	2850	4320	83	583	46	42	50	116	46	56	46	46	47	45	50	46
aPF10_0113_1	PF10_0113::conserved Plasmodium protein, unknown function	769	1198	1070	211	692	949	815	662	787	977	316	1095	879	1352	844	1124	72	116	769	1198	1070	211	692	949	815	662	787	977	316	1095	879	1352	844	1124	72	116	46	42	50	134	49	57	46	45	47	45	51	45
aPF14_0264_0	PF14_0264::protein kinase, putative	2341	3286	2479	NA	2336	2442	2427	2222	2467	2770	1466	3536	3113	2259	2474	3547	103	323	2341	3286	2479	NA	2336	2442	2427	2222	2467	2770	1466	3536	3113	2259	2474	3547	103	323	48	43	49	NA	49	55	46	44	47	46	51	45
aPFL1100w_1	PFL1100w::conserved Plasmodium protein, unknown function	386	450	381	280	290	354	441	302	341	321	256	426	472	367	409	476	72	175	386	450	381	280	290	354	441	302	341	321	256	426	472	367	409	476	72	175	50	42	48	148	48	55	45	44	46	45	51	45
aMAL7P1.167_0	MAL7P1.167::conserved Plasmodium protein, unknown function	2012	3039	1901	866	1567	3075	2268	2422	2051	1885	1082	2528	2363	2327	2065	2921	298	235	2012	3039	1901	866	1567	3075	2268	2422	2051	1885	1082	2528	2363	2327	2065	2921	298	235	50	43	47	118	49	55	44	44	47	44	52	45
aMAL13P1.292_1	MAL13P1.292::riboflavin kinase - FAD synthase family protein, putative	469	917	550	364	495	933	786	857	694	493	323	837	927	530	755	737	116	102	469	917	550	364	495	933	786	857	694	493	323	837	927	530	755	737	116	102	49	42	47	121	49	56	44	44	47	45	51	44
aPFD0260c_1	PFD0260c::sequestrin	3120	2274	3155	1051	2175	4669	2877	2488	2274	2760	895	2250	2923	3493	2754	2822	622	461	3120	2274	3155	1051	2175	4669	2877	2488	2274	2760	895	2250	2923	3493	2754	2822	622	461	49	42	48	135	49	55	46	44	50	45	51	45
aPFF0225w_1	PFF0225w::DNA helicase, putative	1946	1996	1676	982	1474	1559	2748	1762	1611	1752	961	3024	2540	1897	1474	2393	224	176	1946	1996	1676	982	1474	1559	2748	1762	1611	1752	961	3024	2540	1897	1474	2393	224	176	49	43	48	133	49	55	46	44	56	45	51	46
aPFL2405c_1	PFL2405c::PFG377 protein	3078	3182	3207	3146	2862	2938	4093	3526	3101	3237	1522	5218	5287	4258	4223	4305	696	564	3078	3182	3207	3146	2862	2938	4093	3526	3101	3237	1522	5218	5287	4258	4223	4305	696	564	48	43	48	125	49	55	47	45	58	46	53	47
aPFD1045c_0	PFD1045c::erythrocyte membrane-associated antigen, putative	1283	2925	1730	577	1142	2254	2398	2066	2057	1638	863	2290	1648	1566	1433	2747	177	603	1283	2925	1730	577	1142	2254	2398	2066	2057	1638	863	2290	1648	1566	1433	2747	177	603	50	43	49	117	50	53	47	47	51	46	54	45
aPF13_0013_0	PF13_0013::PBS lyase HEAT-like repeat domain protein	3041	4574	3509	1181	2412	5471	4268	3130	3802	3668	1125	4454	3296	3907	3916	4029	456	1446	3041	4574	3509	1181	2412	5471	4268	3130	3802	3668	1125	4454	3296	3907	3916	4029	456	1446	51	43	50	125	51	54	47	47	49	46	53	45
aPF14_0101_3	PF14_0101::conserved Plasmodium protein, unknown function	5868	6256	6075	4038	6801	9723	8949	6106	6928	7692	1998	11360	9843	10296	9297	11384	2495	1978	5868	6256	6075	4038	6801	9723	8949	6106	6928	7692	1998	11360	9843	10296	9297	11384	2495	1978	50	44	50	135	54	55	48	47	49	46	52	47
aPFI1360c_0	PFI1360c::serine-threonine protein phosphatase, putative	8564	12625	10173	7890	10076	12306	15539	12982	13216	12798	4674	16343	15159	16703	11428	12778	3849	2815	8564	12625	10173	7890	10076	12306	15539	12982	13216	12798	4674	16343	15159	16703	11428	12778	3849	2815	50	45	49	141	54	55	49	47	50	46	52	47
aPFL1140w_0	PFL1140w::integral membrane protein, putative	1536	1781	1319	320	1923	2338	2150	2045	2050	2023	386	1692	1772	2129	1464	2436	522	205	1536	1781	1319	320	1923	2338	2150	2045	2050	2023	386	1692	1772	2129	1464	2436	522	205	49	45	50	142	49	56	48	46	50	45	52	48
aPFI0365w_1	PFI0365w::translation initiation factor SUI1, putative	1051	1225	850	242	625	1188	972	711	1026	798	181	1102	914	860	677	1316	71	409	1051	1225	850	242	625	1188	972	711	1026	798	181	1102	914	860	677	1316	71	409	44	41	48	126	48	57	45	45	47	45	51	44
aPFI1465w_0	PFI1465w::procollagen lysine 5-dioxygenase, putative	1942	1919	1838	327	964	1861	1454	1489	1473	1596	428	1075	1374	1380	1412	1369	89	122	1942	1919	1838	327	964	1861	1454	1489	1473	1596	428	1075	1374	1380	1412	1369	89	122	45	42	50	126	48	57	45	45	48	45	50	45
aMAL13P1.395_1	MAL13P1.395::krox-like protein, putative	1434	1590	1714	624	1457	2409	2455	1764	2302	1533	800	2350	1855	2110	1865	2711	141	360	1434	1590	1714	624	1457	2409	2455	1764	2302	1533	800	2350	1855	2110	1865	2711	141	360	45	41	50	118	46	57	47	46	48	47	49	45
aPFC0575w_1	PFC0575w::conserved Plasmodium protein, unknown function	2147	2995	2792	875	1907	2620	3091	2645	2577	2310	1037	2341	2674	3342	2624	3136	145	255	2147	2995	2792	875	1907	2620	3091	2645	2577	2310	1037	2341	2674	3342	2624	3136	145	255	46	41	48	112	46	58	47	45	47	45	49	46
aPFF0525w_0	PFF0525w::conserved Plasmodium protein, unknown function	135	145	128	NA	NA	142	138	112	127	120	86	229	168	214	108	143	50	106	135	145	128	NA	NA	142	138	112	127	120	86	229	168	214	108	143	50	106	45	41	50	NA	NA	57	46	45	48	44	49	46
aPFA0570w_1	PFA0570w::conserved Plasmodium protein, unknown function	801	1438	1262	212	626	1329	911	559	755	611	350	776	782	797	616	1008	66	107	801	1438	1262	212	626	1329	911	559	755	611	350	776	782	797	616	1008	66	107	45	41	50	111	47	55	47	46	46	44	49	46
aPF08_0096_1	PF08_0096::RNA helicase, putative	1807	2183	2014	1211	1696	2747	1783	2015	2387	1944	880	2981	2955	2609	2431	2049	80	300	1807	2183	2014	1211	1696	2747	1783	2015	2387	1944	880	2981	2955	2609	2431	2049	80	300	45	42	50	114	46	54	45	46	48	45	50	45
aPFF0655c_0	PFF0655c::adapter-related protein, putative	2513	4796	3589	2073	2426	3901	4854	2486	2969	3484	1841	4661	5300	3087	2877	4135	170	938	2513	4796	3589	2073	2426	3901	4854	2486	2969	3484	1841	4661	5300	3087	2877	4135	170	938	45	42	48	135	48	54	45	43	47	45	51	44
aPFE0820c_0	PFE0820c::conserved Plasmodium protein, unknown function	1810	2252	1979	1080	1384	1704	2480	1461	1577	1786	1336	2763	2641	2011	2000	2796	191	279	1810	2252	1979	1080	1384	1704	2480	1461	1577	1786	1336	2763	2641	2011	2000	2796	191	279	48	42	47	127	49	55	44	44	49	45	52	44
aMAL13P1.298_0	MAL13P1.298::conserved Plasmodium membrane protein, unknown function	2727	3197	2636	894	2286	3368	3708	2382	2889	2335	882	3859	3903	2432	2730	3050	286	263	2727	3197	2636	894	2286	3368	3708	2382	2889	2335	882	3859	3903	2432	2730	3050	286	263	48	43	47	118	49	54	44	45	49	45	52	44
aMAL8P1.70_0	MAL8P1.70::Zinc finger C-x8-C-x5-C-x3-H type, putative	943	1208	1111	658	1300	1150	1516	988	1107	1087	888	1833	1457	1264	1360	1578	161	574	943	1208	1111	658	1300	1150	1516	988	1107	1087	888	1833	1457	1264	1360	1578	161	574	46	42	47	119	48	55	44	44	47	44	52	44
aPFL2235w_1	PFL2235w::conserved Plasmodium protein, unknown function	3062	2574	2840	517	3075	5082	3394	4041	3543	2771	740	2367	3110	4228	4160	4659	590	259	3062	2574	2840	517	3075	5082	3394	4041	3543	2771	740	2367	3110	4228	4160	4659	590	259	48	43	49	124	48	57	45	45	47	45	53	46
aPFL1720w_1	PFL1720w::Serine hydroxymethyltransferase	1729	3012	1741	1978	2120	3689	3138	2232	2239	2303	1368	3163	2860	3768	2545	3358	579	225	1729	3012	1741	1978	2120	3689	3138	2232	2239	2303	1368	3163	2860	3768	2545	3358	579	225	49	44	49	120	51	55	45	45	49	44	52	45
aPF10_0263_0	PF10_0263::hypothetical protein	285	259	208	131	231	259	228	186	210	180	86	201	199	178	197	218	103	101	285	259	208	131	231	259	228	186	210	180	86	201	199	178	197	218	103	101	48	43	48	124	51	53	45	45	52	45	51	46
aPF11_0242_2	PF11_0242::calcium-dependent protein kinase, putative	4395	4866	5166	2173	4558	7105	5504	3372	4769	5201	1387	4896	4737	4941	4905	5075	1107	1038	4395	4866	5166	2173	4558	7105	5504	3372	4769	5201	1387	4896	4737	4941	4905	5075	1107	1038	48	43	50	118	52	53	47	46	52	45	52	45
aPF14_0017_1	PF14_0017::lysophospholipase, putative	485	485	485	557	303	464	515	386	449	447	NA	592	617	508	437	438	125	NA	485	485	485	557	303	464	515	386	449	447	NA	592	617	508	437	438	125	NA	50	44	50	124	51	54	47	47	50	46	NA	44
aPF07_0077_1	PF07_0077::actin-related protein	3997	4681	4543	2952	2943	6035	5837	4267	4691	4766	2911	4744	4955	4525	5497	5307	664	688	3997	4681	4543	2952	2943	6035	5837	4267	4691	4766	2911	4744	4955	4525	5497	5307	664	688	49	44	50	122	50	55	48	47	49	46	52	45
aPFE0825w_0	PFE0825w::metabolite-drug transporter, putative	3636	5253	3635	2196	3193	3728	4385	2715	3804	3560	1053	4324	4343	3510	3807	4277	769	1312	3636	5253	3635	2196	3193	3728	4385	2715	3804	3560	1053	4324	4343	3510	3807	4277	769	1312	48	46	49	124	51	55	49	47	50	46	53	46
aPF08_0111_0	PF08_0111::RNA helicase, putative	2631	4315	3162	1621	3157	5305	4841	3597	3974	4027	810	4537	4229	5463	3701	4835	1063	706	2631	4315	3162	1621	3157	5305	4841	3597	3974	4027	810	4537	4229	5463	3701	4835	1063	706	47	45	49	133	52	55	48	46	50	46	51	47
aMAL13P1.158_1	MAL13P1.158::conserved Plasmodium protein, unknown function	634	521	522	163	343	655	429	512	425	531	173	630	583	362	552	671	74	104	634	521	522	163	343	655	429	512	425	531	173	630	583	362	552	671	74	104	44	41	49	115	48	56	45	43	49	44	50	45
aPFE0380c_1	PFE0380c::Nuclear pore associated protein (NLP4), putative	2104	2034	1927	727	1018	1929	1549	1161	1640	1820	663	1548	2118	1604	1552	1266	77	133	2104	2034	1927	727	1018	1929	1549	1161	1640	1820	663	1548	2118	1604	1552	1266	77	133	45	41	49	114	47	55	44	44	52	44	50	45
aPFI1240c_0	PFI1240c::prolyl-t-RNA synthase, putative	1130	849	1136	356	609	1180	1168	910	648	892	627	1267	1238	1231	676	803	87	200	1130	849	1136	356	609	1180	1168	910	648	892	627	1267	1238	1231	676	803	87	200	46	41	49	114	46	60	45	45	48	44	51	45
aPFI1100w_1	PFI1100w::para-aminobenzoic acid synthetase	784	898	668	160	516	682	627	940	1076	781	387	666	889	831	597	865	179	293	784	898	668	160	516	682	627	940	1076	781	387	666	889	831	597	865	179	293	47	41	50	111	47	59	46	45	48	45	51	46
aPFB0888w_0	PFB0888w::ribosome associated membrane protein RAMP4, putative	601	974	696	457	495	559	818	928	903	705	332	973	935	628	739	958	121	202	601	974	696	457	495	559	818	928	903	705	332	973	935	628	739	958	121	202	48	42	50	111	47	57	48	45	49	44	51	46
aPFF0090w_0	PFF0090w::conserved Plasmodium protein, unknown function	8919	13462	14652	5062	11042	23110	16486	7418	7893	8948	3359	8270	11233	8970	12394	13813	3983	3759	8919	13462	14652	5062	11042	23110	16486	7418	7893	8948	3359	8270	11233	8970	12394	13813	3983	3759	47	43	51	120	48	56	46	46	50	45	51	46
aPF14_0308_0	PF14_0308::conserved Plasmodium protein, unknown function	3060	3623	3675	613	1807	2599	3607	2898	2206	3165	1994	3016	2617	2012	2043	3491	NA	294	3060	3623	3675	613	1807	2599	3607	2898	2206	3165	1994	3016	2617	2012	2043	3491	NA	294	44	42	51	132	48	55	44	45	50	47	50	46
aPF13_0024_1	PF13_0024::conserved Plasmodium protein, unknown function	1754	2080	2018	1238	1813	2891	2162	1883	1587	1499	947	2517	2248	1866	2218	2350	213	766	1754	2080	2018	1238	1813	2891	2162	1883	1587	1499	947	2517	2248	1866	2218	2350	213	766	46	42	51	133	49	54	46	45	48	46	51	45
aPFI0610w_0	PFI0610w::conserved Plasmodium protein, unknown function	976	807	776	521	783	799	781	779	717	860	455	919	843	725	876	900	134	630	976	807	776	521	783	799	781	779	717	860	455	919	843	725	876	900	134	630	48	42	51	125	51	55	45	44	51	46	51	44
aPFL2390c_3	PFL2390c::conserved Plasmodium protein, unknown function	7198	9655	7523	4855	6775	10367	8853	7447	9215	8336	4091	10267	10871	7483	9114	13528	2114	2206	7198	9655	7523	4855	6775	10367	8853	7447	9215	8336	4091	10267	10871	7483	9114	13528	2114	2206	49	43	49	118	49	54	44	45	52	46	52	46
aPFI1340w_0	PFI1340w::fumarate hydratase, putative	625	735	1112	487	619	1159	1178	741	795	895	566	1287	1178	1271	925	1420	165	150	625	735	1112	487	619	1159	1178	741	795	895	566	1287	1178	1271	925	1420	165	150	46	42	48	119	48	54	45	45	50	46	51	45
aPFL1510c_1	PFL1510c::conserved Plasmodium protein, unknown function	1633	2919	2092	586	2267	3151	4069	2776	2880	2330	515	1896	2311	3095	1946	2451	470	233	1633	2919	2092	586	2267	3151	4069	2776	2880	2330	515	1896	2311	3095	1946	2451	470	233	48	43	49	120	48	56	45	45	52	45	51	45
aPF10_0052_0	PF10_0052::conserved Plasmodium protein, unknown function	1447	1805	1247	324	1285	1704	1541	1393	1411	1376	380	1070	1185	1237	1189	1676	264	168	1447	1805	1247	324	1285	1704	1541	1393	1411	1376	380	1070	1185	1237	1189	1676	264	168	50	44	48	129	52	57	45	45	51	46	51	45
aPFC0325c_2	PFC0325c::conserved Plasmodium protein, unknown function	1252	1675	1504	711	1141	2122	1751	1733	1596	1606	606	2095	1503	1711	1473	2244	321	337	1252	1675	1504	711	1141	2122	1751	1733	1596	1606	606	2095	1503	1711	1473	2244	321	337	48	44	50	117	52	54	46	47	50	45	50	46
aPF07_0012_1	PF07_0012::conserved Plasmodium protein, unknown function	1759	2053	2051	1324	1733	3000	3156	2418	2048	2359	1504	2938	2580	2727	2480	2121	652	551	1759	2053	2051	1324	1733	3000	3156	2418	2048	2359	1504	2938	2580	2727	2480	2121	652	551	48	43	49	123	51	54	47	47	49	46	52	44
aMAL13P1.313_1	MAL13P1.313::conserved Plasmodium protein, unknown function	3335	4868	4096	1690	3468	6261	4684	3299	4115	4062	1634	4867	5006	3668	4118	4273	886	426	3335	4868	4096	1690	3468	6261	4684	3299	4115	4062	1634	4867	5006	3668	4118	4273	886	426	47	44	49	126	50	55	48	47	49	46	53	46
aPFB0715w_1	PFB0715w::DNA-directed RNA polymerase II second largest subunit, putative	2212	3143	2327	2807	2264	2839	3453	2359	3325	3166	2099	4713	5390	4024	3456	2851	520	1422	2212	3143	2327	2807	2264	2839	3453	2359	3325	3166	2099	4713	5390	4024	3456	2851	520	1422	47	45	48	124	49	55	47	47	49	46	53	46
aPF13_0231_0	PF13_0231::Tetratricopeptide repeat family protein, putative	969	1209	918	238	875	1399	1177	988	1059	1041	292	976	1007	1255	900	1095	292	138	969	1209	918	238	875	1399	1177	988	1059	1041	292	976	1007	1255	900	1095	292	138	47	45	49	125	50	56	48	46	49	47	51	48
aPF13_0162_1	PF13_0162::conserved Plasmodium protein, unknown function	2403	3350	2915	3801	3041	5676	3729	2865	4288	3824	1670	5885	4834	3935	4145	6275	186	394	2403	3350	2915	3801	3041	5676	3729	2865	4288	3824	1670	5885	4834	3935	4145	6275	186	394	44	41	52	111	48	57	45	44	50	44	50	46
aPF13_0323_0	PF13_0323::binding protein, putative	924	717	920	316	773	797	1132	710	821	916	312	878	933	610	816	739	63	120	924	717	920	316	773	797	1132	710	821	916	312	878	933	610	816	739	63	120	45	41	51	111	47	56	44	45	56	45	51	46
aPFD0710w_1	PFD0710w::GTP-binding protein, putative	602	814	1064	571	464	997	731	509	791	638	433	1213	1060	693	690	1060	65	118	602	814	1064	571	464	997	731	509	791	638	433	1213	1060	693	690	1060	65	118	45	42	49	108	46	59	46	45	62	45	52	46
aMAL8P1.144_0	MAL8P1.144::AAA family ATPase, putative	14161	13712	12506	3843	14902	20422	18405	11354	18393	16584	221	13297	12538	15183	12999	21687	222	347	14161	13712	12506	3843	14902	20422	18405	11354	18393	16584	221	13297	12538	15183	12999	21687	222	347	46	42	50	110	46	61	46	44	57	45	52	47
aPF14_0188_1	PF14_0188::conserved Plasmodium membrane protein, unknown function	1534	2850	2169	1566	1659	2661	3003	2163	3287	2069	362	3187	3406	2921	3062	3657	113	483	1534	2850	2169	1566	1659	2661	3003	2163	3287	2069	362	3187	3406	2921	3062	3657	113	483	48	42	50	110	48	57	45	45	50	45	51	46
aPFF0330w_0	PFF0330w::coatomer alpha subunit, putative	4803	6547	4157	NA	4240	5653	5405	3957	5424	3596	1102	4994	4972	4342	5143	6902	176	629	4803	6547	4157	NA	4240	5653	5405	3957	5424	3596	1102	4994	4972	4342	5143	6902	176	629	46	45	50	NA	49	56	45	46	51	47	51	45
aPF13_0348_0	PF13_0348::PfRhop148,Rhoptry protein	3423	9750	7862	7081	4475	9730	10991	5359	6191	7450	4516	7754	9829	6335	7183	10091	494	4387	3423	9750	7862	7081	4475	9730	10991	5359	6191	7450	4516	7754	9829	6335	7183	10091	494	4387	50	43	58	138	50	55	45	46	48	49	51	45
aMAL13P1.306_0	MAL13P1.306::conserved Plasmodium protein, unknown function	568	675	538	309	553	601	630	559	410	488	227	482	577	576	540	450	132	402	568	675	538	309	553	601	630	559	410	488	227	482	577	576	540	450	132	402	51	42	55	127	49	55	45	45	48	47	51	45
aPFC0605w_0	PFC0605w::conserved Plasmodium protein, unknown function	721	729	797	186	933	1526	755	781	914	868	142	562	576	767	783	1025	136	185	721	729	797	186	933	1526	755	781	914	868	142	562	576	767	783	1025	136	185	48	42	49	119	50	54	44	45	47	46	51	45
aMAL8P1.30_1	MAL8P1.30::conserved Plasmodium membrane protein, unknown function	1264	993	981	1072	1346	1545	1373	1218	1179	1216	857	1554	1483	978	1070	1182	242	786	1264	993	981	1072	1346	1545	1373	1218	1179	1216	857	1554	1483	978	1070	1182	242	786	47	42	47	118	49	53	44	45	49	47	52	45
aPF11_0197_0	PF11_0197::conserved Plasmodium protein, unknown function	1257	1294	1786	369	1270	3040	1785	2192	1901	1487	348	1515	2122	2230	1142	2377	362	188	1257	1294	1786	369	1270	3040	1785	2192	1901	1487	348	1515	2122	2230	1142	2377	362	188	49	44	48	120	48	55	45	45	53	48	50	45
aPFE1120w_10	PFE1120w::conserved Plasmodium protein, unknown function	649	994	681	577	470	717	776	592	549	544	620	938	885	532	621	1111	96	292	649	994	681	577	470	717	776	592	549	544	620	938	885	532	621	1111	96	292	49	44	47	127	49	56	45	45	56	47	50	45
aPF11_0483_1	PF11_0483::farnesyltransferase beta subunit, putative	1056	1259	940	310	991	1638	1130	977	1125	905	246	1241	1072	1177	1128	1323	401	332	1056	1259	940	310	991	1638	1130	977	1125	905	246	1241	1072	1177	1128	1323	401	332	48	45	50	123	52	53	46	45	48	45	51	45
aMAL8P1.143_1	MAL8P1.143::conserved Plasmodium protein, unknown function	1094	1528	1320	773	876	1516	1610	1427	1637	1428	958	1808	1672	1571	1164	1609	287	546	1094	1528	1320	773	876	1516	1610	1427	1637	1428	958	1808	1672	1571	1164	1609	287	546	50	44	50	123	53	56	48	46	48	45	53	45
aPFA0675w_0	PFA0675w::P. falciparum RESA-like protein with DnaJ domain	2828	3810	3699	2799	2377	4087	4322	3488	3614	2896	1342	3526	2800	2952	2386	3338	569	1202	2828	3810	3699	2799	2377	4087	4322	3488	3614	2896	1342	3526	2800	2952	2386	3338	569	1202	49	44	50	127	52	57	47	47	48	46	53	47
aPFI1205c_1	PFI1205c::conserved Plasmodium membrane protein, unknown function	971	1405	952	252	1030	1382	1363	1144	1117	1103	301	1122	1226	1027	1010	1162	196	129	971	1405	952	252	1030	1382	1363	1144	1117	1103	301	1122	1226	1027	1010	1162	196	129	47	44	48	122	51	57	47	47	48	46	53	46
aPFF0300w_1	PFF0300w::RNA-binding protein, putative	4990	6436	5936	4561	4559	6474	6832	5929	6458	6839	2719	6748	8129	7471	7364	8406	1206	1104	4990	6436	5936	4561	4559	6474	6832	5929	6458	6839	2719	6748	8129	7471	7364	8406	1206	1104	46	45	49	127	50	56	49	46	49	47	52	47
aPFA0610c_0	PFA0610c::Plasmodium exported protein (hyp11), unknown function	1502	1688	1847	1133	1011	1581	1507	2019	1654	1599	521	1974	2583	1542	1609	2694	121	385	1502	1688	1847	1133	1011	1581	1507	2019	1654	1599	521	1974	2583	1542	1609	2694	121	385	44	42	54	106	48	57	46	45	49	45	51	46
aPF13_0254_0	PF13_0254::conserved Plasmodium membrane protein, unknown function	10066	11082	11267	3079	9019	16868	13783	12067	13955	14018	3772	10639	11200	12383	10599	11361	704	1520	10066	11082	11267	3079	9019	16868	13783	12067	13955	14018	3772	10639	11200	12383	10599	11361	704	1520	47	42	53	111	47	59	47	45	50	46	51	46
aMAL8P1.203_2	MAL8P1.203::Serine-Threonine protein kinase, FIKK family	1034	2081	1327	490	913	2004	2078	1201	1194	1665	550	1417	1943	1084	1228	1819	297	267	1034	2081	1327	490	913	2004	2078	1201	1194	1665	550	1417	1943	1084	1228	1819	297	267	46	42	52	113	47	58	46	44	59	45	51	46
aPF13_0303_1	PF13_0303::regulator of chromosome condensation, putative	738	1140	939	1304	732	727	1225	896	1025	889	656	2089	2364	1217	1079	1218	74	267	738	1140	939	1304	732	727	1225	896	1025	889	656	2089	2364	1217	1079	1218	74	267	45	42	52	109	48	58	45	45	60	45	52	45
aPF14_0730_0	PF14_0730::Plasmodium exported protein (PHISTb), unknown function	566	586	451	165	767	951	847	675	671	602	152	725	619	710	428	550	59	132	566	586	451	165	767	951	847	675	671	602	152	725	619	710	428	550	59	132	45	42	52	111	47	57	44	45	54	45	50	44
aPFF1340w_0	PFF1340w::conserved Plasmodium protein, unknown function	1254	3132	2078	798	1554	2483	2047	2374	1756	1911	971	3082	2755	3518	2117	2675	137	696	1254	3132	2078	798	1554	2483	2047	2374	1756	1911	971	3082	2755	3518	2117	2675	137	696	46	42	50	116	48	55	44	44	54	46	50	44
aPFE1600w_1	PFE1600w::Plasmodium exported protein (PHISTb), unknown function	3043	3813	3240	2084	2380	4950	3850	5061	4553	4703	2187	3092	3483	3042	3777	4832	182	923	3043	3813	3240	2084	2380	4950	3850	5061	4553	4703	2187	3092	3483	3042	3777	4832	182	923	46	43	49	123	48	55	44	45	55	47	51	45
aPFL2130w_0	PFL2130w::conserved Plasmodium protein, unknown function	2654	3815	3484	1451	3361	3693	5503	4059	3475	3198	2514	3522	4086	3223	5043	4703	269	1378	2654	3815	3484	1451	3361	3693	5503	4059	3475	3198	2514	3522	4086	3223	5043	4703	269	1378	53	44	53	131	48	56	45	47	48	49	51	45
aPF11_0257_0	PF11_0257::ethanolamine kinase, putative	1499	1774	1266	1623	929	1563	1588	1522	1228	1098	1414	2543	2146	1398	1292	1798	146	708	1499	1774	1266	1623	929	1563	1588	1522	1228	1098	1414	2543	2146	1398	1292	1798	146	708	53	43	52	117	46	55	45	46	48	48	50	45
aMAL7P1.137_1	MAL7P1.137::kelch protein, putative	2024	3531	3051	1193	2197	2325	3277	2662	2869	2855	1275	3033	4380	3371	2938	3964	318	893	2024	3531	3051	1193	2197	2325	3277	2662	2869	2855	1275	3033	4380	3371	2938	3964	318	893	49	43	49	115	47	54	45	45	48	47	52	46
aPF11_0034_1	PF11_0034::DnaJ protein, putative	5569	6510	6875	10988	4687	6655	8869	6822	6482	6865	4058	9522	10993	8439	6102	10801	613	2740	5569	6510	6875	10988	4687	6655	8869	6822	6482	6865	4058	9522	10993	8439	6102	10801	613	2740	48	43	47	118	48	54	44	46	48	48	52	47
aPF10_0265_0	PF10_0265::conserved Plasmodium protein, unknown function	5110	6179	5979	949	3435	6469	5115	6626	6184	4327	550	4527	3879	6093	4748	6043	659	413	5110	6179	5979	949	3435	6469	5115	6626	6184	4327	550	4527	3879	6093	4748	6043	659	413	48	45	49	117	48	57	45	46	50	49	51	46
aPFC0325c_0	PFC0325c::conserved Plasmodium protein, unknown function	2750	2845	2738	1639	3262	4483	3500	3452	3180	2613	1003	4084	3570	3222	3185	3586	426	406	2750	2845	2738	1639	3262	4483	3500	3452	3180	2613	1003	4084	3570	3222	3185	3586	426	406	47	44	50	118	50	57	44	46	55	48	51	45
aPF11_0259_0	PF11_0259::nuclear preribosomal assembly protein, putative	988	1384	1295	843	1433	1973	1664	1551	1263	1619	835	2069	1825	1641	1484	1835	420	260	988	1384	1295	843	1433	1973	1664	1551	1263	1619	835	2069	1825	1641	1484	1835	420	260	46	44	50	122	50	53	45	46	53	46	51	46
aPFE1345c_1	PFE1345c::minichromosome maintenance protein 3, putative	912	1410	1188	324	1074	1464	1606	1135	1274	1283	454	1456	1082	937	920	1279	292	292	912	1410	1188	324	1074	1464	1606	1135	1274	1283	454	1456	1082	937	920	1279	292	292	46	45	51	125	50	52	46	45	50	45	52	45
aPF14_0291_0	PF14_0291::conserved Plasmodium protein, unknown function	1331	2378	2167	967	1406	1950	2384	3039	1935	1809	1196	2143	1783	2094	1554	2014	197	260	1331	2378	2167	967	1406	1950	2384	3039	1935	1809	1196	2143	1783	2094	1554	2014	197	260	50	44	51	125	51	56	49	46	49	45	52	45
aPFL1020w_0	PFL1020w::conserved Plasmodium protein, unknown function	1281	1339	1036	440	1403	2207	1720	1566	1133	1464	384	1748	1708	1662	1257	1257	463	209	1281	1339	1036	440	1403	2207	1720	1566	1133	1464	384	1748	1708	1662	1257	1257	463	209	53	44	51	124	51	57	49	47	49	45	53	45
aPFE0895c_1	PFE0895c::Zinc finger protein, putative	2616	3261	2463	730	2832	4977	3970	3646	3463	3349	672	4664	4761	4010	4108	3673	645	243	2616	3261	2463	730	2832	4977	3970	3646	3463	3349	672	4664	4761	4010	4108	3673	645	243	50	45	49	114	51	56	47	47	49	46	53	45
aPF08_0061_0	PF08_0061::conserved Plasmodium protein, unknown function	1338	1950	1550	167	1757	2838	2090	1797	1687	1542	220	1681	1814	1745	1569	1532	450	118	1338	1950	1550	167	1757	2838	2090	1797	1687	1542	220	1681	1814	1745	1569	1532	450	118	47	44	49	120	50	55	49	47	49	46	52	47
aPF11_0447_0	PF11_0447::translation initiation factor eIF-1A, putative	1152	1682	1418	617	883	1178	1970	1265	1602	1442	633	1595	1728	1495	1428	1675	131	844	1152	1682	1418	617	883	1178	1970	1265	1602	1442	633	1595	1728	1495	1428	1675	131	844	46	42	52	109	50	58	46	44	49	45	50	44
aPF10_0026_0	PF10_0026::Tryptophan-rich antigen 3, putative	4077	7825	6744	4203	3509	5198	7901	5551	7161	5365	5880	6831	7049	5145	7193	7707	144	1407	4077	7825	6744	4203	3509	5198	7901	5551	7161	5365	5880	6831	7049	5145	7193	7707	144	1407	45	42	53	113	50	57	45	44	51	46	50	44
aPFE0325w_3	PFE0325w::conserved Plasmodium protein, unknown function	2092	2154	1809	1367	1716	1857	2183	1299	1778	1913	1133	2555	1931	2120	2162	2230	122	578	2092	2154	1809	1367	1716	1857	2183	1299	1778	1913	1133	2555	1931	2120	2162	2230	122	578	45	41	53	111	50	56	44	44	51	45	51	44
aPFD1045c_2	PFD1045c::erythrocyte membrane-associated antigen, putative	764	1415	983	1378	912	958	1180	875	1152	911	1172	1387	1363	982	1086	1402	331	2327	764	1415	983	1378	912	958	1180	875	1152	911	1172	1387	1363	982	1086	1402	331	2327	47	40	53	110	48	56	44	45	50	45	53	43
aPF10_0099_1	PF10_0099::conserved Plasmodium protein, unknown function	2856	4304	3607	2405	3381	3606	4610	4168	3976	3943	1802	4293	5004	4434	4640	4688	179	1223	2856	4304	3607	2405	3381	3606	4610	4168	3976	3943	1802	4293	5004	4434	4640	4688	179	1223	47	42	49	109	48	55	44	44	53	45	52	43
aPFI0705w_0	PFI0705w::conserved Plasmodium protein, unknown function	411	476	330	461	281	432	427	332	380	334	322	423	413	306	386	419	NA	277	411	476	330	461	281	432	427	332	380	334	322	423	413	306	386	419	NA	277	47	43	49	110	47	56	44	44	55	45	51	45
aPFC0890w_0	PFC0890w::SNARE protein	2278	2881	2295	1060	1744	2386	2520	2862	1972	1996	957	2605	2707	2902	2491	2969	336	397	2278	2881	2295	1060	1744	2386	2520	2862	1972	1996	957	2605	2707	2902	2491	2969	336	397	47	43	50	120	46	57	44	45	51	45	50	45
aPFD0970c_2	PFD0970c::Zinc finger, putative	2402	3427	2930	2842	3644	2665	5856	3514	4659	3572	2519	4456	3977	3981	3437	3238	159	620	2402	3427	2930	2842	3644	2665	5856	3514	4659	3572	2519	4456	3977	3981	3437	3238	159	620	49	44	51	134	47	57	44	46	52	47	51	46
aPFA0215w_1	PFA0220w::ubiquitin carboxyl-terminal hydrolase, putative	5043	8116	7736	2179	5309	8959	9304	7402	8476	7677	3192	8215	8335	8553	7656	8224	531	2470	5043	8116	7736	2179	5309	8959	9304	7402	8476	7677	3192	8215	8335	8553	7656	8224	531	2470	49	44	51	126	46	55	45	45	53	47	50	46
aPF13_0120_0	PF13_0120::conserved Plasmodium protein, unknown function	3559	3803	4176	1747	3935	2224	3487	3425	4101	3244	1147	4399	3337	4204	3204	4245	229	818	3559	3803	4176	1747	3935	2224	3487	3425	4101	3244	1147	4399	3337	4204	3204	4245	229	818	47	43	49	123	49	54	45	45	49	47	52	46
aPFF0665c_1	PFF0665c::syntaxin binding protein, putative	1437	2468	1449	1469	1090	1299	1587	1417	1525	1451	858	2186	2218	1543	1725	2330	164	383	1437	2468	1449	1469	1090	1299	1587	1417	1525	1451	858	2186	2218	1543	1725	2330	164	383	48	44	49	122	49	55	44	46	48	47	52	47
aPFB0350c_0	PFB0350c::serine repeat antigen 3 (SERA-3)	3015	3004	3783	1944	3446	6059	4568	4596	4110	4061	1327	4136	3946	4570	3127	4902	685	786	3015	3004	3783	1944	3446	6059	4568	4596	4110	4061	1327	4136	3946	4570	3127	4902	685	786	48	44	51	120	49	56	44	46	50	48	52	46
aPFA0350c_0	PFA0350c::conserved Plasmodium protein, unknown function	1600	1833	2013	749	1586	2866	3053	2137	1902	1942	673	2258	1884	1694	1855	1956	324	388	1600	1833	2013	749	1586	2866	3053	2137	1902	1942	673	2258	1884	1694	1855	1956	324	388	47	44	51	130	51	57	44	47	50	47	51	45
aMAL8P1.69_0	MAL8P1.69::14-3-3 protein homologue, putative	6194	8587	6613	2098	5854	8690	8490	7473	7397	6241	1629	7004	8039	5962	7962	10667	1728	1168	6194	8587	6613	2098	5854	8690	8490	7473	7397	6241	1629	7004	8039	5962	7962	10667	1728	1168	46	44	51	126	50	55	45	49	51	47	52	45
aPFL1430c_0	PFL1430c::conserved Plasmodium protein, unknown function	3528	3977	3769	561	4451	7740	6318	6349	5956	4990	1238	5498	5240	5060	6104	6525	626	400	3528	3977	3769	561	4451	7740	6318	6349	5956	4990	1238	5498	5240	5060	6104	6525	626	400	47	44	51	115	49	53	47	48	50	45	52	45
aPF11_0268_1	PF11_0268::Kelch-motif containing protein, putative	1513	1791	1348	833	1205	1878	2028	1530	1603	1474	415	1645	1683	1551	1965	1879	297	338	1513	1791	1348	833	1205	1878	2028	1530	1603	1474	415	1645	1683	1551	1965	1879	297	338	51	45	51	123	51	56	48	47	49	45	53	46
aPF14_0152_2	PF14_0152::conserved Plasmodium protein, unknown function	13323	15438	13958	5825	12083	19995	17919	16225	14759	16673	4637	12751	13024	11777	14374	20654	4761	4600	13323	15438	13958	5825	12083	19995	17919	16225	14759	16673	4637	12751	13024	11777	14374	20654	4761	4600	55	46	51	125	51	57	50	49	50	46	53	46
aPF13_0192_0	PF13_0192::conserved Plasmodium protein, unknown function	3052	3313	1982	2217	1982	4176	4048	3940	2576	3456	1518	3607	3814	3134	3525	2515	582	418	3052	3313	1982	2217	1982	4176	4048	3940	2576	3456	1518	3607	3814	3134	3525	2515	582	418	52	46	50	117	50	56	48	49	50	46	53	45
aMAL7P1.134_4	MAL7P1.134::conserved Plasmodium protein, unknown function	7414	7995	7271	3223	4473	5122	7234	6119	7369	6781	3306	6258	8513	7578	7327	6315	189	1717	7414	7995	7271	3223	4473	5122	7234	6119	7369	6781	3306	6258	8513	7578	7327	6315	189	1717	45	41	51	112	50	58	45	43	47	45	50	44
aPFL1105c_0	PFL1105c::conserved Plasmodium protein, unknown function	1502	1965	1659	916	1498	1658	1552	1156	1736	1164	864	2349	1775	2107	1249	1366	144	330	1502	1965	1659	916	1498	1658	1552	1156	1736	1164	864	2349	1775	2107	1249	1366	144	330	46	42	52	112	50	56	44	43	48	45	50	44
aPF14_0156_0	PF14_0156::dimethyladenosine transferase, putative	776	907	713	708	521	1040	997	676	633	594	560	919	898	888	686	767	109	896	776	907	713	708	521	1040	997	676	633	594	560	919	898	888	686	767	109	896	46	41	52	111	47	55	44	44	50	44	50	43
aPF13_0128_0	PF13_0128::beta-hydroxyacyl-acp dehydratase precursor	1511	1907	1489	1616	1475	1858	2064	1852	1808	1693	1065	2582	1771	2372	1789	2382	259	1018	1511	1907	1489	1616	1475	1858	2064	1852	1808	1693	1065	2582	1771	2372	1789	2382	259	1018	48	41	52	109	48	55	44	44	51	45	51	43
aMAL13P1.13_2	MAL13P1.13::conserved Plasmodium protein, unknown function	1243	2426	1634	721	1140	1440	2069	1943	1237	1680	700	1588	1675	1226	1627	2346	194	499	1243	2426	1634	721	1140	1440	2069	1943	1237	1680	700	1588	1675	1226	1627	2346	194	499	47	42	50	110	48	56	44	43	49	45	52	44
aPF11_0324_1	PF11_0324::conserved Plasmodium protein, unknown function	604	1016	798	562	596	1153	1087	752	778	852	526	1178	1307	935	983	1059	139	480	604	1016	798	562	596	1153	1087	752	778	852	526	1178	1307	935	983	1059	139	480	47	43	50	109	47	56	44	43	48	44	51	46
aPFI0640c_1	PFI0640c::conserved Plasmodium protein, unknown function	3228	5322	2905	1329	2486	4344	4510	4220	3606	3822	1864	3737	4439	3826	3596	5753	362	734	3228	5322	2905	1329	2486	4344	4510	4220	3606	3822	1864	3737	4439	3826	3596	5753	362	734	46	43	50	119	46	56	44	44	48	44	50	46
aPFD0190w_0	PFD0190w::SET domain, putative	1108	1743	1386	419	956	1810	1870	1846	1436	1647	774	1888	1586	1265	1354	1658	181	344	1108	1743	1386	419	956	1810	1870	1846	1436	1647	774	1888	1586	1265	1354	1658	181	344	47	43	50	127	47	56	44	44	52	45	51	44
aPFD0320c_3	PFD0320c::conserved Plasmodium protein, unknown function	2313	4115	2927	876	2719	2713	3639	3420	2618	3005	1359	3452	2420	2093	3300	3992	250	591	2313	4115	2927	876	2719	2713	3639	3420	2618	3005	1359	3452	2420	2093	3300	3992	250	591	47	44	50	123	47	54	44	44	54	46	51	45
aMAL13P1.152_1	MAL13P1.152::conserved Plasmodium protein, unknown function	1130	1314	906	766	1248	2244	1321	1397	1369	1258	373	1799	1722	1970	1137	1647	793	419	1130	1314	906	766	1248	2244	1321	1397	1369	1258	373	1799	1722	1970	1137	1647	793	419	48	43	50	123	51	54	44	46	50	45	52	44
aPF14_0441_1	PF14_0441::pyruvate dehydrogenase E1 beta subunit, putative	2164	2867	2640	826	2359	3131	3619	2526	2873	2629	553	3110	3163	2422	2597	2387	350	373	2164	2867	2640	826	2359	3131	3619	2526	2873	2629	553	3110	3163	2422	2597	2387	350	373	47	43	50	121	50	54	44	48	47	45	51	45
aPFF1375c_1	PFF1375c::ethanolaminephosphotransferase, putative	7160	6841	5234	565	4427	9023	7841	7389	6489	5193	1440	7645	5474	4769	5110	5340	742	655	7160	6841	5234	565	4427	9023	7841	7389	6489	5193	1440	7645	5474	4769	5110	5340	742	655	51	44	49	129	50	56	45	49	48	46	50	45
aPF07_0096_1	PF07_0096::conserved Plasmodium protein, unknown function	698	553	613	215	508	1053	741	956	736	552	344	721	685	589	619	622	133	115	698	553	613	215	508	1053	741	956	736	552	344	721	685	589	619	622	133	115	49	43	49	130	52	56	45	51	48	46	52	45
aPF13_0232_1	PF13_0232::Casein kinase II regulatory subunit, putative	1175	1586	1222	658	1183	1678	1532	1599	1363	1096	720	1595	1211	1103	1239	1860	316	268	1175	1586	1222	658	1183	1678	1532	1599	1363	1096	720	1595	1211	1103	1239	1860	316	268	48	44	50	121	51	55	47	49	48	46	54	45
aPFC0210c_0	PFC0210c::circumsporozoite (CS) protein	3444	7097	8060	5031	8683	15374	14861	7760	8398	11880	6471	9656	12069	10112	11393	7710	361	1602	3444	7097	8060	5031	8683	15374	14861	7760	8398	11880	6471	9656	12069	10112	11393	7710	361	1602	52	44	51	120	53	56	48	47	50	46	53	46
aPF14_0125_1	PF14_0125::deoxyhypusine synthase	2660	2016	1911	560	2493	2533	2366	3063	2371	2791	530	2248	2313	1735	2035	2147	334	188	2660	2016	1911	560	2493	2533	2366	3063	2371	2791	530	2248	2313	1735	2035	2147	334	188	54	44	50	116	53	57	48	50	50	46	52	46
aMAL13P1.215_0	MAL13P1.215::conserved Plasmodium protein, unknown function	1085	1162	1148	334	1021	1906	1535	1214	1020	1209	753	954	1084	901	1385	1525	259	130	1085	1162	1148	334	1021	1906	1535	1214	1020	1209	753	954	1084	901	1385	1525	259	130	50	45	48	117	50	56	48	50	50	47	53	46
aPF14_0326_11	PF14_0326::dynein-related AAA-type ATPase	8737	12199	13513	7836	9276	12371	16621	11522	12781	13250	4021	11412	14911	12792	12859	13409	1980	2018	8737	12199	13513	7836	9276	12371	16621	11522	12781	13250	4021	11412	14911	12792	12859	13409	1980	2018	48	46	50	124	51	55	49	48	51	48	53	47
aPFI1500w_6	PFI1500w::conserved Plasmodium membrane protein, unknown function	676	1694	1266	628	645	863	1501	955	1335	1110	358	1350	1352	1240	855	1312	110	664	676	1694	1266	628	645	863	1501	955	1335	1110	358	1350	1352	1240	855	1312	110	664	45	41	52	116	49	57	45	44	47	46	52	43
aPF08_0047_0	PF08_0047::conserved Plasmodium protein, unknown function	2703	3760	3039	1826	2891	3292	4291	3491	3738	3484	2892	4816	4322	4359	3841	4882	217	975	2703	3760	3039	1826	2891	3292	4291	3491	3738	3484	2892	4816	4322	4359	3841	4882	217	975	45	41	53	117	47	56	44	44	47	46	51	44
aPFB0675w_1	PFB0675w::conserved Plasmodium membrane protein, unknown function	1426	1544	1912	819	1597	1322	1646	1212	1371	1424	553	1828	1673	1338	1754	1621	167	304	1426	1544	1912	819	1597	1322	1646	1212	1371	1424	553	1828	1673	1338	1754	1621	167	304	46	42	54	118	46	56	44	44	53	44	49	43
aMAL13P1.410_0	MAL13P1.410::conserved Plasmodium protein, unknown function	3935	4057	3505	1595	2213	2852	3785	3319	2775	2388	1245	4847	3524	3585	3160	4530	200	737	3935	4057	3505	1595	2213	2852	3785	3319	2775	2388	1245	4847	3524	3585	3160	4530	200	737	46	41	54	114	46	56	45	44	54	45	50	43
aPFL1295w_0	PFL1295w::conserved Plasmodium protein, unknown function	1563	1852	1117	495	1118	1933	1864	1097	1377	1130	681	1688	1623	1505	1378	1846	130	418	1563	1852	1117	495	1118	1933	1864	1097	1377	1130	681	1688	1623	1505	1378	1846	130	418	45	42	52	114	47	56	45	44	48	45	52	44
aPFL1700c_0	PFL1700c::V-type K+ - independent h+ -translocating inorganic pyrophosphatse	2148	3817	2118	1351	2211	3112	3108	2321	2839	2465	745	3496	3846	2376	2455	3172	278	775	2148	3817	2118	1351	2211	3112	3108	2321	2839	2465	745	3496	3846	2376	2455	3172	278	775	45	43	51	116	46	56	44	44	46	44	51	46
aPFE0540w_1	PFE0540w::WD-repeat potein, putative	1562	3523	2935	2177	2270	1997	2845	1884	3347	2199	1780	3577	2846	3512	2558	3004	189	1386	1562	3523	2935	2177	2270	1997	2845	1884	3347	2199	1780	3577	2846	3512	2558	3004	189	1386	46	44	49	124	47	55	45	45	46	45	51	43
aPF11_0122_1	PF11_0122::endonuclease-exonuclease-phosphatase domain containing protein	2300	3752	2528	2313	2805	3121	4328	3434	3615	3492	1420	4699	4335	4216	3644	3425	260	1467	2300	3752	2528	2313	2805	3121	4328	3434	3615	3492	1420	4699	4335	4216	3644	3425	260	1467	47	46	48	127	47	55	43	45	47	45	52	44
aPFC0060c_0	PFC0060c::Serine-Threonine protein kinase, FIKK family	1229	1631	1514	1015	839	1101	1924	1283	1007	1118	586	1089	1544	1348	1124	1735	170	662	1229	1631	1514	1015	839	1101	1924	1283	1007	1118	586	1089	1544	1348	1124	1735	170	662	46	43	47	132	49	55	45	45	52	44	51	45
aPF14_0114_0	PF14_0114::GTP-binding protein, putative	2807	4335	3649	1210	3896	5186	5244	4608	5595	4326	1395	5002	5496	6246	5163	5607	745	941	2807	4335	3649	1210	3896	5186	5244	4608	5595	4326	1395	5002	5496	6246	5163	5607	745	941	50	44	50	131	53	55	45	50	52	45	51	44
aPFD1070w_0	PFD1070w::eukaryotic initiation factor, putative	15011	15279	18370	5417	12897	15854	18919	15133	16142	13324	1520	19776	20382	21955	17873	20691	4079	1775	15011	15279	18370	5417	12897	15854	18919	15133	16142	13324	1520	19776	20382	21955	17873	20691	4079	1775	53	44	49	128	52	55	48	48	51	46	51	45
aPFA0135w_0	PFA0135w::Merozoite-associated tryptophan-rich antigen, putative	1158	1227	1096	934	971	1302	1369	1035	1181	1030	684	1697	1377	973	1314	1372	198	230	1158	1227	1096	934	971	1302	1369	1035	1181	1030	684	1697	1377	973	1314	1372	198	230	50	44	49	128	51	54	48	47	49	45	53	45
aPFC0335c_3	PFC0335c::conserved Plasmodium protein, unknown function	2190	2643	2793	701	2279	4126	3749	2612	2949	2607	849	3053	2493	2157	3094	3339	241	205	2190	2643	2793	701	2279	4126	3749	2612	2949	2607	849	3053	2493	2157	3094	3339	241	205	49	43	50	112	50	54	48	46	49	46	53	45
aPFL1980c_3	PFL1980c::conserved Plasmodium protein, unknown function	3670	3859	5011	4062	3649	6437	6596	4715	4503	4325	2533	6414	5979	5477	5016	6155	715	659	3670	3859	5011	4062	3649	6437	6596	4715	4503	4325	2533	6414	5979	5477	5016	6155	715	659	50	43	50	112	52	54	47	47	50	47	52	47
aPFB0240w_1	PFB0240w::conserved Plasmodium protein, unknown function	1824	2010	1877	1924	1597	2443	2755	1809	2281	2064	926	3658	3289	2187	2292	3232	441	384	1824	2010	1877	1924	1597	2443	2755	1809	2281	2064	926	3658	3289	2187	2292	3232	441	384	51	44	49	118	53	56	47	48	49	47	52	46
aPFE1120w_7	PFE1120w::conserved Plasmodium protein, unknown function	3797	4070	4294	1208	3463	4775	6483	4803	5056	4794	1671	5145	6086	4175	5593	4870	607	457	3797	4070	4294	1208	3463	4775	6483	4803	5056	4794	1671	5145	6086	4175	5593	4870	607	457	49	44	48	113	51	55	47	49	50	47	53	46
aMAL8P1.84_1	MAL8P1.84::conserved Plasmodium protein, unknown function	520	535	675	302	374	500	623	454	488	440	354	907	890	551	584	628	155	394	520	535	675	302	374	500	623	454	488	440	354	907	890	551	584	628	155	394	48	44	48	126	50	53	49	46	51	47	53	48
aPFF0200c_0	PFF0200c::transcription factor with AP2 domain(s)	4588	4629	5257	3515	4910	6822	6455	4339	5069	4842	2221	7432	6374	6719	5397	6518	556	1113	4588	4629	5257	3515	4910	6822	6455	4339	5069	4842	2221	7432	6374	6719	5397	6518	556	1113	44	41	52	113	49	58	47	44	49	45	50	43
aPF10_0259_0	PF10_0259::conserved Plasmodium protein, unknown function	3179	4708	3461	1900	3298	4742	4293	3385	4730	3638	1486	5671	5722	5157	3059	4565	359	1331	3179	4708	3461	1900	3298	4742	4293	3385	4730	3638	1486	5671	5722	5157	3059	4565	359	1331	46	41	53	118	49	58	44	44	50	46	49	44
aPF13_0255_0	PF13_0255::conserved Plasmodium protein, unknown function	1363	1257	1091	323	1149	1445	1545	965	1150	1090	394	1115	1483	1151	1700	2152	144	285	1363	1257	1091	323	1149	1445	1545	965	1150	1090	394	1115	1483	1151	1700	2152	144	285	46	41	54	114	48	56	44	45	54	45	49	44
aPF14_0300_0	PF14_0300::SNARE protein	1511	1570	1407	390	1179	1439	1591	1129	1222	1091	635	1663	1618	1702	997	1766	138	347	1511	1570	1407	390	1179	1439	1591	1129	1222	1091	635	1663	1618	1702	997	1766	138	347	44	42	55	110	48	58	46	45	54	46	51	43
aPFE0230w_0	PFE0230w::conserved Plasmodium protein, unknown function	1475	2447	1711	585	1111	2190	1827	2292	1822	2038	803	2143	1406	2581	1246	2071	246	626	1475	2447	1711	585	1111	2190	1827	2292	1822	2038	803	2143	1406	2581	1246	2071	246	626	44	42	53	112	47	58	45	44	51	46	51	43
aPFF0195c_2	PFF0195c::conserved Plasmodium protein, unknown function	1764	2642	2268	471	2083	1970	2681	2255	2390	1762	684	2353	2280	2670	1911	2925	185	579	1764	2642	2268	471	2083	1970	2681	2255	2390	1762	684	2353	2280	2670	1911	2925	185	579	44	42	50	114	47	57	45	45	48	45	50	44
aPFF0445w_2	PFF0445w::conserved Plasmodium protein, unknown function	1888	4062	3017	1883	1623	2343	4337	3587	2778	3205	1586	4236	3725	3605	3444	4051	214	2228	1888	4062	3017	1883	1623	2343	4337	3587	2778	3205	1586	4236	3725	3605	3444	4051	214	2228	44	43	50	119	47	57	46	46	47	45	50	45
aMAL13P1.316_0	MAL13P1.316::conserved Plasmodium protein, unknown function	2633	4527	3169	2359	2621	3375	4772	3417	3340	2774	1945	4105	3563	3855	3729	3627	356	3134	2633	4527	3169	2359	2621	3375	4772	3417	3340	2774	1945	4105	3563	3855	3729	3627	356	3134	46	45	47	130	46	56	44	45	47	44	52	44
aPFC0271c_0	PFC0271c::glutaredoxin 1	762	784	619	371	782	1327	873	1011	861	1009	302	838	672	903	879	929	244	479	762	784	619	371	782	1327	873	1011	861	1009	302	838	672	903	879	929	244	479	46	43	48	122	48	55	44	44	48	43	51	44
aPFL1055c_1	PFL1055c::conserved Plasmodium membrane protein, unknown function	1416	1970	2879	558	1385	3563	2949	2894	2972	2624	1005	2402	2211	1904	1898	3479	315	266	1416	1970	2879	558	1385	3563	2949	2894	2972	2624	1005	2402	2211	1904	1898	3479	315	266	46	42	50	122	49	55	44	46	50	45	51	44
aPFL0115w_1	PFL0115w::dynein heavy chain domain containing protein	1446	2011	1855	581	1290	2454	1924	1741	2089	2143	474	2101	1724	2406	2080	2985	357	757	1446	2011	1855	581	1290	2454	1924	1741	2089	2143	474	2101	1724	2406	2080	2985	357	757	50	43	49	126	50	56	45	47	53	45	52	44
aPF14_0364_1	PF14_0364::cleavage and polyadenylation specifity factor protein	1254	1446	1283	515	1148	1720	1538	1487	1634	1307	395	1618	1838	1507	1618	1366	199	190	1254	1446	1283	515	1148	1720	1538	1487	1634	1307	395	1618	1838	1507	1618	1366	199	190	49	46	49	121	49	53	49	44	48	45	51	44
aPF07_0010_0	PF07_0010::conserved Plasmodium protein, unknown function	1648	2198	2131	423	1419	2397	2191	1872	2328	1574	988	2244	2027	1414	1999	2296	307	239	1648	2198	2131	423	1419	2397	2191	1872	2328	1574	988	2244	2027	1414	1999	2296	307	239	49	45	50	106	49	53	47	46	49	45	51	45
aPF08_0042_0	PF08_0042::ATP-dependent RNA helicase prh1, putative	1711	2414	2795	2208	2576	3887	3596	2650	2623	2808	1948	3435	3952	2491	3641	2963	378	522	1711	2414	2795	2208	2576	3887	3596	2650	2623	2808	1948	3435	3952	2491	3641	2963	378	522	49	44	50	111	49	54	47	48	48	47	52	47
aPF10_0135_1	PF10_0135::conserved Plasmodium protein, unknown function	2113	2756	2088	633	1732	2928	2455	1868	1794	1774	702	2236	2086	1402	2582	2114	420	182	2113	2756	2088	633	1732	2928	2455	1868	1794	1774	702	2236	2086	1402	2582	2114	420	182	52	43	49	121	50	55	49	50	49	46	54	46
aPF07_0090_0	PF07_0090::conserved Plasmodium protein, unknown function	1150	1344	1504	297	1108	2292	1578	1341	1584	1339	781	1409	1797	1072	1441	1377	158	236	1150	1344	1504	297	1108	2292	1578	1341	1584	1339	781	1409	1797	1072	1441	1377	158	236	48	45	50	127	51	54	48	46	51	47	52	48
aPF14_0549_1	PF14_0549::conserved Plasmodium protein, unknown function	372	354	345	152	305	466	318	300	377	283	134	559	417	466	316	421	82	135	372	354	345	152	305	466	318	300	377	283	134	559	417	466	316	421	82	135	45	42	54	117	48	58	44	44	53	45	49	43
aPF14_0247_3	PF14_0247::conserved Plasmodium protein, unknown function	7995	9523	9473	4074	6247	10006	15116	9205	11825	10630	3615	9786	8671	13731	10331	13950	1037	4356	7995	9523	9473	4074	6247	10006	15116	9205	11825	10630	3615	9786	8671	13731	10331	13950	1037	4356	44	42	57	114	49	59	45	45	57	46	50	44
aPFL2090c_0	PFL2090c::P. falciparum homologue of yeast snf7	245	295	216	475	307	216	294	236	335	263	356	382	267	266	280	376	95	955	245	295	216	475	307	216	294	236	335	263	356	382	267	266	280	376	95	955	43	43	55	112	48	59	46	45	53	47	51	44
aPF14_0119_0	PF14_0119::p1-s1 nuclease, putative	1063	2153	1405	1067	796	1470	2324	1450	1360	1748	586	2667	1669	2066	1344	2694	134	675	1063	2153	1405	1067	796	1470	2324	1450	1360	1748	586	2667	1669	2066	1344	2694	134	675	44	43	52	113	47	59	44	44	51	46	50	44
aPFB0540w_0	PFB0540w::conserved Plasmodium protein, unknown function	1022	1727	1800	680	812	2282	2243	1817	2086	1327	565	2530	1495	2626	1252	2020	291	891	1022	1727	1800	680	812	2282	2243	1817	2086	1327	565	2530	1495	2626	1252	2020	291	891	46	43	49	115	47	58	47	47	48	47	51	44
aMAL8P1.154_2	MAL8P1.154::conserved Plasmodium protein, unknown function	2096	3870	3768	1279	2056	4756	3843	4591	3556	2758	1301	3817	3374	3114	3231	4502	291	1315	2096	3870	3768	1279	2056	4756	3843	4591	3556	2758	1301	3817	3374	3114	3231	4502	291	1315	47	43	48	125	47	56	45	45	48	44	53	43
aPFE0705c_0	PFE0705c::helicase, belonging to UvrD family, putative	807	1347	888	1901	825	1985	1602	1802	1483	1196	728	1912	1569	1703	1388	1553	381	1447	807	1347	888	1901	825	1985	1602	1802	1483	1196	728	1912	1569	1703	1388	1553	381	1447	48	42	49	122	48	55	44	44	48	44	52	43
aPFC0990c_1	PFC0990c::conserved Plasmodium protein, unknown function	514	520	528	443	524	1036	654	644	636	604	347	943	858	827	568	752	207	314	514	520	528	443	524	1036	654	644	636	604	347	943	858	827	568	752	207	314	48	42	49	113	50	55	44	45	48	44	51	43
aPF10_0326_0	PF10_0326::WD repeat protein, putative	2679	3309	3880	690	2975	3183	4267	3355	3421	3260	1847	3971	3583	3649	3564	3703	469	649	2679	3309	3880	690	2975	3183	4267	3355	3421	3260	1847	3971	3583	3649	3564	3703	469	649	45	42	47	119	50	54	46	44	49	45	51	43
aPFL0410w_5	PFL0410w::cysteine repeat modular protein 3	722	1201	899	252	647	1654	1302	864	1068	817	227	875	1018	742	783	1163	288	246	722	1201	899	252	647	1654	1302	864	1068	817	227	875	1018	742	783	1163	288	246	46	44	48	117	49	54	47	45	51	45	50	44
aMAL7P1.109_2	MAL7P1.108::phosphoinositide-binding protein, putative	1934	3326	2469	927	1342	2420	3097	2119	2064	2151	1498	3016	2905	1892	2467	2775	222	384	1934	3326	2469	927	1342	2420	3097	2119	2064	2151	1498	3016	2905	1892	2467	2775	222	384	48	45	49	117	49	53	46	47	49	46	50	47
aPFC0425w_0	PFC0425w::conserved Plasmodium protein, unknown function	3237	3927	3888	1038	2882	5687	4811	4530	4640	4031	1306	3045	3410	2667	4146	4457	399	310	3237	3927	3888	1038	2882	5687	4811	4530	4640	4031	1306	3045	3410	2667	4146	4457	399	310	52	43	49	133	48	54	49	51	48	47	55	47
aPF11_0275_1	PF11_0275::conserved Plasmodium protein, unknown function	3002	2735	2844	1299	2854	4943	4938	4003	4003	3654	1611	3971	4917	3353	3399	4124	892	298	3002	2735	2844	1299	2854	4943	4938	4003	4003	3654	1611	3971	4917	3353	3399	4124	892	298	47	45	50	133	50	54	50	46	50	47	53	49
aPFL1815c_0	PFL1815c::conserved Plasmodium protein, unknown function	4009	4297	5343	2739	4679	4814	6634	3894	4307	3166	3249	5479	5940	6894	4777	5087	330	1430	4009	4297	5343	2739	4679	4814	6634	3894	4307	3166	3249	5479	5940	6894	4777	5087	330	1430	45	42	54	119	47	56	43	44	49	46	49	43
aPFC0315c_0	PFC0315c::conserved Plasmodium protein, unknown function	1255	2352	2129	1315	1043	1946	2604	1656	2079	1779	1495	2163	2146	2098	2065	3052	156	1133	1255	2352	2129	1315	1043	1946	2604	1656	2079	1779	1495	2163	2146	2098	2065	3052	156	1133	45	42	56	115	47	56	43	44	55	45	49	43
aMAL13P1.332_0	MAL13P1.332::conserved Plasmodium protein, unknown function	2905	2789	3115	2478	2523	5390	4734	3515	4187	4043	2348	5774	5814	6751	4488	5551	393	1764	2905	2789	3115	2478	2523	5390	4734	3515	4187	4043	2348	5774	5814	6751	4488	5551	393	1764	45	42	59	117	47	58	45	46	56	46	51	43
aPFL1575w_0	PFL1575w::conserved Plasmodium protein, unknown function	961	1727	1335	361	868	1341	1184	903	1021	881	476	1494	1204	1150	1380	1560	199	443	961	1727	1335	361	868	1341	1184	903	1021	881	476	1494	1204	1150	1380	1560	199	443	45	43	53	113	46	55	44	45	51	45	51	44
aMAL7P1.21_0	MAL7P1.21::origin recognition complex subunit 2, putative	3699	6408	5579	2144	4395	5784	6651	4066	5823	4690	2415	5424	4624	4830	5765	5886	286	2166	3699	6408	5579	2144	4395	5784	6651	4066	5823	4690	2415	5424	4624	4830	5765	5886	286	2166	46	43	51	113	46	56	44	46	49	46	50	44
aPFI0805w_3	PFI0805w::conserved Plasmodium protein, unknown function	1244	2091	1032	537	866	1310	1893	1653	1830	1603	569	1858	1401	1860	1274	1702	237	595	1244	2091	1032	537	866	1310	1893	1653	1830	1603	569	1858	1401	1860	1274	1702	237	595	47	43	50	114	48	57	46	47	48	46	51	45
aMAL13P1.154_0	MAL13P1.154::conserved Plasmodium protein, unknown function	535	574	465	215	410	532	574	639	611	500	216	706	534	581	537	699	109	212	535	574	465	215	410	532	574	639	611	500	216	706	534	581	537	699	109	212	46	41	49	115	47	57	46	46	48	45	51	43
aPF13_0080_1	PF13_0080::conserved Plasmodium protein, unknown function	1065	2384	1485	714	669	1569	1625	1763	1292	1363	531	1592	1214	1118	1266	1558	104	551	1065	2384	1485	714	669	1569	1625	1763	1292	1363	531	1592	1214	1118	1266	1558	104	551	46	42	48	125	47	55	45	46	48	45	52	43
aPF10_0251_0	PF10_0250::conserved Plasmodium protein, unknown function	1129	837	1019	550	762	1030	1107	1209	1051	1045	515	989	1013	956	986	1031	201	472	1129	837	1019	550	762	1030	1107	1209	1051	1045	515	989	1013	956	986	1031	201	472	46	42	49	124	48	53	45	46	48	44	52	43
aPF14_0379_3	PF14_0379::conserved Plasmodium protein, unknown function	360	324	370	350	430	423	503	527	486	435	373	557	532	496	430	461	106	549	360	324	370	350	430	423	503	527	486	435	373	557	532	496	430	461	106	549	45	42	49	116	50	54	44	45	50	43	50	43
aPF14_0438_0	PF14_0438::conserved Plasmodium protein, unknown function	1157	1855	1661	532	944	1993	2674	1769	1725	1740	422	1966	2087	2206	1273	1654	284	477	1157	1855	1661	532	944	1993	2674	1769	1725	1740	422	1966	2087	2206	1273	1654	284	477	47	42	47	121	53	55	44	45	50	44	50	43
aPF14_0449_0	PF14_0449::conserved Plasmodium protein, unknown function	299	330	326	214	321	351	502	311	295	318	150	394	309	319	351	504	103	141	299	330	326	214	321	351	502	311	295	318	150	394	309	319	351	504	103	141	45	42	47	123	51	55	45	44	48	45	50	43
aPFL1895w_0	PFL1895w::mitochondrial ribosomal protein L23 precursor, putative	1781	1983	1586	800	1659	3203	2046	2391	2026	2203	585	1862	2030	2138	1841	1707	765	389	1781	1983	1586	800	1659	3203	2046	2391	2026	2203	585	1862	2030	2138	1841	1707	765	389	46	43	47	120	49	54	45	45	53	45	51	44
aPF11_0229_1	PF11_0229::conserved Plasmodium protein, unknown function	404	822	514	296	343	565	665	454	551	587	358	685	581	494	546	831	185	300	404	822	514	296	343	565	665	454	551	587	358	685	581	494	546	831	185	300	48	44	48	121	49	53	45	47	53	47	51	46
aPF10_0224_7	PF10_0224::dynein heavy chain, putative	1007	929	1022	453	660	1222	1545	908	971	1010	501	1125	1039	750	865	879	133	262	1007	929	1022	453	660	1222	1545	908	971	1010	501	1125	1039	750	865	879	133	262	48	43	49	129	49	53	48	48	49	47	52	46
aPF13_0143_1	PF13_0143::phosphoribosylpyrophosphate synthetase	1465	1017	1222	365	1477	2358	2125	1767	2147	1640	1119	2132	1896	1498	1617	2009	207	190	1465	1017	1222	365	1477	2358	2125	1767	2147	1640	1119	2132	1896	1498	1617	2009	207	190	48	44	48	131	49	53	48	48	49	47	53	46
aPFF0165c_1	PFF0165c::conserved Plasmodium protein, unknown function	3803	4459	4853	1484	3424	6891	6455	4803	5146	5410	2586	5052	4936	5135	4639	4708	673	636	3803	4459	4853	1484	3424	6891	6455	4803	5146	5410	2586	5052	4936	5135	4639	4708	673	636	48	44	50	125	50	55	49	46	51	48	52	48
aPF11_0186_0	PF11_0186::conserved Plasmodium protein, unknown function	1098	1208	826	1166	800	900	1696	1349	1543	1154	1009	1879	1966	1157	1568	1301	163	600	1098	1208	826	1166	800	900	1696	1349	1543	1154	1009	1879	1966	1157	1568	1301	163	600	43	42	53	118	46	57	43	44	50	46	51	43
aPFI1535w_0	PFI1535w::conserved Plasmodium protein, unknown function	612	657	617	162	525	732	570	597	521	525	191	700	699	608	510	782	120	241	612	657	617	162	525	732	570	597	521	525	191	700	699	608	510	782	120	241	44	41	55	114	46	56	43	45	59	45	51	42
aMAL13P1.132_1	MAL13P1.132::microfibril-associated protein homologue, putative	499	867	896	1431	1410	1911	1250	943	1660	1586	1180	1088	1301	987	883	1323	140	1151	499	867	896	1431	1410	1911	1250	943	1660	1586	1180	1088	1301	987	883	1323	140	1151	45	41	58	113	47	57	43	47	59	45	53	42
aPF14_0291_1	PF14_0291::conserved Plasmodium protein, unknown function	1053	1085	1221	743	842	586	1492	1144	1123	1003	589	1554	1299	1128	923	1097	118	513	1053	1085	1221	743	842	586	1492	1144	1123	1003	589	1554	1299	1128	923	1097	118	513	44	42	57	108	47	57	43	46	52	45	51	43
aPF14_0588_1	PF14_0588::conserved Plasmodium protein, unknown function	1246	1675	1547	864	1356	1442	1896	1410	1788	1175	147	2692	2258	2081	1460	1909	241	277	1246	1675	1547	864	1356	1442	1896	1410	1788	1175	147	2692	2258	2081	1460	1909	241	277	45	42	53	111	47	54	43	46	49	45	52	44
aPFF0330w_2	PFF0330w::coatomer alpha subunit, putative	3352	4526	3373	2262	3766	5605	5231	3668	4165	3823	1804	4957	4351	4931	4237	4505	322	1825	3352	4526	3373	2262	3766	5605	5231	3668	4165	3823	1804	4957	4351	4931	4237	4505	322	1825	45	43	50	111	47	55	44	46	47	45	51	44
aPFL1515c_1	PFL1515c::amino acid transporter, putative	1999	2428	2236	NA	2633	3042	3181	1998	2639	2001	616	3404	2934	3083	2797	2826	286	676	1999	2428	2236	NA	2633	3042	3181	1998	2639	2001	616	3404	2934	3083	2797	2826	286	676	47	44	49	NA	46	55	44	47	46	45	51	44
aPF08_0060_1	PF08_0060::asparagine-rich antigen	1601	2713	2088	2243	2010	2682	2940	2081	2616	1952	1118	4425	3181	3592	2761	3085	322	1154	1601	2713	2088	2243	2010	2682	2940	2081	2616	1952	1118	4425	3181	3592	2761	3085	322	1154	47	42	49	119	47	55	45	46	47	44	51	44
aPFL1180w_0	PFL1180w::Chromatin assembly protein (ASF1), putative	4288	3503	3826	1845	3573	5767	4957	3438	4206	3598	1685	4929	4939	4407	3918	4886	539	1605	4288	3503	3826	1845	3573	5767	4957	3438	4206	3598	1685	4929	4939	4407	3918	4886	539	1605	47	42	48	129	46	54	45	46	48	45	50	44
aPFB0855c_0	PFB0855c::apicoplast RNA methyltransferase precursor, putative	1667	1621	1368	1114	1505	2128	2313	1865	1592	1737	561	3015	2771	2684	1977	2342	585	790	1667	1621	1368	1114	1505	2128	2313	1865	1592	1737	561	3015	2771	2684	1977	2342	585	790	46	42	48	123	47	53	45	46	48	44	50	43
aPF13_0326_0	PF13_0326::actin-depolymerizing factor, putative	443	487	500	191	413	2011	560	772	760	523	243	599	569	485	490	486	432	206	443	487	500	191	413	2011	560	772	760	523	243	599	569	485	490	486	432	206	44	43	48	123	48	53	44	45	50	43	50	43
aPF14_0037_0	PF14_0037::conserved Plasmodium protein, unknown function	788	704	927	171	674	1176	808	849	890	1125	120	1242	1171	1299	1007	1386	253	232	788	704	927	171	674	1176	808	849	890	1125	120	1242	1171	1299	1007	1386	253	232	46	43	47	127	49	54	44	47	48	44	51	43
aPFL1600c_2	PFL1600c::conserved Plasmodium protein, unknown function	2246	3002	2750	1444	2470	3982	3520	2884	2663	2764	1557	3327	2466	2751	3245	3213	323	948	2246	3002	2750	1444	2470	3982	3520	2884	2663	2764	1557	3327	2466	2751	3245	3213	323	948	48	42	47	127	50	54	44	47	48	45	51	43
aPFD0420c_0	PFD0420c::flap endonuclease 1	3829	4028	3517	1571	3476	3786	3982	3452	2810	4064	975	3644	3192	3908	3195	3345	1023	681	3829	4028	3517	1571	3476	3786	3982	3452	2810	4064	975	3644	3192	3908	3195	3345	1023	681	51	43	48	123	51	54	46	47	50	46	52	45
aPFA0215w_3	PFA0220w::ubiquitin carboxyl-terminal hydrolase, putative	1497	1912	1822	936	1521	3645	2224	2245	1928	2171	1102	2492	2393	2147	2146	2249	605	1102	1497	1912	1822	936	1521	3645	2224	2245	1928	2171	1102	2492	2393	2147	2146	2249	605	1102	48	44	48	120	49	54	47	48	49	47	52	47
aMAL8P1.136_0	MAL8P1.136::conserved Plasmodium protein, unknown function	1333	1804	1589	217	1244	1931	1809	1476	1654	1502	NA	1544	1472	1171	1672	1941	247	NA	1333	1804	1589	217	1244	1931	1809	1476	1654	1502	NA	1544	1472	1171	1672	1941	247	NA	46	43	48	120	51	53	48	46	49	47	NA	46
aPFF0840w_0	PFF0840w::conserved Plasmodium protein, unknown function	617	697	562	426	542	979	720	555	647	847	538	582	845	580	740	634	300	344	617	697	562	426	542	979	720	555	647	847	538	582	845	580	740	634	300	344	48	45	48	121	52	54	49	46	52	49	53	46
aMAL13P1.25_0	MAL13P1.25::conserved Plasmodium protein, unknown function	2061	2747	2698	1329	1781	3551	3636	2484	2905	2769	952	3234	3841	2558	2733	3510	229	516	2061	2747	2698	1329	1781	3551	3636	2484	2905	2769	952	3234	3841	2558	2733	3510	229	516	48	44	50	114	50	56	49	46	52	48	52	47
aPF07_0004_1	PF07_0004::Plasmodium exported protein, unknown function	2818	3325	3092	1105	3146	6051	3775	9278	11594	9161	6556	3068	2655	4453	3783	3852	570	1565	2818	3325	3092	1105	3146	6051	3775	9278	11594	9161	6556	3068	2655	4453	3783	3852	570	1565	44	42	51	115	49	54	43	44	50	45	51	43
aPF13_0063_0	PF13_0063::26S proteasome regulatory subunit 7, putative	2559	4290	3888	2736	2462	6143	4931	4054	5120	5741	119	6182	5609	5050	5455	6956	344	308	2559	4290	3888	2736	2462	6143	4931	4054	5120	5741	119	6182	5609	5050	5455	6956	344	308	45	42	52	114	49	56	43	45	55	45	53	44
aPF11_0091_1	PF11_0091::transcription factor with AP2 domain(s), putative	2252	4265	3690	2389	3630	1924	4249	4327	4302	3622	1580	5389	4539	5649	4625	5528	378	1733	2252	4265	3690	2389	3630	1924	4249	4327	4302	3622	1580	5389	4539	5649	4625	5528	378	1733	45	42	51	109	49	54	43	45	53	45	50	45
aPFF0155w_0	PFF0155w::Bcs1 protein, putative	1310	1691	1255	1107	1148	2016	1814	1195	1305	1131	857	2265	1886	1925	1621	1821	251	1072	1310	1691	1255	1107	1148	2016	1814	1195	1305	1131	857	2265	1886	1925	1621	1821	251	1072	45	43	49	112	49	53	43	44	50	45	51	45
aPFD0790c_1	PFD0790c::DNA replication licensing factor, putative	4730	7191	5423	2438	4922	6832	7582	6005	6230	5083	1913	5720	7301	5605	6843	6148	316	2249	4730	7191	5423	2438	4922	6832	7582	6005	6230	5083	1913	5720	7301	5605	6843	6148	316	2249	45	43	48	110	48	54	44	46	49	45	50	45
aPF14_0540_0	PF14_0540::conserved Plasmodium protein, unknown function	571	1079	809	406	651	933	1409	1197	956	951	268	1409	1315	1124	763	1030	192	650	571	1079	809	406	651	933	1409	1197	956	951	268	1409	1315	1124	763	1030	192	650	47	42	49	115	48	54	45	45	48	46	51	44
aPF10_0240_0	PF10_0240::conserved Plasmodium protein, unknown function	509	746	671	NA	458	831	1055	600	744	542	461	964	692	723	721	937	139	512	509	746	671	NA	458	831	1055	600	744	542	461	964	692	723	721	937	139	512	47	42	48	NA	48	53	45	44	47	45	50	44
aPF10_0260_1	PF10_0260::conserved Plasmodium protein, unknown function	1417	2323	1916	935	1366	1987	2529	1942	1564	1547	626	2195	1794	1801	1756	2208	248	986	1417	2323	1916	935	1366	1987	2529	1942	1564	1547	626	2195	1794	1801	1756	2208	248	986	47	41	48	129	47	53	45	45	47	45	50	44
aPFC0261c_0	PFC0261c::conserved Plasmodium protein, unknown function	228	206	215	184	194	350	230	255	262	222	70	153	135	159	219	217	84	121	228	206	215	184	194	350	230	255	262	222	70	153	135	159	219	217	84	121	45	42	48	123	47	53	45	44	48	45	48	44
aPFD0700c_0	PFD0700c::RNA binding protein, putative	535	695	743	347	605	813	1052	633	713	804	391	781	686	611	934	797	173	448	535	695	743	347	605	813	1052	633	713	804	391	781	686	611	934	797	173	448	44	42	47	122	47	53	45	44	48	44	50	45
aPFE1090w_1	PFE1090w::nucleotide binding protein, putative	1838	1718	1795	518	1878	2365	1573	1392	1551	1369	246	2001	1603	2137	2077	2200	288	631	1838	1718	1795	518	1878	2365	1573	1392	1551	1369	246	2001	1603	2137	2077	2200	288	631	45	42	47	126	48	53	44	44	47	45	52	44
aMAL7P1.30_0	MAL7P1.30::conserved Plasmodium protein, unknown function	570	650	587	158	517	859	730	693	616	613	116	526	602	562	293	370	144	123	570	650	587	158	517	859	730	693	616	613	116	526	602	562	293	370	144	123	46	42	49	126	49	53	44	45	47	46	52	44
aPFB0161c_0	PFB0161c::conserved Plasmodium protein, unknown function	1536	2884	1930	2076	1810	2609	3613	2761	2123	1904	2129	2729	2458	2252	2050	2423	761	1401	1536	2884	1930	2076	1810	2609	3613	2761	2123	1904	2129	2729	2458	2252	2050	2423	761	1401	46	43	49	127	49	54	46	45	48	47	54	45
aPFF1115w_1	PFF1115w::ferredoxin--NADP reductase, putative	395	563	423	230	281	507	557	644	546	392	270	692	579	404	303	512	97	170	395	563	423	230	281	507	557	644	546	392	270	692	579	404	303	512	97	170	48	44	48	118	48	54	47	46	48	47	55	47
aPF10_0148_0	PF10_0148::conserved protein, unknown function	2539	2915	2738	1312	2204	3294	3789	3071	3146	2808	1408	3752	3285	3043	3580	3389	460	716	2539	2915	2738	1312	2204	3294	3789	3071	3146	2808	1408	3752	3285	3043	3580	3389	460	716	48	44	47	125	51	53	47	46	48	47	53	48
aPF13_0169_1	PF13_0169::conserved Plasmodium protein, unknown function	1243	1914	1749	662	1210	1920	2499	1756	1780	1513	591	1945	1938	1594	1944	2225	263	469	1243	1914	1749	662	1210	1920	2499	1756	1780	1513	591	1945	1938	1594	1944	2225	263	469	47	44	48	137	51	53	49	45	48	47	52	48
aMAL13P1.256_2	MAL13P1.256::phosphatidylinositol transfer protein, putative	3905	4349	3585	1837	3142	5677	6286	4621	4631	3798	2075	3254	5549	3647	3484	3756	704	709	3905	4349	3585	1837	3142	5677	6286	4621	4631	3798	2075	3254	5549	3647	3484	3756	704	709	50	44	49	132	50	54	48	46	49	48	52	48
aMAL8P1.7_1	MAL8P1.7::conserved Plasmodium protein, unknown function	3501	3546	3156	1190	2936	3875	3711	3207	4166	3224	1673	2796	3733	3385	3828	3901	411	426	3501	3546	3156	1190	2936	3875	3711	3207	4166	3224	1673	2796	3733	3385	3828	3901	411	426	48	44	50	129	50	54	49	45	50	48	52	48
aPF14_0537_0	PF14_0537::conserved Plasmodium protein, unknown function	733	1111	1042	307	539	691	824	718	978	724	226	869	968	1005	826	1282	66	129	733	1111	1042	307	539	691	824	718	978	724	226	869	968	1005	826	1282	66	129	44	44	49	127	52	60	50	46	49	46	52	49
aPF11_0099_0	PF11_0099::heat shock protein DnaJ homologue Pfj2	3877	5482	5013	6083	2661	5217	6680	5590	5153	4711	3242	6087	4815	6059	5724	6499	223	1574	3877	5482	5013	6083	2661	5217	6680	5590	5153	4711	3242	6087	4815	6059	5724	6499	223	1574	44	45	50	123	51	58	52	46	51	47	51	49
aPF14_0264_3	PF14_0264::protein kinase, putative	577	780	621	200	315	533	508	629	751	571	126	491	506	472	429	506	77	95	577	780	621	200	315	533	508	629	751	571	126	491	506	472	429	506	77	95	44	44	49	131	51	58	50	46	52	46	53	47
aPF13_0053_1	PF13_0053::conserved Plasmodium protein, unknown function	1588	3341	2178	1202	1428	1943	2449	2918	2318	2096	542	2821	2588	2866	1346	2399	151	483	1588	3341	2178	1202	1428	1943	2449	2918	2318	2096	542	2821	2588	2866	1346	2399	151	483	47	44	50	127	52	58	51	45	51	47	52	47
aMAL13P1.380_3	MAL13P1.380::conserved Plasmodium protein, unknown function	2849	3751	2976	926	2221	3890	3828	3521	3993	3037	1420	3453	3308	3153	2900	3425	163	314	2849	3751	2976	926	2221	3890	3828	3521	3993	3037	1420	3453	3308	3153	2900	3425	163	314	47	44	51	118	51	58	50	45	51	47	51	48
aPF10_0063_0	PF10_0063::DNA-RNA-binding protein, putative	650	1040	784	497	621	987	931	1072	994	715	350	1077	914	1169	711	921	127	421	650	1040	784	497	621	987	931	1072	994	715	350	1077	914	1169	711	921	127	421	47	44	51	126	50	59	48	45	51	46	52	48
aPF13_0033_1	PF13_0033::26S proteasome regulatory subunit, putative	3965	5945	6473	4072	4376	7159	6069	5886	7044	4450	1485	6678	4994	6717	4918	6938	498	2269	3965	5945	6473	4072	4376	7159	6069	5886	7044	4450	1485	6678	4994	6717	4918	6938	498	2269	47	44	52	127	50	57	49	45	51	47	52	49
aPFL0635c_0	PFL0635c::bromodomain protein, putative	2802	3045	3238	1581	2567	4446	4581	3493	3942	2936	1256	2862	3460	4273	3386	3734	190	344	2802	3045	3238	1581	2567	4446	4581	3493	3942	2936	1256	2862	3460	4273	3386	3734	190	344	46	44	49	117	50	57	48	46	50	48	51	48
aPF14_0149_1	PF14_0149::conserved Plasmodium protein, unknown function	447	695	639	267	623	863	883	582	731	725	316	646	892	702	855	778	81	114	447	695	639	267	623	863	883	582	731	725	316	646	892	702	855	778	81	114	46	44	49	116	51	57	50	45	50	47	51	48
aMAL13P1.205_0	MAL13P1.205::Rab11b, GTPase	1081	1555	1458	485	1330	1772	2113	1214	1627	1187	789	1307	1386	1854	1209	1818	66	568	1081	1555	1458	485	1330	1772	2113	1214	1627	1187	789	1307	1386	1854	1209	1818	66	568	45	44	49	114	54	57	48	45	50	46	51	47
aPF11_0507_5	PF11_0506::Antigen 332, DBL-like protein	4818	5601	5076	2614	5547	9839	9255	7701	8183	6396	1179	5862	7278	7940	5660	8344	281	1184	4818	5601	5076	2614	5547	9839	9255	7701	8183	6396	1179	5862	7278	7940	5660	8344	281	1184	46	44	49	108	58	58	47	46	50	46	51	46
aPFI1120c_6	PFI1120c::conserved Plasmodium protein, unknown function	471	567	496	159	421	729	540	443	589	588	108	498	511	653	490	651	155	186	471	567	496	159	421	729	540	443	589	588	108	498	511	653	490	651	155	186	45	43	48	114	58	59	47	45	49	46	50	46
aPF10_0162_1	PF10_0162::Plasmodium exported protein (PHISTc), unknown function	1840	2349	2266	1108	1815	2879	1977	1736	2794	1941	303	2273	3032	3559	1895	2732	149	954	1840	2349	2266	1108	1815	2879	1977	1736	2794	1941	303	2273	3032	3559	1895	2732	149	954	45	42	48	115	57	57	46	44	49	47	50	46
aPFD1140w_0	PFD1140w::Plasmodium exported protein (PHISTc), unknown function	1228	1355	1311	952	1273	2014	2007	1353	1485	1486	490	1333	1572	1586	1330	1674	149	314	1228	1355	1311	952	1273	2014	2007	1353	1485	1486	490	1333	1572	1586	1330	1674	149	314	44	42	47	129	58	58	47	44	49	47	50	45
aPF13_0308_0	PF13_0308::DNA helicase, putative	1794	2005	1886	945	2042	2527	2674	2491	2460	2223	551	2363	2731	3395	2274	2550	152	227	1794	2005	1886	945	2042	2527	2674	2491	2460	2223	551	2363	2731	3395	2274	2550	152	227	44	42	47	123	58	57	47	44	49	46	49	45
aPF11_0360_0	PF11_0360::conserved Plasmodium protein, unknown function	2087	2496	2786	1194	2380	2820	3337	2589	3219	2631	1171	2690	3074	3192	2483	3023	128	820	2087	2496	2786	1194	2380	2820	3337	2589	3219	2631	1171	2690	3074	3192	2483	3023	128	820	45	43	46	124	60	57	47	44	47	46	49	48
aPFC1090w_0	PFC1090w::Plasmodium exported protein (hyp5), unknown function	3220	4554	4079	435	2420	4572	3669	5095	5331	3552	1033	3997	3327	6916	3493	3710	689	416	3220	4554	4079	435	2420	4572	3669	5095	5331	3552	1033	3997	3327	6916	3493	3710	689	416	44	43	46	123	60	57	47	43	47	46	49	48
aPFD0225w_0	PFD0225w::conserved Plasmodium membrane protein, unknown function	2603	3080	2909	1528	3282	5006	4952	3674	4885	3587	2371	3658	3889	4614	2819	3593	227	1283	2603	3080	2909	1528	3282	5006	4952	3674	4885	3587	2371	3658	3889	4614	2819	3593	227	1283	44	43	46	121	62	57	47	43	47	46	51	48
aPFD0365c_0	PFD0365c::conserved Plasmodium protein, unknown function	562	743	689	283	420	950	766	516	841	733	303	837	824	1009	520	801	71	201	562	743	689	283	420	950	766	516	841	733	303	837	824	1009	520	801	71	201	47	44	50	117	55	62	49	46	52	45	51	47
aPFI0385c_0	PFI0385c::S1-P1nuclease, putative	5115	8806	6925	2892	4294	7540	7785	7075	8761	9298	1483	6731	7928	7177	5994	7830	247	971	5115	8806	6925	2892	4294	7540	7785	7075	8761	9298	1483	6731	7928	7177	5994	7830	247	971	47	45	50	115	54	61	51	46	52	46	50	48
aPFL0055c_0	PFL0055c::RESA-like protein with PHIST and DnaJ domains	1550	2060	1697	447	1098	1822	1668	1647	1969	1406	575	1587	1940	1538	1660	1629	123	501	1550	2060	1697	447	1098	1822	1668	1647	1969	1406	575	1587	1940	1538	1660	1629	123	501	47	44	49	120	53	59	50	45	51	46	52	47
aMAL13P1.54_1	MAL13P1.54::conserved Plasmodium protein, unknown function	1525	1717	1328	148	1074	1834	1845	1494	1397	1595	NA	1136	1139	1162	1000	1715	84	131	1525	1717	1328	148	1074	1834	1845	1494	1397	1595	NA	1136	1139	1162	1000	1715	84	131	49	44	50	116	53	60	49	46	51	46	NA	46
aPFL2235w_0	PFL2235w::conserved Plasmodium protein, unknown function	1388	1892	1462	413	1331	2226	2036	1989	2461	1522	914	1907	2112	1605	1653	2088	77	364	1388	1892	1462	413	1331	2226	2036	1989	2461	1522	914	1907	2112	1605	1653	2088	77	364	48	44	50	113	52	59	48	46	51	47	51	46
aPFL2170c_2	PFL2170c::conserved Plasmodium membrane protein, unknown function	225	281	230	NA	236	386	320	302	334	277	111	345	349	458	262	340	61	142	225	281	230	NA	236	386	320	302	334	277	111	345	349	458	262	340	61	142	48	44	50	NA	51	59	48	46	50	46	52	46
aPF14_0694_1	PF14_0694::protein disulfide isomerase, putative	876	1622	1254	1889	596	935	1429	1525	1719	1549	1089	2691	2147	2539	1051	2254	112	401	876	1622	1254	1889	596	935	1429	1525	1719	1549	1089	2691	2147	2539	1051	2254	112	401	48	44	51	123	49	59	48	46	50	47	53	47
aPF11_0201_1	PF11_0201::ubiquitin-protein ligase, putative	361	480	440	146	336	444	515	457	616	481	197	744	633	681	434	547	95	144	361	480	440	146	336	444	515	457	616	481	197	744	633	681	434	547	95	144	47	44	50	115	50	58	48	45	50	48	53	48
aMAL8P1.2_0	MAL8P1.2::Plasmodium exported protein (PHISTb), unknown function	966	1114	1424	409	913	1472	1240	986	921	669	253	1071	934	964	979	1078	91	149	966	1114	1424	409	913	1472	1240	986	921	669	253	1071	934	964	979	1078	91	149	48	44	49	113	55	59	48	45	50	45	50	47
aPF14_0073_3	PF14_0073::conserved Plasmodium protein, unknown function	4568	5926	6608	3347	4735	6504	8584	5696	7262	6028	2100	6841	7790	7282	5657	8776	318	1665	4568	5926	6608	3347	4735	6504	8584	5696	7262	6028	2100	6841	7790	7282	5657	8776	318	1665	47	44	49	110	57	60	47	46	50	45	50	45
aMAL13P1.232_0	MAL13P1.232::mog1 homolog, putative	354	372	320	175	285	334	427	402	330	320	123	383	363	450	263	388	56	109	354	372	320	175	285	334	427	402	330	320	123	383	363	450	263	388	56	109	47	43	48	110	59	60	47	45	49	45	50	45
aPFB0075c_0	PFB0075c::Plasmodium exported protein (hyp9), unknown function	2515	3615	3752	345	1262	1303	1437	3326	3700	4543	838	3196	3184	3584	3175	3971	142	670	2515	3615	3752	345	1262	1303	1437	3326	3700	4543	838	3196	3184	3584	3175	3971	142	670	46	43	49	114	58	60	46	45	50	47	50	46
aPF10_0225_0	PF10_0225::orotidine-monophosphate-decarboxylase, putative	708	988	946	366	889	1671	1193	899	1007	917	560	1162	1255	1231	813	1346	94	295	708	988	946	366	889	1671	1193	899	1007	917	560	1162	1255	1231	813	1346	94	295	45	43	48	118	58	59	46	45	50	47	50	46
aPFL1530w_2	PFL1530w::asparagine-rich protein, putative	1366	1611	1388	618	1145	1982	1912	1470	1894	1500	516	1610	1935	2241	1331	1742	161	410	1366	1611	1388	618	1145	1982	1912	1470	1894	1500	516	1610	1935	2241	1331	1742	161	410	45	43	47	120	57	59	47	45	49	46	51	45
aPFL0335c_1	PFL0335c::eukaryotic translation initiation factor 5, putative	1816	2037	2131	981	1855	2550	2946	2147	2664	2403	516	2370	2906	3112	2018	2649	152	379	1816	2037	2131	981	1855	2550	2946	2147	2664	2403	516	2370	2906	3112	2018	2649	152	379	45	43	47	126	58	59	47	45	49	46	49	44
aPF11_0112_1	PF11_0112::vacuolar sorting protein 35, putative	1481	1568	1493	736	2004	3048	2401	1626	1951	1832	399	1717	1531	2158	1470	2142	84	452	1481	1568	1493	736	2004	3048	2401	1626	1951	1832	399	1717	1531	2158	1470	2142	84	452	45	43	47	125	59	59	48	45	49	45	49	45
aPFD0245c_1	PFD0245c::ATP-dependent RNA helicae-like protein, putative	4500	4196	4282	802	3100	5435	5268	4137	4602	4410	912	4195	4633	4958	4228	4302	149	427	4500	4196	4282	802	3100	5435	5268	4137	4602	4410	912	4195	4633	4958	4228	4302	149	427	46	45	48	123	59	59	48	45	48	46	49	46
aPF14_0404_0	PF14_0404::TRAP-MIC-2 family member, putative	5044	4553	4729	1123	4755	7516	6431	4958	5780	5563	750	4740	4312	5722	5255	6343	244	482	5044	4553	4729	1123	4755	7516	6431	4958	5780	5563	750	4740	4312	5722	5255	6343	244	482	46	44	48	124	59	58	48	46	49	46	51	47
aPF11_0175_0	PF11_0175::heat shock protein 101, putative	3494	4581	4196	1029	3600	5419	6363	4440	4785	4331	244	3795	4100	5140	4433	5950	162	199	3494	4581	4196	1029	3600	5419	6363	4440	4785	4331	244	3795	4100	5140	4433	5950	162	199	45	43	48	125	59	58	47	44	48	46	52	47
aPFI0975c_0	PFI0975c::conserved Plasmodium protein, unknown function	2517	4749	4579	2407	2069	2914	4179	3288	3964	NA	2117	5380	3580	4412	4097	4717	188	915	2517	4749	4579	2407	2069	2914	4179	3288	3964	NA	2117	5380	3580	4412	4097	4717	188	915	47	44	50	119	58	59	49	46	52	NA	52	47
aPFC0735w_0	PFC0735w::40S ribosomal protein S15A, putative	2467	2808	2012	913	2102	3123	2568	2651	2438	2084	714	3131	3288	2870	2350	3190	155	406	2467	2808	2012	913	2102	3123	2568	2651	2438	2084	714	3131	3288	2870	2350	3190	155	406	49	44	49	116	52	61	49	46	51	47	51	47
aPF14_0201_0	PF14_0201::surface protein, Pf113	617	946	917	511	632	686	1261	1035	880	1060	366	916	979	995	706	937	57	232	617	946	917	511	632	686	1261	1035	880	1060	366	916	979	995	706	937	57	232	49	45	51	113	52	59	49	46	51	47	51	47
aPFC0515c_1	PFC0515c::TPR Domain containing protein	2674	5115	4159	709	2810	4319	5325	4212	3988	3731	1381	2988	3341	3844	3262	4573	240	1320	2674	5115	4159	709	2810	4319	5325	4212	3988	3731	1381	2988	3341	3844	3262	4573	240	1320	47	45	52	116	51	61	50	46	51	46	50	46
aPFB0870w_3	PFB0870w::conserved Plasmodium protein, unknown function	915	1339	1108	936	899	1081	1459	810	1346	1118	814	1507	1622	2204	1286	1435	143	2393	915	1339	1108	936	899	1081	1459	810	1346	1118	814	1507	1622	2204	1286	1435	143	2393	47	43	53	121	49	61	48	46	50	46	52	46
aPF10_0231_0	PF10_0231::conserved Plasmodium protein, unknown function	1401	1864	1756	276	1312	2169	2305	1789	1973	1545	199	1747	1764	2073	1684	1970	115	432	1401	1864	1756	276	1312	2169	2305	1789	1973	1545	199	1747	1764	2073	1684	1970	115	432	47	43	49	108	51	60	48	45	50	47	52	48
aPF14_0722_5	PF14_0722::cysteine repeat modular protein 4	1888	2325	2581	1326	1414	2640	3592	2486	2217	2526	1333	3804	4173	4185	3331	3685	106	891	1888	2325	2581	1326	1414	2640	3592	2486	2217	2526	1333	3804	4173	4185	3331	3685	106	891	48	44	47	108	54	60	48	45	51	47	51	48
aPFF1100c_1	PFF1100c::transcription factor with AP2 domain(s)	4427	5533	6948	2866	5927	7480	7519	6058	6520	5751	2158	4960	6568	6958	5549	8182	297	936	4427	5533	6948	2866	5927	7480	7519	6058	6520	5751	2158	4960	6568	6958	5549	8182	297	936	48	44	49	116	55	61	48	45	51	46	50	46
aPFB0145c_2	PFB0145c::Kid domain containg protein	1896	2688	2406	980	2031	2642	3212	2564	3006	2214	870	2580	3142	3039	2514	2788	189	285	1896	2688	2406	980	2031	2642	3212	2564	3006	2214	870	2580	3142	3039	2514	2788	189	285	46	45	49	114	55	62	48	45	51	46	51	46
aPFL0580w_1	PFL0580w::DNA replication licensing factor mcm5, putative	2451	4528	3982	2570	3371	5734	4778	3501	3613	4125	1480	3595	3701	4472	2862	4538	206	932	2451	4528	3982	2570	3371	5734	4778	3501	3613	4125	1480	3595	3701	4472	2862	4538	206	932	46	44	47	112	55	62	48	45	50	46	50	46
aPFL0405w_2	PFL0405w::conserved Plasmodium protein, unknown function	803	985	880	300	852	1234	1331	719	987	720	248	1232	1139	1508	777	1221	103	208	803	985	880	300	852	1234	1331	719	987	720	248	1232	1139	1508	777	1221	103	208	46	44	47	113	53	59	46	45	50	47	49	46
aPF14_0559_0	PF14_0559::conserved Plasmodium protein, unknown function	532	649	643	319	519	997	792	702	736	673	335	592	643	1032	570	823	106	895	532	649	643	319	519	997	792	702	736	673	335	592	643	1032	570	823	106	895	45	43	47	108	52	59	47	44	49	47	49	46
aPFC0315c_1	PFC0315c::conserved Plasmodium protein, unknown function	1044	1277	1333	390	902	1358	1814	1212	1344	1006	505	1235	1442	1383	996	1575	99	339	1044	1277	1333	390	902	1358	1814	1212	1344	1006	505	1235	1442	1383	996	1575	99	339	45	43	49	114	54	60	48	46	49	46	49	45
aPF08_0023_0	PF08_0023::conserved Plasmodium protein, unknown function	1684	1902	2133	353	1987	2668	2879	2069	1984	2136	405	1778	1906	2674	1822	2906	71	252	1684	1902	2133	353	1987	2668	2879	2069	1984	2136	405	1778	1906	2674	1822	2906	71	252	45	43	49	130	56	60	48	46	50	46	49	45
aPFF0235c_2	PFF0235c::RAP protein, putative	1834	2109	2224	NA	1689	2894	2804	1550	2668	2067	406	2432	2455	3019	1497	2550	195	266	1834	2109	2224	NA	1689	2894	2804	1550	2668	2067	406	2432	2455	3019	1497	2550	195	266	47	45	48	NA	56	59	48	45	50	46	50	45
aMAL13P1.380_9	MAL13P1.380::conserved Plasmodium protein, unknown function	2372	2557	2496	247	2330	3404	2537	2145	3176	2358	440	1932	1954	1993	2211	2546	112	197	2372	2557	2496	247	2330	3404	2537	2145	3176	2358	440	1932	1954	1993	2211	2546	112	197	47	45	48	120	58	58	47	45	49	46	49	45
aPFB0375w_2	PFB0375w::conserved Plasmodium protein, unknown function	1330	1652	1528	400	1510	2023	1782	1459	1922	1713	378	1926	1866	2208	1536	2266	190	294	1330	1652	1528	400	1510	2023	1782	1459	1922	1713	378	1926	1866	2208	1536	2266	190	294	46	43	48	118	59	59	47	45	48	46	49	45
aMAL13P1.390_1	MAL13P1.390::aminomethyl transferase, putative	1553	1819	1862	682	1838	2177	2519	1688	1994	1714	258	1672	1603	2808	1637	2002	137	218	1553	1819	1862	682	1838	2177	2519	1688	1994	1714	258	1672	1603	2808	1637	2002	137	218	45	43	48	121	57	58	48	44	48	45	51	47
aPFE0705c_1	PFE0705c::helicase, belonging to UvrD family, putative	3586	4695	3467	973	3551	5110	4790	3717	4658	4683	794	3233	3445	4666	3834	4091	417	563	3586	4695	3467	973	3551	5110	4790	3717	4658	4683	794	3233	3445	4666	3834	4091	417	563	45	44	50	119	56	58	50	46	51	45	50	46
aMAL7P1.171_2	MAL7P1.171::Plasmodium exported protein, unknown function	3089	5146	3931	1797	3314	5049	5116	3864	4778	4194	1457	3544	4418	4426	4767	5578	426	695	3089	5146	3931	1797	3314	5049	5116	3864	4778	4194	1457	3544	4418	4426	4767	5578	426	695	47	45	50	119	54	60	51	46	51	46	51	46
aPFL0950c_2	PFL0950c::aminophospholipid-transporting P-ATPase	1356	2361	1880	817	960	2046	2952	2375	1304	2315	742	2593	2761	2164	1530	2953	215	558	1356	2361	1880	817	960	2046	2952	2375	1304	2315	742	2593	2761	2164	1530	2953	215	558	49	46	51	120	53	60	49	46	51	46	51	47
aPF07_0100_1	PF07_0100::conserved Plasmodium protein, unknown function	6010	8787	6660	2449	6091	10699	7277	8312	8027	7769	2126	6036	6352	6520	7374	8743	659	1210	6010	8787	6660	2449	6091	10699	7277	8312	8027	7769	2126	6036	6352	6520	7374	8743	659	1210	49	46	51	122	54	62	50	48	52	47	52	48
aPFI1030c_0	PFI1030c::ubiquitin conjugating enzyme	1562	2735	1739	1482	1697	2230	1955	1740	2072	1696	1199	1644	2327	2108	2264	2601	1029	2934	1562	2735	1739	1482	1697	2230	1955	1740	2072	1696	1199	1644	2327	2108	2264	2601	1029	2934	49	46	52	113	53	61	50	46	50	47	52	49
aPFC0455w_0	PFC0455w::conserved Plasmodium protein, unknown function	1176	2226	1628	238	1158	2290	1773	1576	1810	1636	574	1446	1941	2111	1297	2237	125	351	1176	2226	1628	238	1158	2290	1773	1576	1810	1636	574	1446	1941	2111	1297	2237	125	351	48	45	52	108	52	63	49	46	51	46	52	48
aPFC0965w_0	PFC0965w::conserved Plasmodium protein, unknown function	2109	2638	2224	451	1663	3290	3128	2255	2882	2190	1188	2450	2503	3313	1930	2118	216	1396	2109	2638	2224	451	1663	3290	3128	2255	2882	2190	1188	2450	2503	3313	1930	2118	216	1396	48	44	52	110	51	62	48	46	50	47	52	47
aPFE0360c_0	PFE0360c::conserved Plasmodium protein, unknown function	359	550	484	220	342	495	540	523	606	533	128	410	448	561	390	597	112	194	359	550	484	220	342	495	540	523	606	533	128	410	448	561	390	597	112	194	48	44	49	109	52	61	47	45	50	46	51	46
aPF13_0271_1	PF13_0271::ABC transporter, (heavy metal transporter family)	900	1198	1022	360	659	1561	1274	985	1018	980	427	1241	1030	1298	1118	1611	86	204	900	1198	1022	360	659	1561	1274	985	1018	980	427	1241	1030	1298	1118	1611	86	204	48	44	48	115	53	61	48	45	51	46	50	47
aPFC0590c_2	PFC0590c::der1-like protein, putative	1572	1747	1406	184	1269	2246	2060	1752	1831	1409	213	1545	1336	2250	1505	2024	108	227	1572	1747	1406	184	1269	2246	2060	1752	1831	1409	213	1545	1336	2250	1505	2024	108	227	48	44	49	111	55	63	49	46	51	46	50	46
aMAL13P1.231_0	MAL13P1.231::Sec61 alpha subunit, PfSec61	15046	18368	18417	4209	16555	24073	20193	19580	23364	17976	1714	15311	18602	21553	14366	24077	957	851	15046	18368	18417	4209	16555	24073	20193	19580	23364	17976	1714	15311	18602	21553	14366	24077	957	851	47	45	48	111	56	64	49	46	52	47	50	47
aPFE0135w_0	PFE0135w::DNAJ domain protein, putative	1418	1813	1619	208	1302	2169	2222	1067	1552	1385	422	1355	1239	1527	1449	2463	442	595	1418	1813	1619	208	1302	2169	2222	1067	1552	1385	422	1355	1239	1527	1449	2463	442	595	45	44	47	111	53	59	47	45	50	47	49	46
aPF10_0034_0	PF10_0034::conserved Plasmodium protein, unknown function	538	597	619	138	533	940	989	667	727	628	293	495	446	596	489	688	78	155	538	597	619	138	533	940	989	667	727	628	293	495	446	596	489	688	78	155	46	43	47	108	51	59	47	44	48	47	48	45
aPF11_0378_0	PF11_0378::conserved Plasmodium protein, unknown function	1138	1804	1791	408	2216	2407	3438	2591	3023	2670	491	2097	2058	2776	1576	2503	106	225	1138	1804	1791	408	2216	2407	3438	2591	3023	2670	491	2097	2058	2776	1576	2503	106	225	48	44	49	110	52	60	48	45	49	46	49	45
aPF08_0118_1	PF08_0118::conserved Plasmodium protein, unknown function	2313	2550	2895	633	2566	4982	3208	2967	3114	2672	1055	2501	2628	3138	2472	3222	156	675	2313	2550	2895	633	2566	4982	3208	2967	3114	2672	1055	2501	2628	3138	2472	3222	156	675	47	43	49	108	52	59	48	46	49	46	49	44
aMAL7P1.173_0	MAL7P1.173::Plasmodium exported protein, unknown function	997	1342	1388	463	1148	1491	1656	1002	1319	1250	669	1248	1035	1286	1163	1470	82	311	997	1342	1388	463	1148	1491	1656	1002	1319	1250	669	1248	1035	1286	1163	1470	82	311	48	43	48	124	54	58	47	45	49	46	49	45
aPFI0410c_0	PFI0410c::conserved Plasmodium protein, unknown function	2378	2639	3022	788	2465	3809	3763	2758	3224	2698	583	3616	3232	4428	2866	3361	179	362	2378	2639	3022	788	2465	3809	3763	2758	3224	2698	583	3616	3232	4428	2866	3361	179	362	49	43	48	113	55	58	45	46	48	45	50	45
aPFE0750c_1	PFE0750c::RNA recognition motif, putative	1129	1104	1289	1257	1302	1608	1894	1061	1586	1411	996	1872	1657	1637	1210	1964	128	422	1129	1104	1289	1257	1302	1608	1894	1061	1586	1411	996	1872	1657	1637	1210	1964	128	422	47	43	48	112	56	57	47	45	48	45	49	45
aPF11_0351_0	PF11_0351::heat shock protein hsp70 homologue	3377	4149	4375	1471	2941	4893	5291	4237	4358	4195	1219	3713	3612	5517	3810	5790	293	1298	3377	4149	4375	1471	2941	4893	5291	4237	4358	4195	1219	3713	3612	5517	3810	5790	293	1298	44	43	48	119	56	56	49	44	52	45	49	46
aPF14_0722_0	PF14_0722::cysteine repeat modular protein 4	370	509	512	230	341	481	594	348	620	426	230	578	543	329	377	660	92	117	370	509	512	230	341	481	594	348	620	426	230	578	543	329	377	660	92	117	44	43	49	120	54	59	49	46	51	45	51	46
aPFF0175c_0	PFF0175c::conserved Plasmodium protein, unknown function	2121	3551	2732	1290	1658	2167	3037	2551	3272	2980	1782	3631	2694	3003	3120	3263	304	1137	2121	3551	2732	1290	1658	2167	3037	2551	3272	2980	1782	3631	2694	3003	3120	3263	304	1137	48	46	50	116	52	60	52	47	51	46	52	46
aPFD0875c_0	PFD0875c::conserved Plasmodium family, unknown function	3132	3698	3438	1452	2076	3782	3969	3018	3980	3078	1537	3997	3897	3591	3371	4238	600	874	3132	3698	3438	1452	2076	3782	3969	3018	3980	3078	1537	3997	3897	3591	3371	4238	600	874	52	49	53	116	53	60	51	47	52	47	53	47
aPFL1370w_0	PFL1370w::NIMA-related protein kinase, Pfnek-1	8887	13804	12651	5922	7384	9857	14226	12189	16037	13665	5091	13639	16091	15779	17742	17342	932	2927	8887	13804	12651	5922	7384	9857	14226	12189	16037	13665	5091	13639	16091	15779	17742	17342	932	2927	49	49	56	115	54	62	50	48	52	49	54	49
aPF14_0030_0	PF14_0030::conserved Plasmodium protein, unknown function	2247	2660	2129	575	1558	2941	2476	1820	2634	2066	650	2393	2167	1954	2498	2283	288	619	2247	2660	2129	575	1558	2941	2476	1820	2634	2066	650	2393	2167	1954	2498	2283	288	619	49	46	54	113	51	62	49	46	51	48	53	49
aPFB0926c_0	PFB0926c::Plasmodium exported protein (hyp2), unknown function	982	1963	1682	588	683	1629	1571	2143	1538	1565	965	2193	1286	1915	1600	2245	163	326	982	1963	1682	588	683	1629	1571	2143	1538	1565	965	2193	1286	1915	1600	2245	163	326	51	45	52	107	50	62	49	46	51	47	53	47
aPFE1350c_0	PFE1350c::ubiquitin-conjugating enzyme, putative	2063	2378	2022	2026	1615	2811	2406	1920	2834	2196	1154	2587	2823	2815	2297	3786	219	588	2063	2378	2022	2026	1615	2811	2406	1920	2834	2196	1154	2587	2823	2815	2297	3786	219	588	51	45	54	109	51	60	48	48	51	47	53	47
aPFI1625c_1	PFI1625c::organelle processing peptidase, putative	3047	4790	3775	2650	2672	5034	4856	4296	5065	3702	1680	4298	4795	4741	4297	3972	310	857	3047	4790	3775	2650	2672	5034	4856	4296	5065	3702	1680	4298	4795	4741	4297	3972	310	857	49	45	51	115	51	59	48	47	51	47	51	47
aMAL7P1.23_1	MAL7P1.23::RAP protein, putative	1421	1301	1716	228	988	2623	1615	1283	2185	1184	783	1093	1473	1441	1098	1792	118	206	1421	1301	1716	228	988	2623	1615	1283	2185	1184	783	1093	1473	1441	1098	1792	118	206	48	46	49	118	52	62	49	47	51	46	50	47
aPFL0585w_0	PFL0585w::PfpUB Plasmodium falciparum polyubiquitin	3482	3632	3440	1184	3968	5814	6799	4792	5046	4125	650	3996	4596	5833	5043	5454	707	623	3482	3632	3440	1184	3968	5814	6799	4792	5046	4125	650	3996	4596	5833	5043	5454	707	623	46	44	48	107	55	62	50	45	50	47	52	46
aMAL7P1.91_1	MAL7P1.91::exported serine-threonine protein kinase	2954	4041	4068	2988	1918	2664	5655	4670	3230	3945	2204	4870	3418	4906	3197	4884	208	949	2954	4041	4068	2988	1918	2664	5655	4670	3230	3945	2204	4870	3418	4906	3197	4884	208	949	46	44	48	107	54	62	50	46	50	49	50	47
aPFD0200c_1	PFD0200c::transcription factor with AP2 domain(s)	2393	3259	3379	1147	2320	3497	3854	3372	3311	2970	1411	3156	2922	3662	2034	3738	215	588	2393	3259	3379	1147	2320	3497	3854	3372	3311	2970	1411	3156	2922	3662	2034	3738	215	588	45	43	47	116	53	59	47	45	49	48	50	46
aPFB0200c_0	PFB0200c::aminotransferase, classes I and II, putative	2894	3353	3208	2297	2043	3229	3279	2608	2769	2318	979	2598	3300	3491	2751	3466	329	686	2894	3353	3208	2297	2043	3229	3279	2608	2769	2318	979	2598	3300	3491	2751	3466	329	686	47	43	47	107	52	58	47	46	48	46	52	45
aPF14_0533_1	PF14_0533::transcription factor with AP2 domain(s)	2775	3684	4569	1762	3205	2933	4741	3507	3993	3798	2809	4184	4806	3894	3136	5244	363	987	2775	3684	4569	1762	3205	2933	4741	3507	3993	3798	2809	4184	4806	3894	3136	5244	363	987	46	43	48	108	53	59	48	45	49	46	50	44
aPFD0875c_1	PFD0875c::conserved Plasmodium family, unknown function	537	628	709	194	604	854	1042	612	725	674	221	731	766	806	568	887	90	164	537	628	709	194	604	854	1042	612	725	674	221	731	766	806	568	887	90	164	46	44	48	116	57	57	48	45	48	46	49	45
aPF10_0067_0	PF10_0067::conserved Plasmodium protein, unknown function	2310	3267	3668	1251	3150	4656	4576	2639	3382	2931	883	3003	2705	3079	3115	3685	245	648	2310	3267	3668	1251	3150	4656	4576	2639	3382	2931	883	3003	2705	3079	3115	3685	245	648	46	44	47	118	54	58	47	46	48	46	49	45
aMAL8P1.54_0	MAL8P1.54::conserved Plasmodium protein, unknown function	871	1194	1113	424	801	1379	1477	1010	1294	1109	576	957	1129	1457	1011	1431	91	259	871	1194	1113	424	801	1379	1477	1010	1294	1109	576	957	1129	1457	1011	1431	91	259	44	43	49	112	52	57	48	45	49	45	50	45
aPFC1010w_0	PFC1010w::conserved Plasmodium protein, unknown function	5350	9289	7576	1560	5203	6965	10434	5674	8362	7844	1408	9079	8120	9342	7250	10649	613	985	5350	9289	7576	1560	5203	6965	10434	5674	8362	7844	1408	9079	8120	9342	7250	10649	613	985	46	45	50	117	54	60	50	47	52	47	50	47
aPF14_0344_0	PF14_0344::conserved Plasmodium protein, unknown function	4986	8103	6135	3204	4940	5868	7137	5888	8200	6398	1489	6748	8287	6672	7353	8564	607	960	4986	8103	6135	3204	4940	5868	7137	5888	8200	6398	1489	6748	8287	6672	7353	8564	607	960	48	46	50	114	53	61	50	47	53	47	50	48
aPFF1010c_1	PFF1010c::DNAJ protein, putative	2101	2471	2326	945	1557	2363	2368	1868	2790	2360	859	2631	2901	2157	2469	4008	276	387	2101	2471	2326	945	1557	2363	2368	1868	2790	2360	859	2631	2901	2157	2469	4008	276	387	52	47	51	111	51	60	50	48	53	47	52	48
aMAL13P1.470_0	MAL13P1.470::Plasmodium exported protein (PHISTa), unknown function	2180	2766	2506	1540	1667	2903	3364	2445	2384	2153	868	2676	2653	2393	2258	3616	315	423	2180	2766	2506	1540	1667	2903	3364	2445	2384	2153	868	2676	2653	2393	2258	3616	315	423	52	48	52	109	51	60	49	47	52	49	53	48
aMAL8P1.113_5	MAL8P1.113::Peptidase family C50, putative	506	1004	940	200	608	646	1378	990	888	1075	510	944	693	979	522	1112	135	218	506	1004	940	200	608	646	1378	990	888	1075	510	944	693	979	522	1112	135	218	52	46	54	115	50	59	48	46	51	47	53	47
aPFI1695c_0	PFI1695c::small nuclear ribonucleoprotein (snRNP), putative	1935	2929	2265	1802	1674	1892	2310	1914	1959	2811	1601	3365	3165	3724	1809	3146	218	552	1935	2929	2265	1802	1674	1892	2310	1914	1959	2811	1601	3365	3165	3724	1809	3146	218	552	52	45	54	113	49	59	49	46	51	46	52	46
aPFA0505c_0	PFA0505c::DNA-directed RNA polymerase 2 subunit, putative	1112	1823	1520	493	803	1777	1675	1179	1370	1418	1279	1262	1516	988	1530	1933	183	398	1112	1823	1520	493	803	1777	1675	1179	1370	1418	1279	1262	1516	988	1530	1933	183	398	50	45	55	113	50	60	47	47	51	47	52	47
aPF08_0087_1	PF08_0087::importin alpha, putative	1446	2111	1734	938	1214	1940	2366	1940	2304	1891	922	2149	1744	2080	1885	1833	226	390	1446	2111	1734	938	1214	1940	2366	1940	2304	1891	922	2149	1744	2080	1885	1833	226	390	49	45	53	114	51	58	48	46	51	47	51	48
aPFF0325c_1	PFF0325c::conserved Plasmodium protein, unknown function	3546	6015	4332	4015	3827	4176	4657	4777	6876	4175	2856	6774	7706	4585	4719	6575	991	1557	3546	6015	4332	4015	3827	4176	4657	4777	6876	4175	2856	6774	7706	4585	4719	6575	991	1557	50	46	50	112	54	60	49	46	51	46	52	47
aPF14_0655_0	PF14_0655::RNA helicase-1, putative	1108	2015	1777	730	1473	2070	1987	1478	1313	1895	677	1299	1229	1518	1307	2173	138	413	1108	2015	1777	730	1473	2070	1987	1478	1313	1895	677	1299	1229	1518	1307	2173	138	413	47	45	49	110	56	62	49	45	51	46	53	46
aPF11_0250_0	PF11_0250::high mobility group-like protein NHP2, putative	2570	4345	4283	2547	3121	3894	5968	3664	3369	3184	1866	3590	3666	3829	4527	5314	369	972	2570	4345	4283	2547	3121	3894	5968	3664	3369	3184	1866	3590	3666	3829	4527	5314	369	972	46	44	48	109	56	61	49	45	50	47	51	46
aPFD0105c_1	PFD0100c::surface-associated interspersed gene 4.1, (SURFIN4.1)	1974	2293	1955	450	2586	4247	3726	2849	2496	2231	281	2001	1695	2710	1347	1772	238	221	1974	2293	1955	450	2586	4247	3726	2849	2496	2231	281	2001	1695	2710	1347	1772	238	221	45	44	48	109	54	60	49	45	50	48	50	46
aPFL0115w_4	PFL0115w::dynein heavy chain domain containing protein	349	514	523	447	366	540	676	593	570	538	184	706	669	769	397	593	84	175	349	514	523	447	366	540	676	593	570	538	184	706	669	769	397	593	84	175	46	43	48	112	54	58	47	44	50	47	49	45
aPF13_0260_0	PF13_0260::conserved Plasmodium membrane protein, unknown function	1506	2543	2198	1212	2323	2691	2822	2304	2529	1767	1637	3196	2301	2898	1783	3143	278	470	1506	2543	2198	1212	2323	2691	2822	2304	2529	1767	1637	3196	2301	2898	1783	3143	278	470	48	45	47	110	55	59	47	45	49	46	51	46
aPFI1345c_0	PFI1345c::conserved Plasmodium protein, unknown function	1042	1232	1316	681	1024	1343	1628	1158	1245	1065	674	1156	1147	1311	892	1770	161	309	1042	1232	1316	681	1024	1343	1628	1158	1245	1065	674	1156	1147	1311	892	1770	161	309	46	45	47	112	52	57	46	46	48	45	51	46
aMAL8P1.18_2	MAL8P1.18::conserved Plasmodium protein, unknown function	1429	1565	1772	1484	1370	1926	2275	1529	1576	1503	1185	1484	1797	1907	1432	2070	188	725	1429	1565	1772	1484	1370	1926	2275	1529	1576	1503	1185	1484	1797	1907	1432	2070	188	725	45	44	47	113	54	57	47	45	49	45	50	45
aPFL1070c_0	PFL1070c::endoplasmin homolog precursor, putative	2579	3410	3308	2738	2885	4115	4803	2959	3833	3553	1534	3431	4100	5190	3222	4679	320	750	2579	3410	3308	2738	2885	4115	4803	2959	3833	3553	1534	3431	4100	5190	3222	4679	320	750	45	43	46	118	57	57	48	44	48	45	50	46
aMAL13P1.38_0	MAL13P1.38::conserved Plasmodium membrane protein, unknown function	3981	4235	4481	1560	3970	5687	5687	3679	5295	4066	1263	3404	4658	4765	3980	4869	272	608	3981	4235	4481	1560	3970	5687	5687	3679	5295	4066	1263	3404	4658	4765	3980	4869	272	608	46	43	46	119	54	58	49	44	48	45	50	45
aPF11_0044_0	PF11_0044::iron-sulfur assembly protein, sufD, putative	2359	3867	3371	1172	2411	4073	4890	2916	4287	3452	2264	3082	2991	3535	3537	4154	292	871	2359	3867	3371	1172	2411	4073	4890	2916	4287	3452	2264	3082	2991	3535	3537	4154	292	871	46	44	47	115	52	56	48	44	48	45	50	44
aPF13_0172_0	PF13_0172::conserved Plasmodium membrane protein, unknown function	1258	2096	1772	183	1181	1746	2102	1426	1977	1813	194	1160	1703	1432	1235	1839	195	179	1258	2096	1772	183	1181	1746	2102	1426	1977	1813	194	1160	1703	1432	1235	1839	195	179	44	44	48	112	53	55	47	45	49	46	50	44
aPFI0260c_8	PFI0260c::dynein heavy chain, putative	2369	4205	2663	312	2030	2531	3702	2843	3431	3468	439	2893	3360	2582	2939	4583	333	272	2369	4205	2663	312	2030	2531	3702	2843	3431	3468	439	2893	3360	2582	2939	4583	333	272	47	45	50	111	54	61	48	46	53	48	51	47
aPF13_0125_0	PF13_0125::conserved Plasmodium protein, unknown function	2215	4479	3944	1070	1581	2708	3030	2054	4685	2692	2208	4421	3926	3857	3103	3555	489	888	2215	4479	3944	1070	1581	2708	3030	2054	4685	2692	2208	4421	3926	3857	3103	3555	489	888	52	46	50	116	54	60	48	47	54	48	52	47
aPF11_0431_1	PF11_0431::membrane skeletal protein, putative	1331	2597	2202	985	1313	2136	2925	1987	1373	2133	1046	2798	1575	2469	1617	3291	339	265	1331	2597	2202	985	1313	2136	2925	1987	1373	2133	1046	2798	1575	2469	1617	3291	339	265	58	46	51	114	52	60	48	47	53	47	53	47
aMAL13P1.59_0	MAL13P1.59::Plasmodium exported protein (PHISTa), unknown function	642	925	646	858	443	1860	972	698	1652	1010	118	1352	1023	1739	593	1051	232	253	642	925	646	858	443	1860	972	698	1652	1010	118	1352	1023	1739	593	1051	232	253	53	45	53	121	50	58	48	47	52	46	53	46
aPFF1265w_1	PFF1265w::oxidoreductase, short-chain dehydrogenase family, putative	546	602	480	NA	454	842	672	626	569	575	126	574	611	782	476	658	138	86	546	602	480	NA	454	842	672	626	569	575	126	574	611	782	476	658	138	86	50	44	54	NA	49	60	47	47	52	46	52	46
aPFD0495c_0	PFD0495c::conserved Plasmodium protein, unknown function	2183	2928	1701	888	1853	3188	1464	1948	2348	1616	973	2192	2400	2456	1610	2418	373	342	2183	2928	1701	888	1853	3188	1464	1948	2348	1616	973	2192	2400	2456	1610	2418	373	342	49	45	54	117	50	61	47	46	51	47	52	47
aPFE0370c_1	PFE0370c::subtilisin-like protease 1	1715	2299	1959	849	1334	1968	2405	2307	2200	2091	804	2715	2784	2561	2089	2132	301	362	1715	2299	1959	849	1334	1968	2405	2307	2200	2091	804	2715	2784	2561	2089	2132	301	362	48	45	52	111	52	59	47	46	51	46	51	47
aPFE1250w_1	PFE1250w::acyl-CoA synthetase, PfACS10	1364	1394	1555	756	1145	1581	1970	1436	1618	1419	654	1713	1434	1847	1679	1843	183	493	1364	1394	1555	756	1145	1581	1970	1436	1618	1419	654	1713	1434	1847	1679	1843	183	493	50	45	49	111	55	62	48	46	51	46	52	46
aPFE1195w_1	PFE1195w::karyopherin beta	1276	2682	2070	839	1331	2285	3940	2848	1960	3289	1139	2063	1477	2153	1345	2735	272	496	1276	2682	2070	839	1331	2285	3940	2848	1960	3289	1139	2063	1477	2153	1345	2735	272	496	51	45	49	111	56	60	47	46	51	47	51	46
aPFE0765w_0	PFE0765w::phosphatidylinositol 3-kinase, putative	1442	2412	2076	1029	1662	2897	3140	2388	2290	2186	1131	1731	2553	2198	1810	3079	241	634	1442	2412	2076	1029	1662	2897	3140	2388	2290	2186	1131	1731	2553	2198	1810	3079	241	634	47	44	48	114	54	60	48	46	50	48	51	46
aPFF1425w_1	PFF1425w::RNA binding protein, putative	1995	2271	1954	1627	2156	3619	3295	2433	2564	2179	752	2874	3008	3597	2404	3175	344	277	1995	2271	1954	1627	2156	3619	3295	2433	2564	2179	752	2874	3008	3597	2404	3175	344	277	46	43	48	108	53	58	48	45	49	46	51	46
aPF13_0221_0	PF13_0221::conserved Plasmodium protein, unknown function	4115	8942	10903	3264	4909	11352	9952	11157	9019	5493	3617	10075	8610	10211	10034	11253	899	2837	4115	8942	10903	3264	4909	11352	9952	11157	9019	5493	3617	10075	8610	10211	10034	11253	899	2837	49	46	50	107	55	59	48	46	50	47	50	48
aPF14_0461_2	PF14_0461::conserved Plasmodium protein, unknown function	1935	2759	2445	1802	1961	4630	3349	3228	3544	2619	1499	3896	4345	4418	2508	4192	425	676	1935	2759	2445	1802	1961	4630	3349	3228	3544	2619	1499	3896	4345	4418	2508	4192	425	676	47	47	50	116	53	59	47	45	49	45	53	47
aPFD1045c_6	PFD1045c::erythrocyte membrane-associated antigen, putative	1444	1624	1874	212	1490	2009	2307	2069	1767	1819	340	1597	1644	1860	1302	1763	133	212	1444	1624	1874	212	1490	2009	2307	2069	1767	1819	340	1597	1644	1860	1302	1763	133	212	45	44	47	115	54	57	47	44	48	45	51	45
aPFL2575c_0	PFL2575c::Plasmodium exported protein, unknown function	673	584	648	252	438	934	803	951	543	667	67	530	528	552	445	487	100	94	673	584	648	252	438	934	803	951	543	667	67	530	528	552	445	487	100	94	46	43	46	114	54	57	50	44	48	45	49	44
aPF10_0215_0	PF10_0215::conserved Plasmodium membrane protein, unknown function	1788	1777	1815	477	1485	2360	2459	1798	2074	1619	382	2138	2303	2680	1360	2619	398	303	1788	1777	1815	477	1485	2360	2459	1798	2074	1619	382	2138	2303	2680	1360	2619	398	303	47	42	46	115	52	57	54	43	49	45	51	45
aMAL13P1.90_1	MAL13P1.90::conserved Plasmodium protein, unknown function	1084	834	909	163	597	1144	1092	696	934	722	269	891	790	814	740	1014	192	133	1084	834	909	163	597	1144	1092	696	934	722	269	891	790	814	740	1014	192	133	46	42	47	118	53	55	50	43	47	44	51	44
aPFA0530c_0	PFA0530c::adenylate kinase, putative	1798	1868	1970	445	2247	3560	2655	1625	2358	1946	410	1750	1519	2885	1511	1966	243	386	1798	1868	1970	445	2247	3560	2655	1625	2358	1946	410	1750	1519	2885	1511	1966	243	386	45	42	47	113	54	54	49	44	47	45	50	44
aPF11_0304_0	PF11_0304::conserved Plasmodium protein, unknown function	1962	3251	2160	464	2275	3719	2994	2318	3177	2663	696	2789	2834	3120	2386	3686	449	465	1962	3251	2160	464	2275	3719	2994	2318	3177	2663	696	2789	2834	3120	2386	3686	449	465	47	44	49	120	54	59	47	47	52	45	51	46
aPFL1060c_1	PFL1060c::conserved protein, unknown function	2619	3759	1822	1277	3087	4545	4073	3312	3964	3501	522	3797	4317	4416	2913	4652	632	270	2619	3759	1822	1277	3087	4545	4073	3312	3964	3501	522	3797	4317	4416	2913	4652	632	270	48	44	49	126	55	59	48	46	53	47	51	46
aPFD0805w_0	PFD0805w::prohibitin-like protein, putative	1586	2233	1491	1076	1046	2356	1428	1368	1780	1717	507	2085	1893	1644	1325	1938	451	313	1586	2233	1491	1076	1046	2356	1428	1368	1780	1717	507	2085	1893	1644	1325	1938	451	313	52	45	51	126	54	59	49	46	54	48	52	46
aPFA0550w_1	PFA0550w::conserved Plasmodium protein, unknown function	2788	4221	4322	971	2513	3421	5009	3686	4211	3730	1562	4210	4553	3750	4349	4957	382	243	2788	4221	4322	971	2513	3421	5009	3686	4211	3730	1562	4210	4553	3750	4349	4957	382	243	54	45	53	118	53	60	49	46	53	46	53	47
aPFB0921c_0	PFB0921c::Plasmodium exported protein, unknown function	4210	6934	5300	1081	3732	6743	6211	6493	5896	6044	1265	5057	5046	5805	5860	7814	1449	431	4210	6934	5300	1081	3732	6743	6211	6493	5896	6044	1265	5057	5046	5805	5860	7814	1449	431	50	45	54	124	51	60	48	47	53	47	52	48
aPFI0805w_2	PFI0805w::conserved Plasmodium protein, unknown function	3264	6261	4147	734	3771	4246	5531	6146	4557	5257	1968	4895	5017	5338	4206	5870	912	673	3264	6261	4147	734	3771	4246	5531	6146	4557	5257	1968	4895	5017	5338	4206	5870	912	673	50	46	54	121	50	61	48	47	52	47	52	48
aPF10_0183_1	PF10_0183::eukaryotic translation initiation factor subunit eIF2A, putative	3699	7860	6086	4170	4111	5652	6453	7316	7770	8724	4619	7110	7990	7742	5809	6316	770	2188	3699	7860	6086	4170	4111	5652	6453	7316	7770	8724	4619	7110	7990	7742	5809	6316	770	2188	50	46	53	118	50	61	47	47	52	46	52	47
aPFL1400c_1	PFL1400c::conserved Plasmodium protein, unknown function	691	888	762	537	795	1154	1100	1021	956	908	205	1014	962	1182	906	900	177	337	691	888	762	537	795	1154	1100	1021	956	908	205	1014	962	1182	906	900	177	337	48	45	50	115	51	59	47	46	50	46	52	46
aPF11_0210_1	PF11_0210::Metal ion channel - Mg2+, Co2+ and Ni2+	271	311	278	134	400	467	403	348	428	350	189	503	512	452	428	476	108	136	271	311	278	134	400	467	403	348	428	350	189	503	512	452	428	476	108	136	47	44	49	115	53	61	47	45	50	46	52	46
aPFI1240c_1	PFI1240c::prolyl-t-RNA synthase, putative	1618	1992	2596	1050	1539	2386	2788	2320	2489	2580	1102	2023	1943	2515	1762	3068	308	981	1618	1992	2596	1050	1539	2386	2788	2320	2489	2580	1102	2023	1943	2515	1762	3068	308	981	48	43	50	113	54	61	46	45	51	46	52	46
aPF11_0271_1	PF11_0271::ThiF family protein, putative	1491	1962	1658	661	1152	2533	1905	1832	2192	1982	659	2313	2376	2312	1955	2804	669	760	1491	1962	1658	661	1152	2533	1905	1832	2192	1982	659	2313	2376	2312	1955	2804	669	760	49	43	48	112	54	60	46	46	51	47	52	46
aPF14_0326_7	PF14_0326::dynein-related AAA-type ATPase	907	1125	1131	266	1054	2431	1943	1778	1406	1566	334	1473	1404	1570	1132	1696	268	211	907	1125	1131	266	1054	2431	1943	1778	1406	1566	334	1473	1404	1570	1132	1696	268	211	47	44	48	109	53	59	47	45	50	47	51	46
aPFD0415c_0	PFD0415c::conserved Plasmodium protein, unknown function	2183	2048	2085	202	1925	3741	3268	2378	2324	1763	412	2292	1413	2561	1688	2648	234	150	2183	2048	2085	202	1925	3741	3268	2378	2324	1763	412	2292	1413	2561	1688	2648	234	150	47	43	49	110	52	58	48	44	48	47	51	46
aPF07_0053_4	PF07_0053::conserved Plasmodium protein, unknown function	1470	1517	1844	400	1115	2011	2035	1363	1808	1428	437	1629	1672	2203	1500	1548	222	241	1470	1517	1844	400	1115	2011	2035	1363	1808	1428	437	1629	1672	2203	1500	1548	222	241	48	44	52	109	52	59	47	45	48	46	51	46
aPF08_0122_2	PF08_0122::conserved Plasmodium protein, unknown function	4510	6271	6296	1404	4926	6340	8363	6191	6991	4999	1992	4955	5866	5371	4699	6993	543	1516	4510	6271	6296	1404	4926	6340	8363	6191	6991	4999	1992	4955	5866	5371	4699	6993	543	1516	45	45	50	114	51	59	47	44	49	46	52	47
aMAL7P1.146_2	MAL7P1.146::conserved Plasmodium membrane protein, unknown function	1671	2139	2365	1631	2277	3277	3370	2852	2585	2865	674	2948	3089	3372	2077	3057	415	380	1671	2139	2365	1631	2277	3277	3370	2852	2585	2865	674	2948	3089	3372	2077	3057	415	380	45	44	48	113	52	59	47	44	48	46	50	45
aPF08_0118_0	PF08_0118::conserved Plasmodium protein, unknown function	483	712	534	195	584	846	757	740	551	533	260	613	512	678	528	639	129	152	483	712	534	195	584	846	757	740	551	533	260	613	512	678	528	639	129	152	46	42	47	113	52	58	48	44	48	45	50	45
aPFD0265w_1	PFD0265w::pre-mRNA splicing factor, putative	7286	8248	10356	6334	8745	11026	14986	10015	11924	10551	4747	10760	9923	13789	9119	16020	970	2196	7286	8248	10356	6334	8745	11026	14986	10015	11924	10551	4747	10760	9923	13789	9119	16020	970	2196	46	42	47	112	52	57	51	43	49	46	50	46
aPFL1675c_0	PFL1675c::CPW-WPC family protein	1315	944	1029	606	865	1527	1123	857	1274	796	443	1186	901	1002	969	1132	206	333	1315	944	1029	606	865	1527	1123	857	1274	796	443	1186	901	1002	969	1132	206	333	47	42	46	115	52	55	50	43	47	45	50	44
aMAL7P1.102_2	MAL7P1.102::conserved Plasmodium protein, unknown function	3220	4773	3478	1706	3795	5977	5336	3385	4672	4548	1682	3347	2977	4796	3744	4952	455	1140	3220	4773	3478	1706	3795	5977	5336	3385	4672	4548	1682	3347	2977	4796	3744	4952	455	1140	45	42	47	116	53	54	50	43	47	45	50	45
aPFB0820c_2	PFB0820c::conserved Plasmodium protein, unknown function	888	1450	1100	165	791	1198	1477	1060	1134	1310	144	833	779	1158	1012	990	152	122	888	1450	1100	165	791	1198	1477	1060	1134	1310	144	833	779	1158	1012	990	152	122	47	43	49	123	53	58	48	47	51	47	51	45
aPFI1780w_1	PFI1780w::Plasmodium exported protein (PHISTc), unknown function	283	508	414	2115	294	756	528	318	417	365	636	405	447	451	399	461	180	865	283	508	414	2115	294	756	528	318	417	365	636	405	447	451	399	461	180	865	48	44	50	120	53	58	49	46	52	48	51	46
aPFE0785c_1	PFE0785c::metabolite-drug transporter, putative	2228	2905	2056	3024	2099	3678	3015	2513	2910	2488	1188	3069	3070	2564	1921	3063	580	366	2228	2905	2056	3024	2099	3678	3015	2513	2910	2488	1188	3069	3070	2564	1921	3063	580	366	52	46	55	131	52	59	49	47	53	47	52	46
aMAL13P1.88_1	MAL13P1.88::conserved Plasmodium protein, unknown function	1293	1242	933	672	1133	1645	1937	1107	1710	983	564	1240	1290	1346	1506	1332	220	1053	1293	1242	933	672	1133	1645	1937	1107	1710	983	564	1240	1290	1346	1506	1332	220	1053	50	45	54	121	51	59	49	47	52	47	53	48
aPFL0840c_1	PFL0840c::conserved Plasmodium protein, unknown function	1573	3131	3090	1284	2254	2131	4466	2798	4076	3744	2772	3150	2964	2481	2828	3834	541	625	1573	3131	3090	1284	2254	2131	4466	2798	4076	3744	2772	3150	2964	2481	2828	3834	541	625	52	48	55	126	50	63	48	48	51	46	54	48
aPF10_0197_0	PF10_0197::conserved Plasmodium protein, unknown function	1665	1734	1430	1914	1150	2699	2193	1256	1920	1476	1375	1665	2167	1519	1542	1533	288	449	1665	1734	1430	1914	1150	2699	2193	1256	1920	1476	1375	1665	2167	1519	1542	1533	288	449	48	45	50	121	52	60	47	46	51	47	52	47
aPF14_0609_0	PF14_0609::conserved Plasmodium protein, unknown function	1030	1170	1194	265	1002	1311	1640	1140	1234	1124	529	1071	1073	899	1121	1119	130	296	1030	1170	1194	265	1002	1311	1640	1140	1234	1124	529	1071	1073	899	1121	1119	130	296	47	44	49	120	53	59	47	46	51	46	51	47
aMAL13P1.169_0	MAL13P1.169::SNARE protein	946	1277	1231	1075	888	1457	1567	1290	1322	1205	575	1530	1623	1700	1066	1604	195	312	946	1277	1231	1075	888	1457	1567	1290	1322	1205	575	1530	1623	1700	1066	1604	195	312	47	43	47	123	52	59	46	45	50	46	51	46
aMAL8P1.94_0	PF08_0081::conserved Plasmodium protein, unknown function	139	186	161	136	124	218	191	192	172	157	95	297	209	281	130	199	80	126	139	186	161	136	124	218	191	192	172	157	95	297	209	281	130	199	80	126	47	43	48	129	52	59	47	46	50	46	50	47
aPF10_0037_1	PF10_0037::conserved Plasmodium protein, unknown function	1403	3203	1974	680	2000	3559	3653	2309	3339	2345	317	2306	1975	3729	3461	3682	463	326	1403	3203	1974	680	2000	3559	3653	2309	3339	2345	317	2306	1975	3729	3461	3682	463	326	48	44	49	114	52	59	48	45	49	47	50	46
aMAL7P1.155_1	MAL7P1.155::Zinc finger, C3HC4 type, putative	3356	4824	4534	1796	2422	2783	5303	3864	5608	3917	1884	6089	3988	6427	5443	4752	482	648	3356	4824	4534	1796	2422	2783	5303	3864	5608	3917	1884	6089	3988	6427	5443	4752	482	648	47	44	50	108	52	60	47	45	50	47	49	46
aPF13_0018_0	PF13_0018::conserved Plasmodium protein, unknown function	1826	2420	2490	1242	1768	2139	3359	2770	3031	2273	1294	2919	2828	3036	2175	4525	301	357	1826	2420	2490	1242	1768	2139	3359	2770	3031	2273	1294	2919	2828	3036	2175	4525	301	357	44	43	51	106	50	59	46	44	51	46	51	46
aPFF1325c_0	PFF1325c::c3h4-type ring finger protein, putative	352	388	417	171	325	527	526	386	403	355	135	358	398	469	352	507	100	131	352	388	417	171	325	527	526	386	403	355	135	358	398	469	352	507	100	131	44	43	49	111	52	57	46	44	49	45	51	45
aPFA0350w_0	PFA0355w::carbon catabolite repressor protein 4, putative	359	327	366	190	433	573	527	395	374	468	100	352	284	582	312	507	121	195	359	327	366	190	433	573	527	395	374	468	100	352	284	582	312	507	121	195	44	42	49	112	52	57	46	43	48	45	50	44
aMAL13P1.221_1	MAL13P1.221::aspartate carbamoyltransferase	422	650	526	168	404	748	717	572	615	500	247	750	562	661	441	691	109	128	422	650	526	168	404	748	717	572	615	500	247	750	562	661	441	691	109	128	45	43	47	114	53	57	47	42	48	45	52	45
aPFL0080c_0	PFL0080c::serine-threonine-protein kinase, Pfnek-3	651	673	599	293	499	855	852	569	746	596	265	717	626	821	545	793	276	181	651	673	599	293	499	855	852	569	746	596	265	717	626	821	545	793	276	181	47	42	46	114	54	55	47	43	48	45	50	44
aPF11_0180_1	PF11_0180::conserved Plasmodium protein, unknown function	7617	10588	8105	5498	6663	12649	11928	8507	11052	9960	1901	10784	10697	12630	8196	10850	2544	1874	7617	10588	8105	5498	6663	12649	11928	8507	11052	9960	1901	10784	10697	12630	8196	10850	2544	1874	48	45	50	121	51	60	48	47	53	48	52	46
aPF10_0084_0	PF10_0084::tubulin beta chain, putative	12918	16851	13025	3604	11309	16281	13916	14757	16126	14074	2245	16008	12791	18894	11215	15688	4590	697	12918	16851	13025	3604	11309	16281	13916	14757	16126	14074	2245	16008	12791	18894	11215	15688	4590	697	49	46	52	112	52	59	50	47	53	48	52	47
aPFI1295c_1	PFI1295c::monocarboxylase transporter, putative	2106	3183	1918	493	2007	2140	2018	2680	3055	2192	658	2974	1846	2002	2488	3312	378	107	2106	3183	1918	493	2007	2140	2018	2680	3055	2192	658	2974	1846	2002	2488	3312	378	107	50	46	54	116	53	58	48	47	52	47	53	46
aPFB0920w_1	PFB0920w::DnaJ protein, putative	3380	4340	3788	1113	2643	5527	4891	3880	3173	4039	821	3988	3081	3609	3767	4174	585	344	3380	4340	3788	1113	2643	5527	4891	3880	3173	4039	821	3988	3081	3609	3767	4174	585	344	51	45	53	122	52	58	48	47	51	47	53	47
aMAL8P1.20_0	MAL8P1.20::conserved Plasmodium protein, unknown function	1313	2363	1816	540	1369	2490	2790	1941	1734	2329	577	2533	2041	1851	2327	2709	340	765	1313	2363	1816	540	1369	2490	2790	1941	1734	2329	577	2533	2041	1851	2327	2709	340	765	50	44	52	122	51	58	48	47	52	47	53	47
aPF08_0088_1	PF08_0088::conserved Plasmodium protein, unknown function	801	1261	1024	386	512	847	1296	1220	810	927	412	1080	1243	1039	903	1681	191	236	801	1261	1024	386	512	847	1296	1220	810	927	412	1080	1243	1039	903	1681	191	236	53	46	54	120	50	60	49	48	52	47	53	46
aPF14_0717_0	PF14_0717::conserved Plasmodium protein, unknown function	2178	2374	2582	2389	1190	3773	2188	2256	2092	2133	1233	2061	2827	2357	2289	2793	424	395	2178	2374	2582	2389	1190	3773	2188	2256	2092	2133	1233	2061	2827	2357	2289	2793	424	395	53	46	55	121	49	60	48	48	51	48	53	46
aPFI0480w_0	PFI0480w::helicase with Zn-finger motif, putative	1578	2054	1813	1022	1386	2706	2929	2323	2704	2434	1117	2235	2753	2568	2619	2469	375	457	1578	2054	1813	1022	1386	2706	2929	2323	2704	2434	1117	2235	2753	2568	2619	2469	375	457	49	47	55	126	50	59	48	48	52	48	53	48
aPF07_0017_1	PF07_0017::phosphoinositide-binding protein, putative	1243	1635	1488	856	1032	2727	1830	1374	2091	1743	777	1672	2024	1705	1175	2126	306	248	1243	1635	1488	856	1032	2727	1830	1374	2091	1743	777	1672	2024	1705	1175	2126	306	248	50	46	56	129	51	60	48	51	51	48	51	48
aMAL13P1.173_0	MAL13P1.173::MSP7-like protein	3041	3917	2973	908	3477	3323	5679	5211	5091	4219	1333	3634	3479	2658	3701	6018	745	654	3041	3917	2973	908	3477	3323	5679	5211	5091	4219	1333	3634	3479	2658	3701	6018	745	654	50	46	51	126	52	59	47	49	51	46	50	47
aPF10_0328_1	PF10_0328::bromodomain protein, putative	1777	2526	2320	657	1551	2680	3674	3740	3057	2383	1303	2834	2727	4027	2124	3860	562	343	1777	2526	2320	657	1551	2680	3674	3740	3057	2383	1303	2834	2727	4027	2124	3860	562	343	49	43	49	132	50	59	47	47	50	45	50	46
aPFL1195w_0	PFL1195w::conserved Plasmodium protein, unknown function	2022	3018	2942	717	2011	2414	3581	3305	2821	2937	1307	3238	3215	2985	1973	4222	485	595	2022	3018	2942	717	2011	2414	3581	3305	2821	2937	1307	3238	3215	2985	1973	4222	485	595	48	45	48	120	51	59	48	47	50	46	50	46
aPFE1485w_0	PFE1485w::conserved Plasmodium protein, unknown function	1495	2073	1987	539	1819	3340	3630	2149	3250	2276	486	2983	2864	3215	3153	2396	412	359	1495	2073	1987	539	1819	3340	3630	2149	3250	2276	486	2983	2864	3215	3153	2396	412	359	49	45	48	115	51	58	47	46	51	48	50	46
aPF10_0352_1	PF10_0352::merozoite surface protein	4142	6178	6042	4337	4236	4711	9000	6610	7281	6544	2656	5930	6773	5282	6952	7986	686	1357	4142	6178	6042	4337	4236	4711	9000	6610	7281	6544	2656	5930	6773	5282	6952	7986	686	1357	49	45	50	108	52	59	47	45	51	47	50	46
aPFC0510w_1	PFC0510w::RING zinc finger protein, putative	1448	1806	1991	621	1356	2145	2424	1921	1883	1856	785	1960	2197	2344	1862	2145	241	403	1448	1806	1991	621	1356	2145	2424	1921	1883	1856	785	1960	2197	2344	1862	2145	241	403	47	44	52	106	52	60	46	44	50	46	51	45
aPFI0750c_1	PFI0750c::conserved Plasmodium protein, unknown function	300	393	406	331	321	462	451	364	332	317	156	455	380	463	355	467	135	207	300	393	406	331	321	462	451	364	332	317	156	455	380	463	355	467	135	207	44	43	49	116	52	56	46	43	48	46	49	45
aMAL7P1.6_0	MAL7P1.6::Plasmodium exported protein (hyp12), unknown function	1863	1661	1920	1254	2187	4198	2905	2190	2032	1992	443	1878	1870	2610	1443	2399	363	551	1863	1661	1920	1254	2187	4198	2905	2190	2032	1992	443	1878	1870	2610	1443	2399	363	551	45	43	47	112	54	56	45	42	48	45	51	45
aPF08_0043_0	PF08_0043::conserved Plasmodium protein, unknown function	1309	1092	1458	655	1010	1719	1896	1286	1380	1306	1013	1856	1504	1830	1205	1396	338	525	1309	1092	1458	655	1010	1719	1896	1286	1380	1306	1013	1856	1504	1830	1205	1396	338	525	47	42	46	111	54	56	46	42	48	45	50	45
aPFD0207c_1	PFD0207c::conserved Plasmodium protein, unknown function	535	422	358	152	506	1072	707	612	706	681	117	605	513	974	439	556	184	111	535	422	358	152	506	1072	707	612	706	681	117	605	513	974	439	556	184	111	46	41	46	105	54	55	46	43	48	46	50	44
aMAL13P1.323_3	MAL13P1.323::conserved Plasmodium protein, unknown function	3235	5034	4078	3898	2851	4191	5421	3608	4645	4473	2756	5899	5978	5582	3834	6297	688	1229	3235	5034	4078	3898	2851	4191	5421	3608	4645	4473	2756	5899	5978	5582	3834	6297	688	1229	48	46	50	112	51	60	48	47	51	48	51	46
aPF11_0240_2	PF11_0240::dynein heavy chain, putative	4659	6199	4083	734	4078	8105	5435	3668	5074	4567	516	4453	4744	4815	3430	6569	1696	858	4659	6199	4083	734	4078	8105	5435	3668	5074	4567	516	4453	4744	4815	3430	6569	1696	858	49	46	52	113	51	59	49	47	52	48	53	46
aPFL0540w_1	PFL0540w::GPI mannosyltransferase I	245	354	255	141	398	495	517	282	288	291	106	817	637	714	289	350	115	165	245	354	255	141	398	495	517	282	288	291	106	817	637	714	289	350	115	165	49	45	52	104	51	58	49	46	53	47	54	46
aPF11_0469_0	PF11_0469::conserved Plasmodium protein, unknown function	3396	4580	3319	861	2752	6416	4682	4418	4401	3880	519	4257	3669	4242	3261	4360	841	246	3396	4580	3319	861	2752	6416	4682	4418	4401	3880	519	4257	3669	4242	3261	4360	841	246	49	45	50	112	52	57	49	46	52	47	52	47
aPFD0520c_0	PFD0520c::conserved Plasmodium protein, unknown function	772	907	779	572	566	1075	896	796	921	832	312	1373	1254	1249	933	870	183	184	772	907	779	572	566	1075	896	796	921	832	312	1373	1254	1249	933	870	183	184	48	44	51	120	51	57	48	46	51	47	52	46
aPF11_0115_0	PF11_0115::conserved Plasmodium protein, unknown function	3483	3644	3006	726	2820	4880	3328	3267	2959	3820	1289	3291	3521	2807	3029	4322	534	192	3483	3644	3006	726	2820	4880	3328	3267	2959	3820	1289	3291	3521	2807	3029	4322	534	192	50	45	53	120	51	58	49	46	51	47	52	46
aPF08_0124_0	PF08_0124::conserved Plasmodium protein, unknown function	777	1058	1108	2881	898	1448	1171	930	1532	1150	639	1537	1421	1243	892	1407	258	615	777	1058	1108	2881	898	1448	1171	930	1532	1150	639	1537	1421	1243	892	1407	258	615	52	46	53	119	49	59	48	47	51	47	53	46
aPF13_0168_1	PF13_0168::CPW-WPC family protein	1683	1613	1819	709	1102	2082	2158	1595	1924	1787	1101	1525	1834	1611	1854	1794	250	310	1683	1613	1819	709	1102	2082	2158	1595	1924	1787	1101	1525	1834	1611	1854	1794	250	310	48	45	53	125	49	58	47	47	50	47	53	46
aPFL1045w_1	PFL1045w::conserved protein, unknown function	893	1270	1974	1363	713	2755	2444	1673	1593	1852	1274	1289	2442	1481	1850	2016	332	623	893	1270	1974	1363	713	2755	2444	1673	1593	1852	1274	1289	2442	1481	1850	2016	332	623	49	45	54	124	51	59	48	49	50	47	50	45
aPF14_0696_0	PF14_0696::conserved Plasmodium protein, unknown function	2655	3696	3062	384	2976	5596	3801	3197	3610	3240	1180	3155	2909	3099	2678	4715	305	295	2655	3696	3062	384	2976	5596	3801	3197	3610	3240	1180	3155	2909	3099	2678	4715	305	295	52	45	51	126	51	59	48	47	50	46	50	47
aPFA0125c_1	PFA0125c::erythrocyte binding antigen-181	6437	9385	10364	10013	7233	6301	13482	8966	9168	8933	6011	9619	10670	9138	8411	13494	667	3290	6437	9385	10364	10013	7233	6301	13482	8966	9168	8933	6011	9619	10670	9138	8411	13494	667	3290	50	45	49	114	52	58	48	45	51	46	51	45
aPF14_0710_6	PF14_0710::conserved Plasmodium membrane protein, unknown function	1834	2010	1711	303	2289	3236	1979	1502	1991	2236	354	1722	1386	2193	1196	2232	492	210	1834	2010	1711	303	2289	3236	1979	1502	1991	2236	354	1722	1386	2193	1196	2232	492	210	49	44	49	118	52	58	48	45	50	48	51	46
aMAL13P1.219_0	MAL13P1.219::conserved Plasmodium protein, unknown function	1021	1345	1261	1192	1037	1536	1766	1397	1441	1169	768	1637	1867	1715	1315	1407	209	303	1021	1345	1261	1192	1037	1536	1766	1397	1441	1169	768	1637	1867	1715	1315	1407	209	303	47	43	49	109	53	58	47	44	49	47	50	45
aPF14_0226_2	PF14_0226::conserved Plasmodium protein, unknown function	2061	2426	2627	1117	2056	3327	3417	3009	2991	3258	1450	2545	2550	2960	2224	3775	452	509	2061	2426	2627	1117	2056	3327	3417	3009	2991	3258	1450	2545	2550	2960	2224	3775	452	509	48	45	48	120	53	59	47	44	48	47	50	45
aPFL0950c_1	PFL0950c::aminophospholipid-transporting P-ATPase	2933	4421	4215	4501	3072	5172	6594	4147	5089	5514	1778	5440	5540	6255	3094	5573	749	1183	2933	4421	4215	4501	3072	5172	6594	4147	5089	5514	1778	5440	5540	6255	3094	5573	749	1183	47	45	48	119	55	55	47	44	49	45	49	45
aPF10_0224_2	PF10_0224::dynein heavy chain, putative	3713	4313	4387	2093	4319	6012	6560	4317	4875	5204	1196	3798	3806	4601	4338	5776	681	802	3713	4313	4387	2093	4319	6012	6560	4317	4875	5204	1196	3798	3806	4601	4338	5776	681	802	47	44	46	111	57	55	47	43	49	45	49	45
aPFI1245c_1	PFI1245c::Protein phosphatase-beta	3120	3393	3634	2741	2920	4546	4539	3883	3753	3171	1289	4133	4416	3469	2973	3858	580	774	3120	3393	3634	2741	2920	4546	4539	3883	3753	3171	1289	4133	4416	3469	2973	3858	580	774	49	43	47	106	56	58	46	43	48	46	49	44
aPFC0440c_3	PFC0440c::DEAD box helicase, putative	4883	5535	4999	5010	4535	6905	7983	3986	6029	6259	3009	6385	6725	7294	5471	7081	1527	853	4883	5535	4999	5010	4535	6905	7983	3986	6029	6259	3009	6385	6725	7294	5471	7081	1527	853	47	45	51	110	51	61	48	47	51	48	51	46
aPF14_0485_1	PF14_0485::conserved Plasmodium protein, unknown function	3956	4669	3542	993	2883	5161	4832	3262	3936	3642	1002	3414	4813	4523	3739	4724	597	394	3956	4669	3542	993	2883	5161	4832	3262	3936	3642	1002	3414	4813	4523	3739	4724	597	394	48	45	52	116	51	60	50	47	52	48	52	46
aPF14_0708_1	PF14_0708::hypothetical protein	2367	2104	1918	302	1884	3653	2817	2221	2868	2604	843	2390	2221	2726	2598	1880	540	303	2367	2104	1918	302	1884	3653	2817	2221	2868	2604	843	2390	2221	2726	2598	1880	540	303	48	45	51	116	51	58	50	46	52	47	52	47
aPFE0570w_6	PFE0570w::RNA pseudouridylate synthase, putative	3621	3967	2741	820	2523	6466	3635	3462	3654	3749	653	3253	2896	3325	3415	3433	667	400	3621	3967	2741	820	2523	6466	3635	3462	3654	3749	653	3253	2896	3325	3415	3433	667	400	49	45	50	117	52	58	50	46	52	48	52	47
aPFD0245c_0	PFD0245c::ATP-dependent RNA helicae-like protein, putative	1943	2540	2137	399	1651	2693	2763	2251	2386	2198	263	2136	2210	2181	2167	2356	306	200	1943	2540	2137	399	1651	2693	2763	2251	2386	2198	263	2136	2210	2181	2167	2356	306	200	48	45	49	125	51	56	49	46	50	48	52	46
aPF13_0292_1	PF13_0292::RAP protein, putative	2670	4435	2909	1013	2481	4317	3727	3397	3216	3340	1264	3533	3343	4156	3532	4566	883	300	2670	4435	2909	1013	2481	4317	3727	3397	3216	3340	1264	3533	3343	4156	3532	4566	883	300	49	46	52	127	51	57	49	45	52	48	52	47
aPF10_0260_0	PF10_0260::conserved Plasmodium protein, unknown function	1600	2626	2270	669	1511	3110	2584	2290	2221	2622	774	2581	2508	2440	670	2732	315	221	1600	2626	2270	669	1511	3110	2584	2290	2221	2622	774	2581	2508	2440	670	2732	315	221	50	46	52	121	49	60	49	45	52	46	52	46
aPFL0415w_0	PFL0415w::mitochondrial ACP precursor	252	276	240	217	223	456	329	305	315	305	185	385	353	412	274	291	122	266	252	276	240	217	223	456	329	305	315	305	185	385	353	412	274	291	122	266	48	43	51	120	49	59	48	45	50	46	51	45
aMAL13P1.52_0	MAL13P1.52::conserved Plasmodium protein, unknown function	513	788	686	202	348	614	866	739	642	591	239	703	630	999	312	758	210	135	513	788	686	202	348	614	866	739	642	591	239	703	630	999	312	758	210	135	51	44	52	119	49	59	47	46	51	47	51	44
aPF14_0735_0	PF14_0735::hypothetical protein	4361	6513	6412	2569	4468	7037	7580	6043	6477	6186	1058	5045	6387	6335	5080	8204	700	715	4361	6513	6412	2569	4468	7037	7580	6043	6477	6186	1058	5045	6387	6335	5080	8204	700	715	52	44	51	116	50	60	48	46	51	47	51	46
aPFE0835w_1	PFE0835w::ubiquitin carboxyl-terminal hydrolase 2, putative	933	1074	1078	476	852	1025	1130	1272	1190	1329	247	1288	1260	1172	818	1023	258	125	933	1074	1078	476	852	1025	1130	1272	1190	1329	247	1288	1260	1172	818	1023	258	125	50	44	47	119	50	59	48	45	49	46	50	45
aPF11_0477_0	PF11_0477::CCAAT-box DNA binding protein subunit B	348	472	493	204	327	488	530	428	456	469	178	454	477	466	312	374	100	191	348	472	493	204	327	488	530	428	456	469	178	454	477	466	312	374	100	191	48	45	49	118	51	59	47	45	49	46	51	45
aPF11_0222_1	PF11_0222::WD domain, G-beta repeat-containing protein	862	1192	1046	844	718	1264	1287	918	1201	968	687	1272	1547	1405	1165	1163	267	458	862	1192	1046	844	718	1264	1287	918	1201	968	687	1272	1547	1405	1165	1163	267	458	47	44	48	119	51	58	47	45	51	47	50	45
aPF11_0246_1	PF11_0246::conserved Plasmodium protein, unknown function	2613	3243	3017	1020	2179	3445	3703	3109	3916	2966	1402	3814	3719	3035	2601	4096	434	636	2613	3243	3017	1020	2179	3445	3703	3109	3916	2966	1402	3814	3719	3035	2601	4096	434	636	47	44	49	116	52	57	47	44	50	48	51	45
aMAL13P1.40_1	MAL13P1.40::proteinase inhibitor, putative	1708	1630	1949	443	1205	2907	2109	2299	2297	1598	555	1719	1553	2251	1731	2064	357	328	1708	1630	1949	443	1205	2907	2109	2299	2297	1598	555	1719	1553	2251	1731	2064	357	328	48	46	50	117	53	57	46	44	50	47	52	44
aPFL2350c_0	PFL2350c::conserved Plasmodium membrane protein, unknown function	616	669	489	234	586	1055	763	766	722	594	157	919	828	1074	538	756	244	194	616	669	489	234	586	1055	763	766	722	594	157	919	828	1074	538	756	244	194	48	47	49	118	51	55	47	44	49	46	50	44
aPF14_0522_0	PF14_0522::conserved Plasmodium protein, unknown function	7371	6295	6307	5503	7171	11800	12029	10487	9410	8692	2842	7724	8529	11384	6520	12944	2784	2537	7371	6295	6307	5503	7171	11800	12029	10487	9410	8692	2842	7724	8529	11384	6520	12944	2784	2537	50	46	48	113	54	56	49	44	49	46	50	45
aMAL7P1.87_0	MAL7P1.87::conserved Plasmodium protein, unknown function	1725	2111	2412	3100	1771	2853	3541	1797	2791	2459	2564	2532	3318	3237	2395	3062	491	1493	1725	2111	2412	3100	1771	2853	3541	1797	2791	2459	2564	2532	3318	3237	2395	3062	491	1493	50	44	47	104	54	58	46	43	50	47	50	44
aPF11_0293_0	PF11_0293::multiprotein bridging factor type 1, putative	2484	2933	4770	454	4148	5150	6465	4533	5055	2954	150	4048	2807	4957	2840	4221	386	226	2484	2933	4770	454	4148	5150	6465	4533	5055	2954	150	4048	2807	4957	2840	4221	386	226	46	43	46	108	55	56	46	43	50	46	50	45
aMAL7P1.161_0	MAL7P1.161::dynein light chain, putative	607	655	543	161	526	519	704	583	684	578	266	779	781	818	654	646	154	143	607	655	543	161	526	519	704	583	684	578	266	779	781	818	654	646	154	143	48	44	51	118	49	58	47	46	51	47	51	46
aPFD0605c_0	PFD0605c::conserved Plasmodium protein, unknown function	929	1654	1169	306	770	1211	927	800	1302	863	297	1235	1239	1088	918	1312	374	397	929	1654	1169	306	770	1211	927	800	1302	863	297	1235	1239	1088	918	1312	374	397	48	44	51	120	49	58	49	47	50	48	51	46
aPF14_0077_0	PF14_0077::plasmepsin 2	961	2391	1951	797	871	2224	1872	1984	1737	2014	705	1972	1949	1932	1344	2268	423	252	961	2391	1951	797	871	2224	1872	1984	1737	2014	705	1972	1949	1932	1344	2268	423	252	48	45	51	119	52	59	50	47	50	47	52	46
aPF10_0126_0	PF10_0126::conserved Plasmodium protein, unknown function	3794	4577	3094	3612	3624	4019	4471	3551	3911	4618	2127	5101	4702	4169	4085	5214	674	1144	3794	4577	3094	3612	3624	4019	4471	3551	3911	4618	2127	5101	4702	4169	4085	5214	674	1144	50	45	52	115	54	58	50	46	51	47	52	46
aPFF1355w_0	PFF1355w::conserved Plasmodium protein, unknown function	1191	1210	954	413	1104	2538	1204	1407	1126	1193	99	1731	1672	2350	1080	1173	470	138	1191	1210	954	413	1104	2538	1204	1407	1126	1193	99	1731	1672	2350	1080	1173	470	138	49	45	52	122	52	57	48	46	51	48	53	47
aPF10_0013_0	PF10_0013::Plasmodium exported protein (hyp12), unknown function	733	895	883	590	766	1216	1122	930	1175	969	580	1330	1085	984	1097	1327	145	134	733	895	883	590	766	1216	1122	930	1175	969	580	1330	1085	984	1097	1327	145	134	51	46	55	134	50	57	48	46	52	48	53	47
aPF11_0313_0	PF11_0313::60S ribosomal protein P0	2757	3080	2748	1223	2483	2287	3135	2869	3305	2822	1291	3024	3150	2784	2496	2498	364	357	2757	3080	2748	1223	2483	2287	3135	2869	3305	2822	1291	3024	3150	2784	2496	2498	364	357	51	46	55	124	49	59	48	46	53	47	52	47
aPF13_0307_0	PF13_0307::conserved Plasmodium protein, unknown function	2452	3147	2851	832	2170	4334	4287	2929	3558	2986	1455	3359	3769	3848	2694	3236	482	618	2452	3147	2851	832	2170	4334	4287	2929	3558	2986	1455	3359	3769	3848	2694	3236	482	618	49	45	51	117	48	58	49	46	50	48	52	47
aMAL8P1.300_0	MAL8P1.300::conserved Plasmodium protein, unknown function	346	331	322	198	337	579	383	358	400	369	152	464	499	544	303	448	166	106	346	331	322	198	337	579	383	358	400	369	152	464	499	544	303	448	166	106	54	47	57	122	50	62	49	47	51	48	53	45
aPFI0135c_1	PFI0135c::serine repeat antigen 9 (SERA-9)	5874	6508	7672	10242	6065	8256	10731	7814	8156	8569	3827	9329	7946	11039	6204	8266	1321	1936	5874	6508	7672	10242	6065	8256	10731	7814	8156	8569	3827	9329	7946	11039	6204	8266	1321	1936	55	45	58	118	51	64	49	48	51	48	52	46
aPFC1065w_0	PFC1065w::conserved Plasmodium protein, unknown function	1386	1480	1404	560	1147	1839	1763	1299	1559	1507	316	1149	1520	1669	809	1515	347	324	1386	1480	1404	560	1147	1839	1763	1299	1559	1507	316	1149	1520	1669	809	1515	347	324	48	43	49	118	51	61	48	46	50	48	51	46
aPFE1130w_0	PFE1130w::conserved protein, unknown function	8554	7815	8468	481	9549	12992	12340	12482	10198	9807	564	9075	10496	13041	9195	8558	4444	452	8554	7815	8468	481	9549	12992	12340	12482	10198	9807	564	9075	10496	13041	9195	8558	4444	452	46	44	47	113	51	59	47	46	50	46	50	46
aMAL8P1.25_0	MAL8P1.25::conserved Plasmodium protein, unknown function	1657	1705	2031	1000	1229	2001	2200	2153	2220	2184	1578	1534	1556	1918	1444	1479	198	520	1657	1705	2031	1000	1229	2001	2200	2153	2220	2184	1578	1534	1556	1918	1444	1479	198	520	46	44	47	117	50	57	47	44	50	46	50	45
aPF14_0598_0	PF14_0598::glyceraldehyde-3-phosphate dehydrogenase	1427	1526	1425	3353	1253	2128	2162	1849	1956	1624	1436	2724	2793	2777	1498	1550	341	660	1427	1526	1425	3353	1253	2128	2162	1849	1956	1624	1436	2724	2793	2777	1498	1550	341	660	48	44	49	112	51	57	47	44	50	46	51	45
aPF00_0003_3	MAL7P1.207::conserved Plasmodium protein, unknown function	3690	4859	4058	14057	5689	11784	12623	4834	11534	5173	5260	8508	12326	9911	2666	11846	2226	5510	3690	4859	4058	14057	5689	11784	12623	4834	11534	5173	5260	8508	12326	9911	2666	11846	2226	5510	50	45	52	115	52	58	47	44	50	47	51	46
aPFF0875w_0	PFF0875w::conserved Plasmodium protein, unknown function	1084	1449	1306	486	1001	1677	1834	1287	1159	1326	544	1088	1006	991	952	1287	157	302	1084	1449	1306	486	1001	1677	1834	1287	1159	1326	544	1088	1006	991	952	1287	157	302	51	45	50	117	51	56	47	43	50	46	50	44
aPFE1530c_1	PFE1530c::XAP-5 DNA binding protein, putative	818	857	860	529	1042	1369	1304	1131	968	984	123	1234	961	1536	876	1475	316	180	818	857	860	529	1042	1369	1304	1131	968	984	123	1234	961	1536	876	1475	316	180	50	43	48	116	51	56	48	43	48	46	50	44
aPF14_0103_0	PF14_0103::conserved Plasmodium protein, unknown function	523	462	511	366	452	858	660	549	602	551	419	642	668	915	465	616	172	300	523	462	511	366	452	858	660	549	602	551	419	642	668	915	465	616	172	300	48	42	47	107	53	58	46	43	49	46	51	44
aPFE1050w_0	PFE1050w::adenosylhomocysteinase(S-adenosyl-L-homocystein e hydrolase)	2577	2826	2974	2654	2370	4059	5162	3566	3510	3635	2072	3487	3339	3833	3236	4573	416	847	2577	2826	2974	2654	2370	4059	5162	3566	3510	3635	2072	3487	3339	3833	3236	4573	416	847	46	42	47	112	53	55	47	43	50	45	50	44
aPF14_0013_0	PF14_0013::DnaJ protein, putative	935	1101	898	821	826	1136	1021	1040	1329	978	668	1711	1676	1379	1044	1220	221	237	935	1101	898	821	826	1136	1021	1040	1329	978	668	1711	1676	1379	1044	1220	221	237	49	44	52	120	49	57	48	48	51	48	52	46
aPF10_0024_1	PF10_0024::Plasmodium exported protein (hyp2), unknown function	1745	2375	1784	484	1450	3012	2487	1626	2246	1857	523	2067	2523	1721	1112	2678	371	471	1745	2375	1784	484	1450	3012	2487	1626	2246	1857	523	2067	2523	1721	1112	2678	371	471	49	45	52	119	50	58	50	47	51	48	51	45
aPF11_0239_1	PF11_0239::calcium-dependent protein kinase, putative	1522	2863	2615	486	1519	2352	2871	2728	1960	2000	1186	2905	2832	2624	1523	3637	424	339	1522	2863	2615	486	1519	2352	2871	2728	1960	2000	1186	2905	2832	2624	1523	3637	424	339	49	45	53	115	51	58	50	48	51	48	52	46
aPFC0810c_0	PFC0810c::conserved Plasmodium protein, unknown function	1317	2003	1559	823	1400	2388	1959	1494	1686	1800	831	1903	1633	1350	1693	1833	379	310	1317	2003	1559	823	1400	2388	1959	1494	1686	1800	831	1903	1633	1350	1693	1833	379	310	53	46	55	116	53	58	49	47	51	47	52	46
aMAL8P1.11_1	MAL8P1.11::conserved Plasmodium membrane protein, unknown function	2082	2436	1923	1020	1591	1807	2432	2035	2271	1876	892	1976	2405	2358	1517	1517	357	1618	2082	2436	1923	1020	1591	1807	2432	2035	2271	1876	892	1976	2405	2358	1517	1517	357	1618	52	45	55	123	52	58	49	47	51	48	52	47
aPFL0620c_0	PFL0620c::glycerol-3-phosphate acyltransferase	7796	8934	9370	2903	6135	9720	6286	9546	12736	9898	2997	9576	11191	9822	7771	9737	1707	1310	7796	8934	9370	2903	6135	9720	6286	9546	12736	9898	2997	9576	11191	9822	7771	9737	1707	1310	52	46	59	124	51	58	48	48	52	50	52	47
aPF08_0047_1	PF08_0047::conserved Plasmodium protein, unknown function	1834	2568	2443	1011	1209	3815	2188	2098	2807	2120	1275	2292	3072	2277	1694	2162	815	269	1834	2568	2443	1011	1209	3815	2188	2098	2807	2120	1275	2292	3072	2277	1694	2162	815	269	50	46	57	117	50	58	48	47	53	49	53	48
aPF07_0088_0	PF07_0088::40S ribosomal protein S5, putative	NA	NA	NA	1629	NA	NA	NA	NA	NA	NA	613	1317	NA	NA	NA	NA	NA	202	NA	NA	NA	1629	NA	NA	NA	NA	NA	NA	613	1317	NA	NA	NA	NA	NA	202	NA	NA	NA	115	NA	NA	NA	NA	NA	NA	52	47
aPF11_0506_0	PF11_0506::Antigen 332, DBL-like protein	4218	5455	4168	2402	4902	7609	7601	4918	7462	6894	2869	5270	5370	6177	4313	5420	909	1213	4218	5455	4168	2402	4902	7609	7601	4918	7462	6894	2869	5270	5370	6177	4313	5420	909	1213	50	47	54	119	50	59	48	47	52	48	53	47
aPFF0105w_0	PFF0105w::MYND finger domain protein	1701	2065	2258	796	1981	3295	2637	2183	2767	2136	688	2477	2142	2794	1647	3147	303	171	1701	2065	2258	796	1981	3295	2637	2183	2767	2136	688	2477	2142	2794	1647	3147	303	171	51	45	53	117	52	62	49	47	52	47	52	47
aPF14_0761_0	PF14_0761::acyl-CoA synthetase, PfACS1a	3998	4159	5331	1881	4705	7768	7221	5720	6153	5737	1056	6714	6559	7084	5004	7011	936	438	3998	4159	5331	1881	4705	7768	7221	5720	6153	5737	1056	6714	6559	7084	5004	7011	936	438	47	44	49	115	52	60	47	46	51	47	51	46
aPF14_0410_1	PF14_0410::conserved Plasmodium protein, unknown function	1736	2117	2235	1065	1853	3154	3184	2225	2307	2166	911	2380	2293	2546	2228	2762	397	621	1736	2117	2235	1065	1853	3154	3184	2225	2307	2166	911	2380	2293	2546	2228	2762	397	621	45	44	48	120	50	59	46	45	50	47	51	46
aPF14_0293_1	PF14_0293::conserved Plasmodium protein, unknown function	3909	2591	3089	256	4053	7230	4875	4433	4439	3505	170	4884	5287	5879	3377	3869	1470	175	3909	2591	3089	256	4053	7230	4875	4433	4439	3505	170	4884	5287	5879	3377	3869	1470	175	46	45	47	117	52	58	47	45	50	47	50	46
aPFB0970c_0	PFB0970c::Plasmodium exported protein, unknown function	2998	2916	3622	1413	2028	3419	3779	3112	3179	3030	1472	2740	2376	2644	2549	2637	346	510	2998	2916	3622	1413	2028	3419	3779	3112	3179	3030	1472	2740	2376	2644	2549	2637	346	510	46	44	47	110	51	56	47	44	49	46	50	45
aMAL13P1.151_3	MAL13P1.151::conserved Plasmodium protein, unknown function	1308	1480	1814	535	1194	1981	2047	1884	1517	1758	450	1858	1536	2353	1396	2175	413	212	1308	1480	1814	535	1194	1981	2047	1884	1517	1758	450	1858	1536	2353	1396	2175	413	212	50	43	51	108	52	57	48	44	50	46	50	45
aPF10_0095_1	PF10_0095::conserved Plasmodium membrane protein, unknown function	1199	1743	1519	1287	1081	1769	1860	1725	1638	1514	803	1981	1537	1994	1136	1896	403	1013	1199	1743	1519	1287	1081	1769	1860	1725	1638	1514	803	1981	1537	1994	1136	1896	403	1013	49	43	48	111	51	55	48	42	48	45	50	45
aMAL13P1.267_0	MAL13P1.267::conserved Plasmodium protein, unknown function	542	467	471	130	466	647	524	518	587	480	169	596	564	684	421	678	149	129	542	467	471	130	466	647	524	518	587	480	169	596	564	684	421	678	149	129	50	43	46	110	50	56	47	43	47	45	50	44
aPF14_0251_0	PF14_0251::Sel4 protein	1734	1370	1452	538	1536	2064	1689	1243	2087	1954	698	1192	1364	1225	1336	1716	469	275	1734	1370	1452	538	1536	2064	1689	1243	2087	1954	698	1192	1364	1225	1336	1716	469	275	50	41	47	110	51	55	46	43	47	45	51	44
aPFL1310c_1	PFL1310c::DNA helicase 60	1815	1977	2102	505	1461	2839	2859	2272	2446	2369	689	2690	2157	2516	1521	2435	358	184	1815	1977	2102	505	1461	2839	2859	2272	2446	2369	689	2690	2157	2516	1521	2435	358	184	47	42	48	113	52	55	48	43	48	46	50	45
aPFF1510w_1	PFF1510w::Plasmodium exported protein (PHISTb), unknown function	2729	5312	4712	985	3842	5758	6094	4738	5888	4969	2173	6692	5737	5731	6028	7301	712	1095	2729	5312	4712	985	3842	5758	6094	4738	5888	4969	2173	6692	5737	5731	6028	7301	712	1095	51	46	54	126	50	58	47	51	51	49	54	47
aMAL13P1.190_0	MAL13P1.190::proteasome regulatory component, putative	1472	1328	1282	329	1408	2402	1794	1809	1874	1670	422	1669	1947	1775	1301	1743	789	NA	1472	1328	1282	329	1408	2402	1794	1809	1874	1670	422	1669	1947	1775	1301	1743	789	NA	51	46	54	135	51	59	50	48	50	48	53	46
aPF11_0432_0	PF11_0432::conserved Plasmodium protein, unknown function	3743	5017	3595	1403	3149	5828	4689	4198	5183	3778	1469	4721	6377	6534	4740	6548	1537	453	3743	5017	3595	1403	3149	5828	4689	4198	5183	3778	1469	4721	6377	6534	4740	6548	1537	453	52	47	53	123	52	58	50	47	50	48	52	47
aPF13_0163_0	PF13_0163::conserved Plasmodium protein, unknown function	1320	1796	1520	517	1283	2422	2417	1890	2291	1769	928	2453	2518	2032	1808	1873	290	174	1320	1796	1520	517	1283	2422	2417	1890	2291	1769	928	2453	2518	2032	1808	1873	290	174	51	45	54	121	53	57	49	47	52	48	52	48
aMAL13P1.40_0	MAL13P1.40::proteinase inhibitor, putative	2251	3785	3237	936	1533	5603	5093	2663	5144	4136	1425	5217	3817	3804	2057	3770	606	530	2251	3785	3237	936	1533	5603	5093	2663	5144	4136	1425	5217	3817	3804	2057	3770	606	530	52	46	57	119	52	59	48	48	53	49	52	48
aPF14_0447_1	PF14_0447::glutaminyl-peptide cyclotransferase	1135	1101	1128	654	800	1823	1827	1583	1246	1033	NA	2021	1993	1820	811	1364	453	325	1135	1101	1128	654	800	1823	1827	1583	1246	1033	NA	2021	1993	1820	811	1364	453	325	51	46	52	111	50	60	48	47	51	49	NA	47
aPFE1135w_0	PFE1135w::iron-sulfur assembly protein, putative	632	689	682	377	632	927	817	669	888	710	503	735	652	801	638	667	196	812	632	689	682	377	632	927	817	669	888	710	503	735	652	801	638	667	196	812	47	45	50	109	48	58	48	45	50	48	52	46
aPF11_0297_0	PF11_0297::NOT family protein, putative	1600	1933	2228	709	1791	4906	2827	2867	2930	2334	976	2797	2397	2353	2796	2685	558	284	1600	1933	2228	709	1791	4906	2827	2867	2930	2334	976	2797	2397	2353	2796	2685	558	284	50	47	49	122	50	59	47	47	50	47	54	48
aPF13_0242_0	PF13_0242::isocitrate dehydrogenase (NADP), mitochondrial precursor	1903	2421	1996	915	1926	3502	2255	1890	2003	2455	434	2462	2000	2626	1760	1865	561	269	1903	2421	1996	915	1926	3502	2255	1890	2003	2455	434	2462	2000	2626	1760	1865	561	269	51	48	49	120	51	59	47	47	49	48	53	48
aPFB0400w_2	PFB0400w::transmission-blocking target antigen s230 paralog	845	844	819	441	621	948	854	756	1160	745	385	1115	696	1251	867	955	335	331	845	844	819	441	621	948	854	756	1160	745	385	1115	696	1251	867	955	335	331	47	47	49	119	50	58	47	45	50	48	51	45
aPFI1050c_0	PFI1050c::Fe-S-cluster redox enzyme, putative	412	459	560	503	385	676	724	584	602	520	470	712	604	767	551	664	137	293	412	459	560	503	385	676	724	584	602	520	470	712	604	767	551	664	137	293	46	46	47	134	50	56	46	45	49	47	51	46
aPFL1125w_1	PFL1125w::phospholipid-transporting ATPase, putative	1684	1438	1169	573	1599	4328	2027	1911	2159	2078	392	2013	1645	2705	1440	2019	787	243	1684	1438	1169	573	1599	4328	2027	1911	2159	2078	392	2013	1645	2705	1440	2019	787	243	49	47	48	132	52	57	47	46	50	47	51	46
aPFL2115c_1	PFL2115c::glucose inhibited division protein A homologue, putative	1578	1989	2029	2259	2049	3220	3223	2694	2530	2534	1606	2988	2593	3528	2073	2430	513	548	1578	1989	2029	2259	2049	3220	3223	2694	2530	2534	1606	2988	2593	3528	2073	2430	513	548	48	45	47	110	51	56	47	44	49	47	50	46
aPF11_0252_0	PF11_0252::neutral-sphingomyelinase activation factor protein, putative	2095	1852	2296	1649	1514	1612	2235	2104	2388	1905	1603	2308	1736	1945	1737	1846	374	723	2095	1852	2296	1649	1514	1612	2235	2104	2388	1905	1603	2308	1736	1945	1737	1846	374	723	51	44	47	104	52	58	46	44	49	47	51	45
aPFD0170c_1	PFD0170c::conserved Plasmodium protein, unknown function	1997	2015	2779	508	2319	3583	3429	2771	3473	3206	327	2673	3088	4114	2427	3356	567	480	1997	2015	2779	508	2319	3583	3429	2771	3473	3206	327	2673	3088	4114	2427	3356	567	480	51	44	48	109	52	57	48	44	49	46	50	44
aPFE0980c_3	PFE0980c::CCR4	994	1115	1288	386	795	1243	1482	1253	1208	1253	465	1433	1039	1378	891	1254	205	207	994	1115	1288	386	795	1243	1482	1253	1208	1253	465	1433	1039	1378	891	1254	205	207	47	44	46	114	51	54	48	44	48	46	50	44
aPF10_0292_1	PF10_0292::conserved Plasmodium protein, unknown function	5669	4915	6163	1393	6024	9427	8148	7068	6301	7021	1042	7871	5956	9398	5695	7689	1981	897	5669	4915	6163	1393	6024	9427	8148	7068	6301	7021	1042	7871	5956	9398	5695	7689	1981	897	47	44	46	110	51	56	47	44	48	46	49	44
aMAL13P1.339_0	MAL13P1.339::conserved Plasmodium protein, unknown function	667	931	1069	522	584	910	1153	859	972	1544	408	757	736	912	628	874	168	244	667	931	1069	522	584	910	1153	859	972	1544	408	757	736	912	628	874	168	244	48	44	48	109	50	55	47	43	48	46	50	45
aPF11_0481_4	PF11_0481::Tubulin-tyrosine ligase family, putative	4848	5157	5082	987	4788	7047	6515	5837	6908	5002	326	6712	8347	6495	4581	6618	1517	144	4848	5157	5082	987	4788	7047	6515	5837	6908	5002	326	6712	8347	6495	4581	6618	1517	144	48	48	53	139	52	59	49	49	51	49	53	48
aPFC0390w_0	PFC0390w::N2227-like protein, putative	7208	8510	7363	1701	4852	8358	8565	6699	8904	6858	1152	8169	7407	7648	7295	14230	2193	1477	7208	8510	7363	1701	4852	8358	8565	6699	8904	6858	1152	8169	7407	7648	7295	14230	2193	1477	48	49	53	154	52	59	50	48	52	49	51	49
aPF14_0637_2	PF14_0637::rhoptry protein, putative	608	863	573	402	528	1587	821	804	724	630	282	1120	755	1197	612	1060	426	160	608	863	573	402	528	1587	821	804	724	630	282	1120	755	1197	612	1060	426	160	49	48	51	130	53	58	50	47	50	48	52	48
aMAL13P1.45_1	MAL13P1.45::U4-U6 small nuclear ribonuclear protein, putative	2132	2267	2082	2385	1773	2971	2832	2146	2798	2157	1579	3472	3489	2829	2359	2195	438	346	2132	2267	2082	2385	1773	2971	2832	2146	2798	2157	1579	3472	3489	2829	2359	2195	438	346	48	47	52	115	52	57	50	47	51	49	51	48
aPF14_0407_0	PF14_0407::guanine-nucleotide-exchange-factor, putative	299	386	437	237	290	512	564	511	654	385	266	607	598	515	273	583	125	144	299	386	437	237	290	512	564	511	654	385	266	607	598	515	273	583	125	144	49	46	55	112	52	59	48	47	52	49	52	48
aPF08_0017_0	PF08_0017::conserved Plasmodium protein, unknown function	1729	1746	2079	1121	1785	2886	2371	1434	2642	2040	1435	2405	2611	2206	1014	2191	485	249	1729	1746	2079	1121	1785	2886	2371	1434	2642	2040	1435	2405	2611	2206	1014	2191	485	249	49	46	53	122	51	59	49	47	51	48	52	47
aPFI1180w_0	PFI1180w::patatin-like phospholipase, putative	2052	2028	2407	2149	1854	3332	3646	2941	3408	2771	2407	3159	3607	3672	2467	3075	438	688	2052	2028	2407	2149	1854	3332	3646	2941	3408	2771	2407	3159	3607	3672	2467	3075	438	688	47	46	50	121	49	57	47	46	49	48	52	46
aPF11_0057_0	PF11_0057::conserved Plasmodium protein, unknown function	2161	2729	2665	632	2305	3229	3623	2783	3249	2423	927	2812	2432	3318	2274	3216	351	487	2161	2729	2665	632	2305	3229	3623	2783	3249	2423	927	2812	2432	3318	2274	3216	351	487	50	48	48	123	49	59	46	46	50	47	52	47
aPFF1445c_1	PFF1445c::cullin-like protein, putative	718	1018	693	411	632	1192	834	898	677	842	374	868	684	773	677	1150	201	184	718	1018	693	411	632	1192	834	898	677	842	374	868	684	773	677	1150	201	184	51	49	47	115	51	59	47	46	50	48	52	46
aMAL13P1.370_0	MAL13P1.370::conserved Plasmodium membrane protein, unknown function	1226	1842	1504	480	1711	2467	2437	1611	2093	1503	627	2038	1829	2340	1539	2146	533	492	1226	1842	1504	480	1711	2467	2437	1611	2093	1503	627	2038	1829	2340	1539	2146	533	492	48	47	48	116	51	56	47	45	49	47	51	46
aPFD0235c_0	PFD0235c::conserved Plasmodium protein, unknown function	2021	4334	2524	1550	1829	3668	3659	3453	2945	3423	1241	2547	2497	2904	1890	4183	669	430	2021	4334	2524	1550	1829	3668	3659	3453	2945	3423	1241	2547	2497	2904	1890	4183	669	430	48	46	47	122	50	56	47	44	49	46	51	46
aPF14_0043_1	PF14_0788::adenylyl cyclase 1, putative	1279	1636	2193	294	1529	2725	2910	1524	2261	1472	236	1909	2345	2463	1004	1379	403	230	1279	1636	2193	294	1529	2725	2910	1524	2261	1472	236	1909	2345	2463	1004	1379	403	230	50	46	47	110	52	57	47	44	49	48	51	48
aPF10_0045_1	PF10_0045::conserved Plasmodium membrane protein, unknown function	3566	4285	4720	1765	4077	6525	6708	5654	5584	4821	2294	5438	4889	6050	3617	4635	887	511	3566	4285	4720	1765	4077	6525	6708	5654	5584	4821	2294	5438	4889	6050	3617	4635	887	511	49	45	47	104	51	56	47	45	50	47	50	47
aPFL0330c_2	PFL0330c::DNA-directed RNA polymerase III subunit, putative	2512	2951	3143	422	2623	5061	3593	3280	3206	2867	690	2974	2783	4531	2208	3448	807	342	2512	2951	3143	422	2623	5061	3593	3280	3206	2867	690	2974	2783	4531	2208	3448	807	342	52	46	47	104	51	59	46	44	50	47	50	46
aMAL7P1.91_0	MAL7P1.91::exported serine-threonine protein kinase	1538	1552	1345	624	1426	2558	1589	1864	1810	1783	550	2105	1874	3148	1367	1905	578	159	1538	1552	1345	624	1426	2558	1589	1864	1810	1783	550	2105	1874	3148	1367	1905	578	159	52	45	47	110	53	59	47	43	50	47	50	45
aPFL1760w_1	PFL1760w::conserved Plasmodium protein, unknown function	2779	3026	3311	1031	2456	3318	4468	3341	3496	3128	976	3244	3061	3965	2125	3162	592	382	2779	3026	3311	1031	2456	3318	4468	3341	3496	3128	976	3244	3061	3965	2125	3162	592	382	47	45	47	107	53	55	47	44	49	46	49	44
aPFE0690c_0	PFE0690c::PfRab1a	4497	5014	4965	1696	5378	7071	6270	5181	5544	5431	1718	5035	4163	5531	4287	5507	1599	365	4497	5014	4965	1696	5378	7071	6270	5181	5544	5431	1718	5035	4163	5531	4287	5507	1599	365	46	46	46	103	53	56	47	44	49	47	49	45
aPF10_0246_0	PF10_0246::conserved Plasmodium protein, unknown function	1389	1554	1939	510	1219	2174	2461	1819	1825	1896	1049	2015	1711	2344	1517	1912	595	596	1389	1554	1939	510	1219	2174	2461	1819	1825	1896	1049	2015	1711	2344	1517	1912	595	596	46	45	48	108	49	55	46	43	49	46	50	44
aPFF0220w_1	PFF0220w::conserved Plasmodium protein, unknown function	4784	5683	4845	1814	4452	8590	6885	5146	6781	5440	2845	7012	7223	6209	5719	6880	1269	1409	4784	5683	4845	1814	4452	8590	6885	5146	6781	5440	2845	7012	7223	6209	5719	6880	1269	1409	50	46	53	120	52	58	48	48	51	49	52	47
aPFL0110c_0	PFL0110c::mitochondrial phosphate carrier protein, PfmpC	6665	7065	8035	2327	4002	9273	10734	8184	8074	8096	3047	8729	9355	7594	6930	10163	2535	799	6665	7065	8035	2327	4002	9273	10734	8184	8074	8096	3047	8729	9355	7594	6930	10163	2535	799	49	48	53	126	53	59	48	48	53	49	51	48
aMAL13P1.75_0	MAL13P1.75::conserved Plasmodium protein, unknown function	1609	2054	1943	667	1483	3287	2235	2270	2612	2605	1159	2660	2432	2690	2436	2586	410	362	1609	2054	1943	667	1483	3287	2235	2270	2612	2605	1159	2660	2432	2690	2436	2586	410	362	49	47	52	118	53	58	48	48	52	49	51	48
aMAL13P1.324_0	MAL13P1.324::aldo-keto reductase, putative	831	1009	1051	163	721	1167	875	1018	1060	801	95	935	997	800	898	1013	151	94	831	1009	1051	163	721	1167	875	1018	1060	801	95	935	997	800	898	1013	151	94	49	46	51	110	52	57	48	47	53	49	51	48
aMAL7P1.107_0	MAL7P1.107::conserved Plasmodium protein, unknown function	1237	1340	1744	384	1235	1000	1396	1351	1921	1333	539	1978	1483	1142	1277	1613	257	224	1237	1340	1744	384	1235	1000	1396	1351	1921	1333	539	1978	1483	1142	1277	1613	257	224	51	46	54	115	53	58	48	48	53	49	52	48
aPF13_0065_1	PF13_0065::vacuolar ATP synthase, catalytic subunit a	1633	1873	2208	2269	1287	2500	2516	2440	3450	2656	1553	3605	3271	3519	2495	3130	677	1222	1633	1873	2208	2269	1287	2500	2516	2440	3450	2656	1553	3605	3271	3519	2495	3130	677	1222	52	46	56	123	52	61	48	48	52	49	53	48
aPFL2325c_0	PFL2325c::P. falciparum homologue of Drosophila nmda1 protein, putative	13557	16676	18605	4625	13046	20563	18303	16672	21479	17002	3908	13625	17295	15944	14786	17869	6166	1456	13557	16676	18605	4625	13046	20563	18303	16672	21479	17002	3908	13625	17295	15944	14786	17869	6166	1456	51	47	52	124	50	60	48	48	51	49	52	48
aPFA0210c_0	PFA0210c::conserved Plasmodium protein, unknown function	1921	3493	2975	697	2402	2773	3073	3222	2762	2168	310	3036	2227	3111	1853	2577	333	135	1921	3493	2975	697	2402	2773	3073	3222	2762	2168	310	3036	2227	3111	1853	2577	333	135	49	47	49	121	49	58	48	46	50	47	50	47
aMAL7P1.84_0	MAL7P1.84::conserved Plasmodium protein, unknown function	2205	2754	3142	1281	1927	3558	3199	2492	2944	3023	567	2293	2159	3666	1976	3065	733	897	2205	2754	3142	1281	1927	3558	3199	2492	2944	3023	567	2293	2159	3666	1976	3065	733	897	48	45	49	108	50	57	47	45	50	48	51	46
aPF11_0283_0	PF11_0283::conserved Plasmodium protein, unknown function	118	116	126	137	109	163	138	158	160	152	64	156	113	143	111	152	77	88	118	116	126	137	109	163	138	158	160	152	64	156	113	143	111	152	77	88	48	46	47	112	50	56	46	44	49	47	51	46
aPF07_0037_4	PF07_0037::Cg2 protein	1736	1791	1387	206	1205	2362	1922	1958	2355	2401	151	1759	1589	2569	1210	1688	397	130	1736	1791	1387	206	1205	2362	1922	1958	2355	2401	151	1759	1589	2569	1210	1688	397	130	48	46	47	108	50	58	47	44	49	48	51	46
aPF11_0025_0	PF11_0025::Pfmc-2TM Maurers cleft two transmembrane protein	316	332	281	123	271	519	345	321	341	276	88	241	293	400	201	481	258	131	316	332	281	123	271	519	345	321	341	276	88	241	293	400	201	481	258	131	50	46	48	103	51	57	47	45	50	47	50	45
aPF10_0343_1	PF10_0343::S-antigen	525	447	577	339	482	1084	760	5115	6881	6743	1310	671	583	762	565	693	371	254	525	447	577	339	482	1084	760	5115	6881	6743	1310	671	583	762	565	693	371	254	55	47	50	112	54	57	47	45	50	47	50	46
aPFI0505c_1	PFI0505c::selenide water dikinase, putative	1680	2162	3003	1655	2473	2108	2634	1750	2200	3140	845	4648	3048	3183	2645	3458	499	317	1680	2162	3003	1655	2473	2108	2634	1750	2200	3140	845	4648	3048	3183	2645	3458	499	317	57	47	51	111	55	58	47	45	50	47	50	45
aPFL1280w_2	PFL1280w::RAP protein, putative	3569	4342	5130	1668	3631	7817	6624	3841	5255	5149	2248	5582	3416	7101	4198	5665	1501	1358	3569	4342	5130	1668	3631	7817	6624	3841	5255	5149	2248	5582	3416	7101	4198	5665	1501	1358	49	47	48	112	53	54	48	44	50	47	49	44
aMAL7P1.138_0	MAL7P1.138::conserved Plasmodium membrane protein, unknown function	2742	3027	3158	334	2516	3344	3510	2893	3491	2861	148	2612	2370	2911	2081	2942	637	247	2742	3027	3158	334	2516	3344	3510	2893	3491	2861	148	2612	2370	2911	2081	2942	637	247	47	45	47	106	52	55	46	44	49	47	49	44
aPF13_0222_1	PF13_0222::RNA lariat debranching enzyme, putative	923	1159	1371	270	861	1263	1676	1138	1350	1321	284	1289	1520	1261	902	1552	520	156	923	1159	1371	270	861	1263	1676	1138	1350	1321	284	1289	1520	1261	902	1552	520	156	49	43	47	108	50	55	47	43	49	46	49	44
aPF14_0232_0	PF14_0232::conserved Plasmodium protein, unknown function	2023	2584	2722	882	1691	1971	2812	2134	2539	1810	693	3094	3803	2906	1944	2941	663	195	2023	2584	2722	882	1691	1971	2812	2134	2539	1810	693	3094	3803	2906	1944	2941	663	195	48	43	48	111	51	54	48	43	48	47	50	45
aMAL13P1.301_2	MAL13P1.301::guanylyl cyclase	1419	1284	1190	1266	1225	2268	2031	1519	2011	1541	1016	2077	1822	1502	1814	1730	352	1015	1419	1284	1190	1266	1225	2268	2031	1519	2011	1541	1016	2077	1822	1502	1814	1730	352	1015	49	44	52	109	51	57	46	46	51	47	50	46
aPFF1345w_1	PFF1345w::transportin	1548	2169	1890	361	1905	3501	3154	1544	1931	2178	510	2114	2578	2385	2018	2633	566	161	1548	2169	1890	361	1905	3501	3154	1544	1931	2178	510	2114	2578	2385	2018	2633	566	161	50	46	53	112	53	58	46	47	52	50	51	48
aPFC0615w_0	PFC0615w::conserved Plasmodium protein, unknown function	677	649	649	465	442	751	852	661	691	597	350	919	977	569	621	756	174	186	677	649	649	465	442	751	852	661	691	597	350	919	977	569	621	756	174	186	50	46	52	113	53	58	46	47	52	49	51	49
aPFL0195w_0	PFL0195w::conserved Plasmodium protein, unknown function	742	802	780	250	790	1239	1063	877	811	748	174	1197	1146	1072	946	825	185	291	742	802	780	250	790	1239	1063	877	811	748	174	1197	1146	1072	946	825	185	291	51	45	51	112	52	57	46	46	52	47	51	48
aPFA0280w_0	PFA0280w::asparagine-rich antigen Pfa35-2	1992	2198	2151	1410	1881	3347	2424	2433	2253	2639	803	3285	2993	3246	2582	3113	928	199	1992	2198	2151	1410	1881	3347	2424	2433	2253	2639	803	3285	2993	3246	2582	3113	928	199	54	45	54	117	52	57	47	47	53	49	52	47
aPFD0185c_0	PFD0185c::conserved Plasmodium protein, unknown function	5370	5194	6286	2848	4910	8185	6547	6186	7460	4808	1808	8089	8091	5845	4295	8143	2178	571	5370	5194	6286	2848	4910	8185	6547	6186	7460	4808	1808	8089	8091	5845	4295	8143	2178	571	58	46	55	124	54	61	48	49	54	50	53	48
aPF08_0018_0	PF08_0018::translation initiation factor-like protein	1405	1724	1801	847	1393	2514	2123	1743	1859	1613	998	2110	2295	2272	1474	2407	556	353	1405	1724	1801	847	1393	2514	2123	1743	1859	1613	998	2110	2295	2272	1474	2407	556	353	57	47	54	128	51	62	48	48	52	49	54	49
aPFF1480w_0	PFF1480w::microtubule-associated protein ytm1 homologue, putative	1067	919	1036	193	1158	1880	1282	1156	1163	1046	74	822	696	1477	787	1142	212	154	1067	919	1036	193	1158	1880	1282	1156	1163	1046	74	822	696	1477	787	1142	212	154	50	46	50	135	50	59	48	46	50	47	52	48
aPFB0150c_3	PFB0150c::protein kinase, putative	5152	5370	6150	1219	5449	7935	7774	6066	7130	7696	439	6669	4134	7707	5399	8253	1027	1013	5152	5370	6150	1219	5449	7935	7774	6066	7130	7696	439	6669	4134	7707	5399	8253	1027	1013	48	46	48	115	53	58	50	46	53	49	50	48
aPF10_0078_3	PF10_0078::histone deacetylase, putative	1729	2841	2852	413	2080	3534	4151	2527	2522	3193	633	1885	2274	2561	1984	2815	673	206	1729	2841	2852	413	2080	3534	4151	2527	2522	3193	633	1885	2274	2561	1984	2815	673	206	50	45	48	111	54	57	48	45	51	50	50	47
aPFF0135w_1	PFF0135w::conserved Plasmodium protein, unknown function	820	1432	1363	298	734	1211	1625	1042	1238	1138	298	1132	905	2065	850	1355	232	135	820	1432	1363	298	734	1211	1625	1042	1238	1138	298	1132	905	2065	850	1355	232	135	49	45	47	110	50	57	45	44	49	49	50	45
aPFB0580w_0	PFB0580w::multidrug efflux pump, putative	2802	2950	3691	2094	3337	5136	5001	4290	3628	3695	882	3595	3237	3531	2974	3682	1374	636	2802	2950	3691	2094	3337	5136	5001	4290	3628	3695	882	3595	3237	3531	2974	3682	1374	636	51	47	48	108	50	56	46	45	49	48	50	45
aPF13_0184_1	PF13_0184::conserved Plasmodium protein, unknown function	943	1470	1326	854	967	1576	1699	1158	1383	1913	892	1712	1690	2227	1429	1329	254	230	943	1470	1326	854	967	1576	1699	1158	1383	1913	892	1712	1690	2227	1429	1329	254	230	51	47	48	103	51	56	46	44	49	48	51	45
aPFI1175c_0	PFI1175c::RNA-binding protein, putative	818	770	908	225	620	975	933	755	816	735	372	1017	614	757	615	744	158	256	818	770	908	225	620	975	933	755	816	735	372	1017	614	757	615	744	158	256	55	46	49	108	59	56	46	43	50	48	50	46
aPFL1005c_0	PFL1005c::chromodomain protein	3081	4191	3998	4339	2734	6057	6109	4442	4432	3851	2003	4174	3246	4364	3633	5344	806	514	3081	4191	3998	4339	2734	6057	6109	4442	4432	3851	2003	4174	3246	4364	3633	5344	806	514	55	47	50	108	59	57	48	45	51	48	51	45
aPF11_0371_3	PF11_0371::conserved Plasmodium protein, unknown function	4280	6278	7209	3128	4533	8580	9314	6243	7624	7455	2979	6925	5106	9325	5134	8442	908	991	4280	6278	7209	3128	4533	8580	9314	6243	7624	7455	2979	6925	5106	9325	5134	8442	908	991	50	47	49	110	54	56	49	43	50	48	50	45
aMAL7P1.89_0	MAL7P1.89::Dynein heavy chain, putative	2543	1913	1942	1196	1377	2288	2328	1967	2370	1808	983	2686	2119	2661	2364	2953	1641	454	2543	1913	1942	1196	1377	2288	2328	1967	2370	1808	983	2686	2119	2661	2364	2953	1641	454	51	42	47	109	52	54	47	43	48	46	50	44
aPF14_0749_0	PF14_0749::acyl CoA binding protein	1831	1786	1837	216	1752	2501	2317	1525	1718	1568	499	1902	1583	1991	1318	2231	550	190	1831	1786	1837	216	1752	2501	2317	1525	1718	1568	499	1902	1583	1991	1318	2231	550	190	48	43	49	112	51	54	49	43	48	48	50	45
aPFL0555c_2	PFL0555c::conserved Plasmodium protein, unknown function	800	1013	812	145	482	1298	1025	938	828	831	134	900	1030	777	695	885	268	83	800	1013	812	145	482	1298	1025	938	828	831	134	900	1030	777	695	885	268	83	47	44	52	115	51	57	46	45	50	47	51	47
aPFF0610c_0	PFF0610c::PP-loop family protein, putative	1937	3068	2659	1170	1497	2097	3632	2838	2575	2792	1095	2546	2848	2633	2464	2827	667	172	1937	3068	2659	1170	1497	2097	3632	2838	2575	2792	1095	2546	2848	2633	2464	2827	667	172	50	45	51	117	53	57	46	46	52	48	52	47
aMAL13P1.262_1	MAL13P1.262::conserved Plasmodium protein, unknown function	1007	1560	1432	724	892	1385	1774	1209	1872	1078	819	1831	1867	1476	2103	1899	448	786	1007	1560	1432	724	892	1385	1774	1209	1872	1078	819	1831	1867	1476	2103	1899	448	786	51	45	53	117	53	59	46	46	52	49	53	48
aPF11_0171_1	PF11_0171::conserved Plasmodium protein, unknown function	980	1434	1657	794	1325	1242	1323	1841	1930	1538	812	2128	2113	1879	1550	1907	422	423	980	1434	1657	794	1325	1242	1323	1841	1930	1538	812	2128	2113	1879	1550	1907	422	423	53	45	53	111	52	59	47	46	53	49	51	48
aMAL7P1.92_2	MAL7P1.92::cysteine repeat modular protein 2	1627	2409	1753	607	1809	2932	2644	2203	2282	1779	388	2008	2469	2259	1785	2734	794	426	1627	2409	1753	607	1809	2932	2644	2203	2282	1779	388	2008	2469	2259	1785	2734	794	426	53	45	54	111	52	58	47	46	53	49	51	48
aPFF1440w_3	PFF1440w::SET-domain protein, putative	1932	2991	3015	3465	1958	3718	4249	3359	3122	3255	2589	4627	2948	3669	3227	4820	457	828	1932	2991	3015	3465	1958	3718	4249	3359	3122	3255	2589	4627	2948	3669	3227	4820	457	828	56	45	54	119	53	60	47	48	53	48	52	47
aPF13_0258_1	PF13_0258::Ser-Thr protein kinase	2205	2425	3353	2245	1577	2565	4125	2894	3176	2918	1196	3242	2878	2651	1961	3712	828	1565	2205	2425	3353	2245	1577	2565	4125	2894	3176	2918	1196	3242	2878	2651	1961	3712	828	1565	57	46	54	124	51	61	46	49	50	48	52	47
aPFI1085w_2	PFI1085w::ubiquitin-like protein, putative	3607	5432	4902	3600	4461	6797	8515	4218	5559	7020	1641	6522	5786	6669	4529	6568	1673	1071	3607	5432	4902	3600	4461	6797	8515	4218	5559	7020	1641	6522	5786	6669	4529	6568	1673	1071	52	47	49	114	53	57	48	47	52	50	51	49
aPF14_0136_1	PF14_0136::diphthamide biosynthesis protein, putative	3039	4897	3467	1556	2917	4141	5172	3681	4004	4170	1111	4958	2907	5132	3430	5439	1381	603	3039	4897	3467	1556	2917	4141	5172	3681	4004	4170	1111	4958	2907	5132	3430	5439	1381	603	59	48	48	110	56	57	48	46	51	51	50	47
aMAL7P1.92_1	MAL7P1.92::cysteine repeat modular protein 2	2296	2080	2108	215	1354	3163	2171	1670	1723	2187	257	1662	1298	1832	1306	2149	258	125	2296	2080	2108	215	1354	3163	2171	1670	1723	2187	257	1662	1298	1832	1306	2149	258	125	59	45	46	108	52	57	47	45	49	49	50	46
aMAL13P1.41_2	MAL13P1.41::conserved Plasmodium protein, unknown function	1621	1866	2430	752	2013	5028	3446	1942	2071	2514	656	2562	2031	2424	1612	2868	600	373	1621	1866	2430	752	2013	5028	3446	1942	2071	2514	656	2562	2031	2424	1612	2868	600	373	61	47	47	109	52	56	47	45	50	49	49	47
aPF11_0142_0	PF11_0142::ubiquitin domain containing protein	1351	1360	1756	3498	1635	2377	1966	1481	2233	1751	1617	2272	2493	2327	1348	2528	407	677	1351	1360	1756	3498	1635	2377	1966	1481	2233	1751	1617	2272	2493	2327	1348	2528	407	677	59	46	48	110	57	57	45	43	49	47	52	46
aPF08_0007_0	PF08_0007::conserved Plasmodium protein, unknown function	490	485	522	271	568	833	835	475	493	453	194	783	736	838	389	544	173	111	490	485	522	271	568	833	835	475	493	453	194	783	736	838	389	544	173	111	53	47	46	109	53	55	47	43	49	47	53	46
aPFB0560w_4	PFB0560w::conserved Plasmodium protein, unknown function	2179	2644	2808	768	2413	3842	4103	3395	3253	3149	866	3581	3147	3706	2904	4031	467	364	2179	2644	2808	768	2413	3842	4103	3395	3253	3149	866	3581	3147	3706	2904	4031	467	364	49	47	48	110	53	54	46	43	49	47	51	45
aPF13_0068_0	PF13_0068::mitochondrial ribosomal protein S35 precursor, putative	5212	7064	8615	3801	6895	13652	10600	5551	8694	9060	2117	7473	8877	10766	6816	10426	2743	1440	5212	7064	8615	3801	6895	13652	10600	5551	8694	9060	2117	7473	8877	10766	6816	10426	2743	1440	50	43	47	116	52	54	48	45	48	46	50	45
aPF14_0529_1	PF14_0529::gamma-adaptin, putative	2641	3042	2696	417	2369	3366	3588	2522	3401	2492	402	2856	2498	3056	2025	2803	1134	390	2641	3042	2696	417	2369	3366	3588	2522	3401	2492	402	2856	2498	3056	2025	2803	1134	390	46	43	48	118	51	53	48	44	47	46	49	45
aPFI1305w_1	PFI1305w::conserved Plasmodium membrane protein, unknown function	1585	2756	1927	972	2008	3993	2828	2862	2341	2821	641	1906	2936	2363	3171	2994	666	522	1585	2756	1927	972	2008	3993	2828	2862	2341	2821	641	1906	2936	2363	3171	2994	666	522	49	46	52	116	51	56	48	46	53	47	52	47
aMAL13P1.77_0	MAL13P1.77::conserved Plasmodium protein, unknown function	1026	1467	932	350	1021	2204	1229	1456	1683	1532	500	2002	1999	1772	1810	2046	631	202	1026	1467	932	350	1021	2204	1229	1456	1683	1532	500	2002	1999	1772	1810	2046	631	202	50	46	53	123	52	58	47	47	51	48	53	48
aPFC0495w_1	PFC0495w::plasmepsin VI	965	1553	1340	783	659	926	1497	1731	1665	1327	914	2223	1697	1804	1284	1982	391	392	965	1553	1340	783	659	926	1497	1731	1665	1327	914	2223	1697	1804	1284	1982	391	392	52	45	54	119	53	59	47	47	52	48	52	48
aPF13_0038_0	PF13_0038::conserved Plasmodium protein, unknown function	1435	2544	2707	1131	1588	1759	3673	1483	1956	2218	1536	2881	1697	2309	2815	3470	568	687	1435	2544	2707	1131	1588	1759	3673	1483	1956	2218	1536	2881	1697	2309	2815	3470	568	687	51	45	54	117	53	59	47	48	53	48	51	48
aPFL0570c_1	PFL0570c::mitochondrial ribosomal protein S18 precursor, putative	715	1098	786	441	929	1376	1663	1300	878	1025	544	1166	1300	1113	1019	1413	278	398	715	1098	786	441	929	1376	1663	1300	878	1025	544	1166	1300	1113	1019	1413	278	398	51	46	53	117	52	57	47	48	52	47	53	47
aPFD0545w_0	PFD0545w::conserved Plasmodium protein, unknown function	2027	2941	3206	1606	2627	3909	5235	2618	3594	2662	1919	3583	2822	2636	2304	3907	566	503	2027	2941	3206	1606	2627	3909	5235	2618	3594	2662	1919	3583	2822	2636	2304	3907	566	503	52	47	53	116	50	59	47	48	51	48	51	47
aPF10_0342_1	PF10_0342::probable protein, unknown function	4653	5169	6174	2245	3709	6370	6944	4906	6155	5268	1743	4339	4935	5849	5080	6389	919	847	4653	5169	6174	2245	3709	6370	6944	4906	6155	5268	1743	4339	4935	5849	5080	6389	919	847	50	46	51	114	49	57	47	46	51	48	52	47
aPF08_0076_0	PF08_0076::40S ribosomal protein S16, putative	211	206	193	135	173	309	225	281	250	303	64	398	313	440	203	322	171	97	211	206	193	135	173	309	225	281	250	303	64	398	313	440	203	322	171	97	50	46	50	114	50	57	47	45	51	48	51	47
aMAL13P1.277_0	MAL13P1.277::DnaJ-like protein, putative	521	549	529	175	347	551	502	575	536	428	185	463	460	471	341	555	178	174	521	549	529	175	347	551	502	575	536	428	185	463	460	471	341	555	178	174	53	47	49	108	52	57	48	44	51	48	51	45
aPFL1340c_0	PFL1340c::conserved Plasmodium protein, unknown function	1620	1785	1904	1396	1631	2842	2384	2122	1775	1894	903	2332	2326	2713	1323	2504	703	491	1620	1785	1904	1396	1631	2842	2384	2122	1775	1894	903	2332	2326	2713	1323	2504	703	491	55	46	47	109	52	57	47	44	49	47	50	46
aMAL13P1.321_1	MAL13P1.321::conserved Plasmodium protein, unknown function	1977	2303	1890	917	1006	3201	2794	1881	1980	2299	581	2201	2823	3027	1768	1383	361	289	1977	2303	1890	917	1006	3201	2794	1881	1980	2299	581	2201	2823	3027	1768	1383	361	289	60	47	47	112	52	56	47	44	49	47	50	47
aPF11_0122_0	PF11_0122::endonuclease-exonuclease-phosphatase domain containing protein	1310	1870	1448	1426	1369	2653	1844	1412	1601	2048	566	3429	2822	2722	1915	2724	532	396	1310	1870	1448	1426	1369	2653	1844	1412	1601	2048	566	3429	2822	2722	1915	2724	532	396	61	50	48	115	54	56	47	44	49	47	51	46
aPFI0295c_0	PFI0295c::RNB-like protein, putative	2616	5343	5820	3377	2316	5751	7567	4612	6317	6067	2162	5798	5716	6329	4660	4824	982	1592	2616	5343	5820	3377	2316	5751	7567	4612	6317	6067	2162	5798	5716	6329	4660	4824	982	1592	60	48	48	113	54	57	45	44	49	45	51	46
aPF14_0022_0	PF14_0022::exopolyphosphatase, putative	332	367	389	147	284	471	409	399	417	391	131	493	445	477	476	635	122	95	332	367	389	147	284	471	409	399	417	391	131	493	445	477	476	635	122	95	47	47	48	110	51	54	46	43	48	45	50	45
aMAL13P1.19_13	MAL13P1.19::peptidase, putative	1940	1837	2892	878	1684	2351	3461	2206	2248	2172	1491	3070	2208	2347	2079	2572	304	476	1940	1837	2892	878	1684	2351	3461	2206	2248	2172	1491	3070	2208	2347	2079	2572	304	476	48	44	48	117	52	54	46	44	48	46	50	45
aPF13_0148_6	PF13_0148::conserved Plasmodium protein, unknown function	2308	2109	2278	1118	1818	4226	2733	1967	2288	2001	848	2878	2237	2752	2009	2786	548	273	2308	2109	2278	1118	1818	4226	2733	1967	2288	2001	848	2878	2237	2752	2009	2786	548	273	48	43	48	114	52	53	47	44	48	46	50	45
aPFF0270c_1	PFF0270c::cyclin dependent kinase binding protein, putative	1672	2554	2110	1109	2416	3298	3486	2361	2817	2402	603	3045	2430	2910	1740	2971	1323	322	1672	2554	2110	1109	2416	3298	3486	2361	2817	2402	603	3045	2430	2910	1740	2971	1323	322	46	43	47	115	50	54	48	44	48	46	50	46
aPF14_0227_0	PF14_0227::calcium-calmodulin-dependent protein kinase, putative	623	1132	609	278	580	809	876	969	1227	925	212	1231	764	955	638	723	354	123	623	1132	609	278	580	809	876	969	1227	925	212	1231	764	955	638	723	354	123	46	45	52	115	51	57	46	45	52	47	52	48
aMAL13P1.72_0	MAL13P1.72::conserved Plasmodium protein, unknown function	1038	1377	1144	533	851	1513	1550	1196	1124	1195	679	1026	1383	1093	1111	1357	365	280	1038	1377	1144	533	851	1513	1550	1196	1124	1195	679	1026	1383	1093	1111	1357	365	280	48	46	50	117	51	57	49	45	52	47	53	48
aPFL2015w_0	PFL2015w::similar to tetratricopeptide repeat domain 1, putative	1866	1753	1892	654	1558	2765	2390	1800	2559	1267	1193	2416	2477	1898	2053	1906	265	254	1866	1753	1892	654	1558	2765	2390	1800	2559	1267	1193	2416	2477	1898	2053	1906	265	254	48	46	52	120	51	57	48	47	52	47	54	48
aPFL0370w_1	PFL0370w::conserved Plasmodium protein, unknown function	421	554	485	581	392	837	582	505	634	548	336	891	686	609	561	621	250	142	421	554	485	581	392	837	582	505	634	548	336	891	686	609	561	621	250	142	50	45	54	127	51	59	46	47	53	47	52	47
aPF11_0291_2	PF11_0291::conserved Plasmodium protein, unknown function	2161	3922	3201	626	1707	3374	2466	3051	3061	2205	505	2997	2462	2369	2148	3478	965	456	2161	3922	3201	626	1707	3374	2466	3051	3061	2205	505	2997	2462	2369	2148	3478	965	456	49	45	53	123	51	57	46	47	52	47	52	46
aPFL0095c_0	PFL0095c::conserved protein, unknown function	4040	4513	4014	1211	2848	4107	5538	3840	4612	4043	1358	4447	4305	3466	3811	5117	590	674	4040	4513	4014	1211	2848	4107	5538	3840	4612	4043	1358	4447	4305	3466	3811	5117	590	674	50	47	52	115	51	57	47	47	52	47	51	48
aPFB0230c_1	PFB0230c::MORN repeat containing protein	4529	5525	5726	1267	3933	6989	7528	5098	5678	5817	1139	4570	4639	5763	6272	5280	647	849	4529	5525	5726	1267	3933	6989	7528	5098	5678	5817	1139	4570	4639	5763	6272	5280	647	849	50	46	51	110	49	58	48	45	52	48	50	48
aPFF1200w_0	PFF1200w::conserved Plasmodium protein, unknown function	817	1139	1070	385	666	1279	1293	1121	1263	1318	352	1333	1266	1328	990	1354	313	357	817	1139	1070	385	666	1279	1293	1121	1263	1318	352	1333	1266	1328	990	1354	313	357	50	45	49	115	48	59	47	45	51	49	51	47
aPFE0250w_3	PFE0250w::conserved Plasmodium protein, unknown function	2368	3686	3409	1679	3208	4021	3851	3116	3072	3872	846	3666	3408	4031	3118	3608	860	505	2368	3686	3409	1679	3208	4021	3851	3116	3072	3872	846	3666	3408	4031	3118	3608	860	505	49	45	48	117	50	59	47	44	50	48	51	45
aPFB0440c_1	PFB0440c::conserved Plasmodium protein, unknown function	3207	3365	3604	586	2323	5823	4101	3089	3451	4194	731	3646	3660	3977	2677	4434	840	452	3207	3365	3604	586	2323	5823	4101	3089	3451	4194	731	3646	3660	3977	2677	4434	840	452	48	47	47	110	51	56	47	44	51	46	50	46
aPFI0850w_0	PFI0850w::conserved Plasmodium protein, unknown function	866	1131	1173	216	737	2359	1718	904	1339	1355	189	1529	1205	1578	989	1703	337	181	866	1131	1173	216	737	2359	1718	904	1339	1355	189	1529	1205	1578	989	1703	337	181	49	47	47	105	52	55	48	43	50	47	51	46
aPFL1075w_2	PFL1075w::transcription factor with AP2 domain(s)	1014	1135	1295	349	843	1648	1892	1432	1582	1511	379	1647	1747	1688	1107	1696	382	226	1014	1135	1295	349	843	1648	1892	1432	1582	1511	379	1647	1747	1688	1107	1696	382	226	51	47	47	107	52	55	47	43	50	47	50	46
aPFC0350c_1	PFC0350c::TCP-1-cpn60 chaperonin family	1637	1658	1894	622	1739	3326	2344	2121	2560	2085	316	2378	2963	2508	2259	2855	579	285	1637	1658	1894	622	1739	3326	2344	2121	2560	2085	316	2378	2963	2508	2259	2855	579	285	50	47	48	108	52	56	45	43	50	46	49	46
aPF11_0060_1	PF11_0060::calcium-calmodulin-dependent protein kinase, putative	2312	2998	2949	880	2614	3861	3847	2816	3189	2823	1168	3965	3699	3486	2670	3545	857	551	2312	2998	2949	880	2614	3861	3847	2816	3189	2823	1168	3965	3699	3486	2670	3545	857	551	48	49	47	109	53	56	46	43	49	46	49	44
aPFC0530w_0	PFC0530w::transporter, putative	3744	4783	3926	1632	3287	5668	5955	4641	5077	4818	1163	4537	4135	4400	3583	5076	1076	540	3744	4783	3926	1632	3287	5668	5955	4641	5077	4818	1163	4537	4135	4400	3583	5076	1076	540	46	46	48	118	51	56	47	44	49	46	50	44
aPF14_0400_1	PF14_0400::gtp binding protein, putative	2435	2672	2906	826	1794	1908	3955	2166	3572	2980	75	4649	4249	3931	2313	2833	893	72	2435	2672	2906	826	1794	1908	3955	2166	3572	2980	75	4649	4249	3931	2313	2833	893	72	47	45	48	124	50	56	46	44	49	46	50	45
aPF13_0225_1	PF13_0225::conserved Plasmodium protein, unknown function	704	814	863	292	724	1181	1188	660	868	934	398	1038	1178	881	621	701	312	111	704	814	863	292	724	1181	1188	660	868	934	398	1038	1178	881	621	701	312	111	47	44	48	115	50	55	47	44	49	46	50	45
aPF14_0070_1	PF14_0070::pre-mRNA splicing factor, putative	5886	6691	8228	6721	5243	6585	12812	5126	6843	5586	4099	10479	7508	9374	7207	12203	1195	1350	5886	6691	8228	6721	5243	6585	12812	5126	6843	5586	4099	10479	7508	9374	7207	12203	1195	1350	45	43	47	116	51	56	48	44	48	47	50	46
aPF10_0243_0	PF10_0243::conserved Plasmodium protein, unknown function	1177	1341	1700	331	936	1301	2065	1302	1429	1666	501	1714	1457	1294	1309	1628	260	185	1177	1341	1700	331	936	1301	2065	1302	1429	1666	501	1714	1457	1294	1309	1628	260	185	46	45	52	124	51	56	47	45	50	47	52	48
aPF13_0150_0	PF13_0150::DNA-directed RNA polymerase 3 largest subunit	3890	4389	5089	5182	3921	6181	6434	6291	5905	5534	2066	9900	8726	7641	6037	6874	1320	1360	3890	4389	5089	5182	3921	6181	6434	6291	5905	5534	2066	9900	8726	7641	6037	6874	1320	1360	47	45	51	120	52	56	49	45	52	48	52	49
aPF14_0710_4	PF14_0710::conserved Plasmodium membrane protein, unknown function	2475	3152	3440	1262	2240	4252	5089	2923	3582	2943	1071	2403	3236	2873	3557	3897	632	499	2475	3152	3440	1262	2240	4252	5089	2923	3582	2943	1071	2403	3236	2873	3557	3897	632	499	47	45	51	119	51	56	49	45	52	47	52	50
aPF10_0374_11	PF10_0374::Pf 11-1 protein	4482	4358	2975	665	6480	8413	8988	4167	7414	5570	222	4690	6455	4679	4114	6354	1773	304	4482	4358	2975	665	6480	8413	8988	4167	7414	5570	222	4690	6455	4679	4114	6354	1773	304	47	46	53	114	52	58	48	45	51	48	52	49
aPFE1270c_1	PFE1270c::WD domain, G-beta repeat-containing protein	723	1221	981	197	679	1066	1160	878	1027	972	314	931	962	786	900	858	245	433	723	1221	981	197	679	1066	1160	878	1027	972	314	931	962	786	900	858	245	433	47	46	54	115	52	58	47	45	51	48	52	48
aPF14_0354_0	PF14_0354::pantothenate kinase, putative	4622	5663	4077	1576	4624	6064	6564	5398	4592	6139	1187	5346	4608	4179	4464	6234	905	772	4622	5663	4077	1576	4624	6064	6564	5398	4592	6139	1187	5346	4608	4179	4464	6234	905	772	48	46	53	118	51	58	47	45	51	48	53	48
aPFI0465c_0	PFI0465c::conserved Plasmodium protein, unknown function	640	887	709	924	482	1091	1084	742	873	866	359	990	1035	730	882	1117	280	517	640	887	709	924	482	1091	1084	742	873	866	359	990	1035	730	882	1117	280	517	49	45	52	112	53	57	47	45	51	48	51	49
aPFE0375w_1	PFE0375w::cell differentiation protein rcd1, putative	11081	14578	13360	7916	9965	20020	17714	14649	15649	16091	6271	11937	17159	15287	14592	16000	3518	8225	11081	14578	13360	7916	9965	20020	17714	14649	15649	16091	6271	11937	17159	15287	14592	16000	3518	8225	50	47	51	113	54	58	49	46	52	49	51	50
aPFC0900w_0	PFC0900w::T-complex protein 1 epsilon subunit, putative	3406	4233	4535	2891	3714	8823	5676	5944	5793	4357	1039	5074	5960	4989	4928	6348	937	1015	3406	4233	4535	2891	3714	8823	5676	5944	5793	4357	1039	5074	5960	4989	4928	6348	937	1015	48	45	50	113	51	60	49	45	52	48	52	49
aPFI0220w_0	PFI0220w::prefoldin subunit, putative	644	570	506	206	589	1023	712	496	625	798	240	708	666	633	529	635	241	168	644	570	506	206	589	1023	712	496	625	798	240	708	666	633	529	635	241	168	47	44	48	112	50	57	48	44	50	47	52	47
aPF14_0437_0	PF14_0437::helicase, putative	2904	3702	3912	1534	2839	5389	5464	4000	3772	4959	854	3802	4639	4109	3325	5010	1432	663	2904	3702	3912	1534	2839	5389	5464	4000	3772	4959	854	3802	4639	4109	3325	5010	1432	663	47	46	48	112	50	56	47	44	51	47	50	47
aPFL2510w_1	PFL2510w::chitinase	1436	1540	1719	187	1273	3247	1922	1398	1517	2053	163	1693	1546	1784	1297	1903	1052	157	1436	1540	1719	187	1273	3247	1922	1398	1517	2053	163	1693	1546	1784	1297	1903	1052	157	49	46	48	112	51	54	46	43	51	47	50	47
aPFC0905c_2	PFC0905c::conserved Plasmodium protein, unknown function	1203	901	1386	356	905	1361	1184	1074	1135	846	409	878	1006	845	756	930	292	242	1203	901	1386	356	905	1361	1184	1074	1135	846	409	878	1006	845	756	930	292	242	48	45	48	111	51	56	47	44	50	47	49	46
aPFE0540w_0	PFE0540w::WD-repeat potein, putative	1379	1269	1644	965	771	1154	2480	1567	2094	1787	1328	2099	1547	1650	1450	2196	283	274	1379	1269	1644	965	771	1154	2480	1567	2094	1787	1328	2099	1547	1650	1450	2196	283	274	46	47	47	113	51	55	48	43	50	46	50	47
aMAL7P1.176_1	MAL7P1.176::erythrocyte binding antigen 175	6038	7957	8584	3692	6312	11709	11736	7457	8480	9330	819	9342	8642	8669	5655	7334	1163	389	6038	7957	8584	3692	6312	11709	11736	7457	8480	9330	819	9342	8642	8669	5655	7334	1163	389	45	45	48	112	50	56	48	45	50	47	51	47
aPFB0650w_0	PFB0650w::conserved Plasmodium protein, unknown function	3755	4252	3494	2320	2217	4624	4992	4242	4729	3860	989	4700	4267	5125	3245	5507	762	491	3755	4252	3494	2320	2217	4624	4992	4242	4729	3860	989	4700	4267	5125	3245	5507	762	491	46	44	49	113	50	56	48	47	50	47	50	47
aMAL13P1.52_2	MAL13P1.52::conserved Plasmodium protein, unknown function	2221	2084	2116	1373	1921	2934	2896	1662	2448	2193	1296	2881	3322	2333	1821	2782	659	283	2221	2084	2116	1373	1921	2934	2896	1662	2448	2193	1296	2881	3322	2333	1821	2782	659	283	44	43	48	117	50	54	47	45	48	46	52	48
aPF11_0513_0	PF11_0513::DnaJ protein, putative	3121	3224	3813	1254	2257	3417	5201	4079	6057	3773	1318	4163	3915	4930	2664	4015	275	622	3121	3224	3813	1254	2257	3417	5201	4079	6057	3773	1318	4163	3915	4930	2664	4015	275	622	42	44	47	118	46	55	47	43	46	45	53	42
aMAL13P1.133_5	MAL13P1.133::conserved Plasmodium membrane protein, unknown function	937	1661	1452	659	979	1160	1617	1425	1337	1139	548	1366	1104	1165	816	1694	83	261	937	1661	1452	659	979	1160	1617	1425	1337	1139	548	1366	1104	1165	816	1694	83	261	44	44	47	113	45	56	47	45	47	46	52	43
aPF11_0453_0	PF11_0453::carbohydrate kinase domain containing protein	2722	4530	3283	1302	1741	2816	4202	3675	4382	3111	1091	5129	4747	4676	2571	2971	317	940	2722	4530	3283	1302	1741	2816	4202	3675	4382	3111	1091	5129	4747	4676	2571	2971	317	940	45	44	47	113	45	56	47	46	47	46	53	43
aPFB0795w_0	PFB0795w::ATP synthase F1, alpha subunit, putative	11058	11592	14449	7188	10907	15822	18886	11077	17667	14518	5605	11411	13514	17190	10447	12707	367	2354	11058	11592	14449	7188	10907	15822	18886	11077	17667	14518	5605	11411	13514	17190	10447	12707	367	2354	45	43	46	112	46	56	48	45	48	47	53	44
aPFA0230c_0	PFA0230c::conserved Plasmodium protein, unknown function	723	1124	997	1155	658	1236	1093	965	1252	1136	496	1224	1016	1398	631	856	101	452	723	1124	997	1155	658	1236	1093	965	1252	1136	496	1224	1016	1398	631	856	101	452	45	43	47	112	45	56	48	44	49	46	52	44
aPF10_0245_0	PF10_0245::glucosamine--fructose-6-phosphate aminotransferase, putative	1879	2246	2119	1298	2176	2491	2805	2527	3101	2187	1212	2270	1990	2737	1877	2241	103	351	1879	2246	2119	1298	2176	2491	2805	2527	3101	2187	1212	2270	1990	2737	1877	2241	103	351	45	42	47	119	45	59	47	44	58	46	51	45
aPF11_0202_0	PF11_0202::clathrin coat assembly protein, putative	840	1064	1267	287	492	684	753	552	852	641	324	758	806	873	651	1001	78	169	840	1064	1267	287	492	684	753	552	852	641	324	758	806	873	651	1001	78	169	45	44	48	123	44	61	47	45	53	46	51	44
aPFD1175w_0	PFD1175w::Serine-Threonine protein kinase, FIKK family	1466	1980	1399	789	1741	3826	2210	2682	1665	2798	279	2073	1573	2575	1214	2651	115	685	1466	1980	1399	789	1741	3826	2210	2682	1665	2798	279	2073	1573	2575	1214	2651	115	685	46	46	50	120	45	59	49	45	51	45	54	45
aPFD1050w_1	PFD1050w::alpha-tubulin ii	9531	11272	10814	7103	11013	13127	14815	12286	7969	13069	NA	11231	10831	15754	8444	11206	555	765	9531	11272	10814	7103	11013	13127	14815	12286	7969	13069	NA	11231	10831	15754	8444	11206	555	765	44	44	55	118	46	58	50	45	57	46	NA	45
aPF11_0126_0	PF11_0126::conserved Plasmodium protein, unknown function	326	453	462	253	479	448	680	428	650	530	261	525	379	568	337	513	166	253	326	453	462	253	479	448	680	428	650	530	261	525	379	568	337	513	166	253	44	42	57	118	47	57	52	45	56	45	53	44
aPFE1520c_2	PFE1520c::conserved Plasmodium protein, unknown function	1301	1606	1886	471	832	1460	1536	1887	1778	2275	488	1377	962	2160	1064	1780	85	193	1301	1606	1886	471	832	1460	1536	1887	1778	2275	488	1377	962	2160	1064	1780	85	193	45	41	55	115	46	59	49	45	50	45	52	43
aPFA0330w_0	PFA0330w::pfAARP2 protein	7200	6437	4799	1411	7872	16743	7953	7502	9229	7833	1783	6361	6271	8081	6388	5766	673	588	7200	6437	4799	1411	7872	16743	7953	7502	9229	7833	1783	6361	6271	8081	6388	5766	673	588	45	41	49	116	46	60	49	45	48	44	52	44
aPFL2455w_0	PFL2455w::conserved Plasmodium protein, unknown function	1060	1148	1648	2114	1260	1634	1921	1395	1410	1954	959	1559	1482	2292	1100	1316	210	201	1060	1148	1648	2114	1260	1634	1921	1395	1410	1954	959	1559	1482	2292	1100	1316	210	201	44	41	49	120	46	57	49	45	46	45	52	44
aPF14_0488_0	PF14_0488::conserved Plasmodium protein, unknown function	397	445	489	329	335	434	578	443	675	530	272	625	547	525	351	405	94	122	397	445	489	329	335	434	578	443	675	530	272	625	547	525	351	405	94	122	45	40	47	123	45	59	48	45	45	45	52	43
aPF08_0133_1	MAL8P1.154::conserved Plasmodium protein, unknown function	4259	4023	4160	2386	4325	6170	5469	3988	5824	4330	1236	3523	3191	5365	3337	3992	265	685	4259	4023	4160	2386	4325	6170	5469	3988	5824	4330	1236	3523	3191	5365	3337	3992	265	685	46	41	48	129	45	60	50	45	46	45	50	43
aMAL13P1.19_12	MAL13P1.19::peptidase, putative	2035	1927	2214	773	1294	2481	1950	1835	2784	1775	933	2130	1793	2364	1347	1851	99	168	2035	1927	2214	773	1294	2481	1950	1835	2784	1775	933	2130	1793	2364	1347	1851	99	168	45	41	48	133	45	59	50	43	46	45	53	43
aPFF0470w_0	PFF0470w::conserved Plasmodium protein, unknown function	1277	756	1130	526	969	1361	1296	1111	1039	809	579	1010	1034	1585	938	1410	104	198	1277	756	1130	526	969	1361	1296	1111	1039	809	579	1010	1034	1585	938	1410	104	198	44	41	51	135	46	57	51	43	46	45	54	42
aPFL0950c_0	PFL0950c::aminophospholipid-transporting P-ATPase	6065	3833	4492	6578	6420	8636	8722	6703	7705	6253	3419	8833	8335	8659	4702	8337	569	673	6065	3833	4492	6578	6420	8636	8722	6703	7705	6253	3419	8833	8335	8659	4702	8337	569	673	44	41	53	143	45	56	51	44	45	46	52	42
aPFC0565w_1	PFC0565w::GTP-binding protein EngA, putative	3152	1987	2312	541	2897	3256	2992	2547	2875	2533	894	2486	1845	2525	1914	2806	184	1064	3152	1987	2312	541	2897	3256	2992	2547	2875	2533	894	2486	1845	2525	1914	2806	184	1064	43	41	52	144	44	54	52	44	44	47	49	42
aPF14_0506_0	PF14_0506::conserved Plasmodium protein, unknown function	842	1296	1256	865	880	1336	1749	1003	1486	1224	629	1248	1184	1599	838	1308	87	490	842	1296	1256	865	880	1336	1749	1003	1486	1224	629	1248	1184	1599	838	1308	87	490	43	44	47	115	50	55	46	44	46	45	51	44
aPF07_0056_0	PF07_0056::conserved Plasmodium protein, unknown function	2693	3325	3470	1626	2275	3443	3990	3104	3576	3660	2257	3202	3634	3031	3040	4745	158	732	2693	3325	3470	1626	2275	3443	3990	3104	3576	3660	2257	3202	3634	3031	3040	4745	158	732	45	43	48	111	48	58	46	46	48	45	52	45
aPF14_0175_4	PF14_0175::conserved Plasmodium protein, unknown function	5460	5683	5595	6088	4908	6528	7583	6451	8033	5717	2591	7856	6788	6887	5240	7080	458	1685	5460	5683	5595	6088	4908	6528	7583	6451	8033	5717	2591	7856	6788	6887	5240	7080	458	1685	46	44	48	122	48	58	48	48	47	45	54	45
aPF14_0508_1	PF14_0508::pyridine nucleotide transhydrogenase, putative	2807	2815	3003	1069	3055	3228	3785	2557	3776	2810	NA	3588	3190	4740	2756	4155	156	735	2807	2815	3003	1069	3055	3228	3785	2557	3776	2810	NA	3588	3190	4740	2756	4155	156	735	47	44	47	113	47	58	48	47	48	46	NA	45
aPF10_0078_2	PF10_0078::histone deacetylase, putative	838	1180	1000	439	624	818	1144	989	1168	1181	485	1037	721	1124	605	853	60	186	838	1180	1000	439	624	818	1144	989	1168	1181	485	1037	721	1124	605	853	60	186	47	43	47	111	46	58	47	45	47	46	53	44
aPF07_0015_0	PF07_0015::methyltransferase, putative	249	273	275	146	223	277	274	251	299	272	193	289	213	309	251	245	58	139	249	273	275	146	223	277	274	251	299	272	193	289	213	309	251	245	58	139	46	44	48	117	46	61	46	45	55	46	51	43
aPFI0285w_0	PFI0285w::conserved Plasmodium protein, unknown function	1265	1379	1309	559	1062	853	1703	839	1895	1078	1088	1747	1191	1490	688	1133	66	355	1265	1379	1309	559	1062	853	1703	839	1895	1078	1088	1747	1191	1490	688	1133	66	355	46	46	48	109	45	61	47	46	56	46	52	43
aMAL8P1.84_0	MAL8P1.84::conserved Plasmodium protein, unknown function	282	364	392	416	292	430	375	421	336	306	224	298	277	376	238	320	64	309	282	364	392	416	292	430	375	421	336	306	224	298	277	376	238	320	64	309	47	43	53	113	47	57	47	45	54	45	53	43
aPFL0455c_1	PFL0455c::conserved Plasmodium protein, unknown function	936	1107	745	405	904	1120	942	1190	836	790	390	923	830	1120	565	968	79	144	936	1107	745	405	904	1120	942	1190	836	790	390	923	830	1120	565	968	79	144	47	42	54	110	49	59	48	45	51	44	53	42
aPF10_0107_0	PF10_0107::conserved protein, unknown function	969	1137	1162	1308	1036	2312	1800	1550	1667	1195	516	1295	1172	1433	994	1047	70	250	969	1137	1162	1308	1036	2312	1800	1550	1667	1195	516	1295	1172	1433	994	1047	70	250	48	41	52	116	48	59	49	45	49	45	52	43
aPF10_0252_0	PF10_0252::Cytochrome C oxidase copper chaperone, putative	2477	3411	2436	476	2219	2826	3183	3185	3004	2281	919	2305	2440	2849	2287	2607	167	294	2477	3411	2436	476	2219	2826	3183	3185	3004	2281	919	2305	2440	2849	2287	2607	167	294	47	41	49	127	48	57	49	45	48	45	51	44
aPFL2525c_1	PFL2525c::Plasmodium exported protein, unknown function	1925	2368	3059	1386	1890	2334	2869	1982	2596	2110	997	2516	1933	2873	1567	2637	169	489	1925	2368	3059	1386	1890	2334	2869	1982	2596	2110	997	2516	1933	2873	1567	2637	169	489	47	41	49	140	48	58	48	46	47	44	50	43
aPFE0270c_0	PFE0270c::DNA repair protein, putative	6904	5433	6335	8480	6569	8682	9113	7680	9043	6611	4257	6409	6486	7681	6760	8895	593	2057	6904	5433	6335	8480	6569	8682	9113	7680	9043	6611	4257	6409	6486	7681	6760	8895	593	2057	47	41	49	135	48	57	50	44	47	45	53	43
aPF10_0084_1	PF10_0084::tubulin beta chain, putative	3995	3710	3533	2830	2912	4118	4832	3213	5180	3973	1238	4191	4145	4493	2849	3930	208	642	3995	3710	3533	2830	2912	4118	4832	3213	5180	3973	1238	4191	4145	4493	2849	3930	208	642	47	41	51	136	47	57	51	44	47	46	52	42
aPF14_0177_0	PF14_0177::DNA replication licensing factor MCM2	5263	4488	5637	2802	4144	5951	5535	4061	6029	4541	2347	4439	5026	4306	4233	4608	393	869	5263	4488	5637	2802	4144	5951	5535	4061	6029	4541	2347	4439	5026	4306	4233	4608	393	869	47	41	50	140	46	57	52	44	45	47	51	42
aPF11_0143_1	PF11_0143::Pf-GTP-binding protein	1296	1211	1349	333	1196	1976	1487	1342	1631	1475	330	1629	1469	1960	949	1229	249	170	1296	1211	1349	333	1196	1976	1487	1342	1631	1475	330	1629	1469	1960	949	1229	249	170	46	41	49	136	46	54	51	44	45	47	50	41
aMAL13P1.234_1	MAL13P1.234::conserved Plasmodium protein, unknown function	5989	4592	5265	2357	6178	9088	6718	4970	7102	6129	1629	5671	4809	5886	4195	6124	376	736	5989	4592	5265	2357	6178	9088	6718	4970	7102	6129	1629	5671	4809	5886	4195	6124	376	736	45	41	50	141	44	54	49	44	44	48	49	41
aPF13_0361_1	PF13_0361::conserved Plasmodium protein, unknown function	819	1228	1063	1256	668	1619	1218	1152	1628	967	105	1344	1343	1460	883	1205	304	582	819	1228	1063	1256	668	1619	1218	1152	1628	967	105	1344	1343	1460	883	1205	304	582	45	43	47	117	51	57	45	45	46	45	51	44
aPFC0640w_0	PFC0640w::CSP and TRAP-related protein (CTRP)	4422	6075	6069	5639	4827	5469	8744	6034	6935	6355	2961	6879	8498	6659	5424	7695	182	1488	4422	6075	6069	5639	4827	5469	8744	6034	6935	6355	2961	6879	8498	6659	5424	7695	182	1488	46	43	47	119	49	58	46	45	46	45	51	44
aPF11_0295_1	PF11_0295::farnesyl pyrophosphate synthase, putative	481	602	712	389	492	545	779	704	838	563	285	921	698	899	491	770	67	166	481	602	712	389	492	545	779	704	838	563	285	921	698	899	491	770	67	166	47	44	47	117	48	58	47	45	46	44	52	45
aPF11_0466_0	PF11_0466::transport protein, putative	1203	1325	1227	451	1468	2399	2275	2164	2229	1913	751	1327	1347	1747	1540	2611	132	903	1203	1325	1227	451	1468	2399	2275	2164	2229	1913	751	1327	1347	1747	1540	2611	132	903	46	43	47	112	47	57	47	45	47	45	52	44
aPFE1235c_0	PFE1235c::Ubiquitin fusion degradation protein UFD1, putative	764	784	909	236	717	1173	953	1009	1043	807	423	1162	961	1248	541	909	58	143	764	784	909	236	717	1173	953	1009	1043	807	423	1162	961	1248	541	909	58	143	47	44	47	114	47	58	47	44	47	46	52	43
aPF07_0101_1	PF07_0101::conserved Plasmodium protein, unknown function	3964	5465	5589	3806	5964	6529	8367	5779	6864	4236	3024	5222	5386	6603	4850	5898	261	1236	3964	5465	5589	3806	5964	6529	8367	5779	6864	4236	3024	5222	5386	6603	4850	5898	261	1236	48	44	47	112	47	61	47	46	53	45	52	43
aPF14_0543_1	PF14_0543::signal peptide peptidase	5373	5569	5784	3190	5872	8206	6764	6105	7021	4940	2014	6805	7814	7181	4701	6707	284	539	5373	5569	5784	3190	5872	8206	6764	6105	7021	4940	2014	6805	7814	7181	4701	6707	284	539	47	45	48	113	47	61	48	46	58	45	52	44
aPFC0911c_0	PFC0911c::conserved Plasmodium protein, unknown function	101	96	96	NA	99	143	111	132	150	137	72	133	109	160	90	117	51	97	101	96	96	NA	99	143	111	132	150	137	72	133	109	160	90	117	51	97	47	44	48	NA	46	59	47	44	49	45	53	44
aPF10_0197_1	PF10_0197::conserved Plasmodium protein, unknown function	1515	1691	1958	365	1186	1517	1673	2042	1804	1474	NA	1962	1240	1492	1069	1729	146	213	1515	1691	1958	365	1186	1517	1673	2042	1804	1474	NA	1962	1240	1492	1069	1729	146	213	47	43	48	114	46	58	48	44	48	46	NA	43
aMAL13P1.265_1	MAL13P1.265::conserved Plasmodium protein, unknown function	328	283	362	179	306	455	295	297	295	335	143	264	262	479	267	309	65	237	328	283	362	179	306	455	295	297	295	335	143	264	262	479	267	309	65	237	46	42	49	112	46	57	47	44	48	45	54	43
aPF11_0047_1	PF11_0047::actin-related protein, putative	1110	1153	1464	858	1225	1762	1576	1369	1631	1694	512	1806	1314	1726	1006	1486	179	250	1110	1153	1464	858	1225	1762	1576	1369	1631	1694	512	1806	1314	1726	1006	1486	179	250	47	42	50	110	49	57	49	44	50	45	53	43
aPFL1925w_1	PFL1925w::cell division protein FtsH, putative	1233	1205	1392	841	1246	1785	1777	1276	1774	1492	1146	1422	1490	1918	1375	1309	481	491	1233	1205	1392	841	1246	1785	1777	1276	1774	1492	1146	1422	1490	1918	1375	1309	481	491	48	43	50	113	51	57	49	45	48	46	53	43
aPF13_0165_1	PF13_0165::conserved Plasmodium protein, unknown function	2346	2721	2621	2485	2461	2062	3658	2016	3086	2201	1638	3166	2384	3276	2027	2460	218	513	2346	2721	2621	2485	2461	2062	3658	2016	3086	2201	1638	3166	2384	3276	2027	2460	218	513	47	43	49	121	50	56	49	45	47	46	52	44
aPFE0675c_1	PFE0675c::deoxyribodipyrimidine photolyase (photoreactivating enzyme, DNA photolyase), putative	1451	1572	1564	1050	1280	2144	2026	1710	1912	1790	527	1852	1790	2352	1539	1958	102	194	1451	1572	1564	1050	1280	2144	2026	1710	1912	1790	527	1852	1790	2352	1539	1958	102	194	46	44	49	133	49	55	49	45	49	45	50	44
aPF11_0474_0	PF11_0474::conserved Plasmodium protein, unknown function	3384	5314	4500	1252	3641	4900	4419	3306	3976	3285	1692	3542	3980	3744	2885	4322	208	698	3384	5314	4500	1252	3641	4900	4419	3306	3976	3285	1692	3542	3980	3744	2885	4322	208	698	46	43	50	144	49	55	49	45	50	45	51	43
aPFC0290w_0	PFC0290w::40S ribosomal protein S23, putative	1414	2651	2214	3789	1953	2139	2795	1941	2267	2105	1785	2081	1751	2040	1670	1936	374	1249	1414	2651	2214	3789	1953	2139	2795	1941	2267	2105	1785	2081	1751	2040	1670	1936	374	1249	48	42	48	140	49	57	49	44	48	46	51	43
aPF10_0285_0	PF10_0285::conserved Plasmodium protein, unknown function	1109	1483	1229	1283	789	1654	1366	974	1540	978	54	839	913	1460	920	1433	281	NA	1109	1483	1229	1283	789	1654	1366	974	1540	978	54	839	913	1460	920	1433	281	NA	49	41	51	135	47	57	50	43	47	48	50	43
aPF14_0175_6	PF14_0175::conserved Plasmodium protein, unknown function	12245	11019	10482	5709	10474	17301	14269	10972	14935	12037	5551	9722	10124	10534	9043	13779	2418	1831	12245	11019	10482	5709	10474	17301	14269	10972	14935	12037	5551	9722	10124	10534	9043	13779	2418	1831	49	42	52	137	46	57	51	44	47	47	51	43
aPFB0310c_0	PFB0310c::merozoite surface protein 4	3584	4486	4429	1342	3905	8378	4975	2968	4590	4797	718	3877	3554	4182	2984	4171	271	669	3584	4486	4429	1342	3905	8378	4975	2968	4590	4797	718	3877	3554	4182	2984	4171	271	669	47	41	50	137	45	56	52	44	45	47	50	42
aPFF1135w_0	PFF1135w::transcription or splicing factor-like protein, putative	1271	963	939	619	1068	1662	1253	1194	1331	1127	514	1432	1296	1672	896	1262	218	417	1271	963	939	619	1068	1662	1253	1194	1331	1127	514	1432	1296	1672	896	1262	218	417	45	41	53	137	44	53	53	44	45	47	50	41
aPF14_0139_0	PF14_0139::conserved Plasmodium protein, unknown function	1892	3298	3118	1474	2283	3368	4065	2959	4385	3487	2836	3141	3016	3069	2577	4366	170	1080	1892	3298	3118	1474	2283	3368	4065	2959	4385	3487	2836	3141	3016	3069	2577	4366	170	1080	46	43	47	118	51	57	46	44	46	45	52	44
aPF11_0300_0	PF11_0300::conserved Plasmodium protein, unknown function	2015	2611	2864	855	2333	3175	3134	3076	2882	2724	1041	1866	2153	2267	1665	2292	119	1052	2015	2611	2864	855	2333	3175	3134	3076	2882	2724	1041	1866	2153	2267	1665	2292	119	1052	47	44	46	116	50	58	46	44	46	46	51	44
aPFI0735c_1	PFI0735c::NADH dehydrogenase, putative	581	780	800	493	498	867	1085	766	1159	587	477	929	877	805	685	781	103	218	581	780	800	493	498	867	1085	766	1159	587	477	929	877	805	685	781	103	218	50	44	47	112	50	57	46	45	47	45	51	43
aMAL7P1.154a_0	MAL7P1.154a::conserved Plasmodium protein, unknown function	205	253	221	159	301	268	276	520	460	314	105	350	273	436	189	352	62	166	205	253	221	159	301	268	276	520	460	314	105	350	273	436	189	352	62	166	50	43	46	110	49	57	46	44	48	44	52	43
aPF14_0070_0	PF14_0070::pre-mRNA splicing factor, putative	293	496	568	479	442	499	723	844	607	447	424	831	539	757	366	612	59	214	293	496	568	479	442	499	723	844	607	447	424	831	539	757	366	612	59	214	49	44	46	111	49	56	47	44	47	45	51	44
aPF14_0685_0	PF14_0685::conserved Plasmodium protein, unknown function	1855	2842	2660	1256	1901	2589	3015	2611	3685	2609	1371	2227	1594	2494	1948	2177	152	650	1855	2842	2660	1256	1901	2589	3015	2611	3685	2609	1371	2227	1594	2494	1948	2177	152	650	48	44	47	108	51	59	47	44	51	45	50	44
aPFD0466c_0	PFD0465c::conserved Plasmodium protein, unknown function	838	1027	990	1124	937	1743	1302	1017	1196	1130	789	1229	1330	1669	845	1429	97	689	838	1027	990	1124	937	1743	1302	1017	1196	1130	789	1229	1330	1669	845	1429	97	689	48	44	47	111	50	61	47	45	54	46	52	44
aPF14_0464_0	PF14_0464::SNARE protein	2029	2207	2674	2348	3006	2553	4055	2684	3853	3228	2221	4008	2380	3066	2753	2857	121	770	2029	2207	2674	2348	3006	2553	4055	2684	3853	3228	2221	4008	2380	3066	2753	2857	121	770	50	43	47	114	47	60	47	44	49	46	53	44
aPF11_0142_1	PF11_0142::ubiquitin domain containing protein	843	723	1007	1046	1071	1522	1821	1310	928	1261	752	1596	872	2289	748	1050	101	359	843	723	1007	1046	1071	1522	1821	1310	928	1261	752	1596	872	2289	748	1050	101	359	51	43	46	115	47	57	48	44	48	46	53	43
aPF07_0017_0	PF07_0017::phosphoinositide-binding protein, putative	1191	1218	1154	338	1139	1444	1503	1208	1244	1324	479	1027	825	1262	1019	1304	133	222	1191	1218	1154	338	1139	1444	1503	1208	1244	1324	479	1027	825	1262	1019	1304	133	222	48	43	50	108	47	57	48	44	48	45	53	43
aPF13_0091_1	PF13_0091::conserved Plasmodium protein, unknown function	2226	3413	3542	1353	2686	3562	3647	2766	3079	3094	1090	2815	2389	3596	2228	2925	337	854	2226	3413	3542	1353	2686	3562	3647	2766	3079	3094	1090	2815	2389	3596	2228	2925	337	854	47	43	52	103	50	57	49	45	49	45	52	44
aPFE0700c_0	PFE0700c::tubulin-tyrosine ligase, putative	1918	2057	1874	681	1640	2301	2263	1495	1915	1439	351	1649	1578	1781	1260	1812	237	264	1918	2057	1874	681	1640	2301	2263	1495	1915	1439	351	1649	1578	1781	1260	1812	237	264	47	43	48	111	54	56	50	45	48	47	54	44
aPFI0920c_1	PFI0920c::Dihydrouridine synthase, putative	1857	2047	1419	1633	1379	1774	2168	1497	2479	1605	1041	1840	1405	1969	1593	1739	168	307	1857	2047	1419	1633	1379	1774	2168	1497	2479	1605	1041	1840	1405	1969	1593	1739	168	307	47	44	49	115	53	56	50	45	47	46	51	44
aPF07_0075_1	PF07_0075::conserved Plasmodium membrane protein, unknown function	1704	2379	1945	828	1447	2143	2226	1777	2194	1226	580	2323	2523	2488	1583	2336	617	461	1704	2379	1945	828	1447	2143	2226	1777	2194	1226	580	2323	2523	2488	1583	2336	617	461	47	43	49	131	49	54	49	45	50	46	51	44
aPF11_0449_0	PF11_0449::conserved Plasmodium protein, unknown function	156	144	141	152	310	1141	473	178	359	183	94	190	158	253	380	154	64	86	156	144	141	152	310	1141	473	178	359	183	94	190	158	253	380	154	64	86	48	42	48	147	49	54	50	45	52	45	51	44
aPF10_0146_1	PF10_0146::conserved Plasmodium protein, unknown function	2954	3545	3371	2031	2691	3616	4249	3037	4572	3948	1697	3317	3031	2728	3087	3695	287	833	2954	3545	3371	2031	2691	3616	4249	3037	4572	3948	1697	3317	3031	2728	3087	3695	287	833	49	43	48	137	48	56	50	44	50	47	52	43
aPF11_0358_0	PF11_0358::DNA-directed RNA polymerase 1, subunit 2, putative	1248	1426	1013	692	1046	1544	1249	852	1575	936	634	1279	1151	1329	1162	1106	99	248	1248	1426	1013	692	1046	1544	1249	852	1575	936	634	1279	1151	1329	1162	1106	99	248	49	42	47	137	48	56	50	43	47	47	52	43
aPFA0525w_0	PFA0525w::transcription initiation factor TFIIB, putative	3511	3600	3941	1988	3370	4538	4481	3755	5467	3832	1872	5096	4471	4839	3031	3458	530	1064	3511	3600	3941	1988	3370	4538	4481	3755	5467	3832	1872	5096	4471	4839	3031	3458	530	1064	44	42	54	137	46	56	51	43	45	48	51	43
aMAL7P1.100_0	MAL7P1.100::protein kinase	1638	1031	1332	440	1593	2342	1334	1542	1521	1367	292	1202	1047	2122	840	1121	211	214	1638	1031	1332	440	1593	2342	1334	1542	1521	1367	292	1202	1047	2122	840	1121	211	214	43	42	53	139	45	53	52	43	44	50	51	42
aPFE0925c_1	PFE0925c::snrnp protein, putative	2744	3428	3770	2747	3141	5790	4584	3072	4541	3395	2221	4583	4457	4775	3257	4676	294	2656	2744	3428	3770	2747	3141	5790	4584	3072	4541	3395	2221	4583	4457	4775	3257	4676	294	2656	46	45	47	113	55	57	47	44	48	46	51	43
aPFF1000w_1	PFF1000w::cleavage stimulation factor subunit 1- like protein, putative	1885	2764	2302	976	1800	2636	3592	1908	2776	2362	NA	2266	2155	2679	1774	2155	205	NA	1885	2764	2302	976	1800	2636	3592	1908	2776	2362	NA	2266	2155	2679	1774	2155	205	NA	48	45	47	114	54	58	46	45	47	46	NA	43
aPFF0950w_0	PFF0950w::conserved Plasmodium protein, unknown function	1510	2304	2869	605	2168	2258	3443	1909	2929	1633	1124	2550	2177	3656	1769	2479	114	894	1510	2304	2869	605	2168	2258	3443	1909	2929	1633	1124	2550	2177	3656	1769	2479	114	894	54	44	49	118	55	58	47	48	48	45	51	44
aPFF0295c_1	PFF0295c::conserved Plasmodium protein, unknown function	2539	3837	3913	313	3858	6161	5235	3750	5332	4718	615	3987	4858	5662	3697	5381	277	645	2539	3837	3913	313	3858	6161	5235	3750	5332	4718	615	3987	4858	5662	3697	5381	277	645	56	44	48	111	55	57	48	47	48	45	51	44
aPFL1750c_2	PFL1750c::conserved Plasmodium protein, unknown function	4572	6227	7034	2489	4737	6668	7631	6467	9404	7156	3824	6133	5695	8258	5016	9954	271	1539	4572	6227	7034	2489	4737	6668	7631	6467	9404	7156	3824	6133	5695	8258	5016	9954	271	1539	56	44	47	104	54	57	48	45	48	46	50	44
aPF14_0669_0	PF14_0669::conserved Plasmodium protein, unknown function	357	305	335	203	374	401	510	489	458	454	194	426	403	526	421	526	64	134	357	305	335	203	374	401	510	489	458	454	194	426	403	526	421	526	64	134	53	44	47	103	54	58	47	45	49	45	51	43
aPFB0150c_0	PFB0150c::protein kinase, putative	2239	2398	2167	1229	2346	3017	3447	2756	2682	2559	1075	2636	2396	3270	2244	2479	85	497	2239	2398	2167	1229	2346	3017	3447	2756	2682	2559	1075	2636	2396	3270	2244	2479	85	497	52	44	47	109	53	60	46	47	52	46	51	44
aPFC0905c_1	PFC0905c::conserved Plasmodium protein, unknown function	3219	3692	3161	3340	3051	3562	4020	3274	4045	3358	1627	4213	3109	3980	2896	3541	233	771	3219	3692	3161	3340	3051	3562	4020	3274	4045	3358	1627	4213	3109	3980	2896	3541	233	771	59	44	47	111	52	59	48	48	49	47	51	44
aMAL13P1.120_0	MAL13P1.120::splicing factor, putative	4950	6235	7278	4596	4494	6228	7566	5818	5965	6133	3529	5351	5340	6723	4594	7444	406	2183	4950	6235	7278	4596	4494	6228	7566	5818	5965	6133	3529	5351	5340	6723	4594	7444	406	2183	58	44	49	104	51	57	48	46	50	47	51	43
aPFI1480w_0	PFI1480w::conserved Plasmodium protein, unknown function	2463	2241	2697	1285	2942	3640	3714	2991	2956	3147	1334	3034	2574	3960	2461	3190	165	516	2463	2241	2697	1285	2942	3640	3714	2991	2956	3147	1334	3034	2574	3960	2461	3190	165	516	48	43	54	112	48	56	47	45	49	46	51	43
aMAL7P1.99_0	MAL7P1.99::conserved Plasmodium protein, unknown function	719	817	843	663	733	804	1155	822	1308	966	600	1069	833	1117	571	786	159	210	719	817	843	663	733	804	1155	822	1308	966	600	1069	833	1117	571	786	159	210	47	43	50	118	50	55	47	45	48	46	55	44
aPFC0170c_1	PFC0170c::dihydrolipoamide acyltransferase, putative	1211	1199	1187	754	870	1515	1411	1170	1727	1239	612	1593	1474	2058	961	1019	232	220	1211	1199	1187	754	870	1515	1411	1170	1727	1239	612	1593	1474	2058	961	1019	232	220	47	43	48	126	50	55	49	44	48	46	52	43
aPFF1135w_1	PFF1135w::transcription or splicing factor-like protein, putative	1103	2202	1662	1618	1010	1347	2191	1836	1563	1868	660	1547	1364	1643	1015	1669	169	708	1103	2202	1662	1618	1010	1347	2191	1836	1563	1868	660	1547	1364	1643	1015	1669	169	708	48	43	49	131	50	54	48	45	49	46	51	43
aPF11_0206_1	PF11_0206::conserved Plasmodium protein, unknown function	2021	2800	2417	933	2043	3032	3074	2056	2965	1842	668	2365	2552	2329	1949	2404	215	382	2021	2800	2417	933	2043	3032	3074	2056	2965	1842	668	2365	2552	2329	1949	2404	215	382	47	43	48	137	49	55	49	44	50	46	51	43
aPFL0125c_1	PFL0125c::conserved Plasmodium protein, unknown function	1366	1352	1705	433	1173	1591	1517	1800	2098	1830	339	895	991	1860	1552	1801	81	175	1366	1352	1705	433	1173	1591	1517	1800	2098	1830	339	895	991	1860	1552	1801	81	175	46	43	48	135	49	56	51	43	50	46	52	43
aPFD0915w_1	PFD0915w::conserved Plasmodium protein, unknown function	1428	2069	2256	755	1753	2647	1782	1763	2433	1807	587	1839	1702	2261	1295	1575	109	451	1428	2069	2256	755	1753	2647	1782	1763	2433	1807	587	1839	1702	2261	1295	1575	109	451	45	43	48	131	49	56	51	43	48	47	53	43
aPF13_0214_1	PF13_0214::elongation factor 1-gamma, putative	453	344	416	270	295	552	395	362	493	373	285	485	434	476	328	370	97	370	453	344	416	270	295	552	395	362	493	373	285	485	434	476	328	370	97	370	43	43	48	146	46	54	54	44	45	46	51	42
aMAL13P1.264_0	MAL13P1.264::conserved Plasmodium protein, unknown function	2480	2333	2581	1317	2153	3060	2862	2683	3137	2030	946	2580	2539	3358	1810	2417	425	1434	2480	2333	2581	1317	2153	3060	2862	2683	3137	2030	946	2580	2539	3358	1810	2417	425	1434	42	43	48	143	44	54	52	43	44	47	50	42
aMAL7P1.172_1	MAL7P1.172::Plasmodium exported protein (PHISTc), unknown function	1613	1645	1458	1056	1469	2215	2306	1467	2642	1463	1111	1908	1691	1950	1328	1920	119	545	1613	1645	1458	1056	1469	2215	2306	1467	2642	1463	1111	1908	1691	1950	1328	1920	119	545	46	42	47	110	58	59	45	45	47	43	52	43
aMAL13P1.145_0	MAL13P1.145::conserved Plasmodium protein, unknown function	861	892	801	298	773	1309	1136	919	1344	970	481	860	1073	1175	735	899	76	306	861	892	801	298	773	1309	1136	919	1344	970	481	860	1073	1175	735	899	76	306	48	43	47	114	55	58	45	46	47	44	51	43
aPFE0655w_1	PFE0655w::hypothetical protein,conserved	1304	1733	1309	1522	1126	1579	1682	1368	1876	1634	1183	1808	1441	1481	1099	1716	121	525	1304	1733	1309	1522	1126	1579	1682	1368	1876	1634	1183	1808	1441	1481	1099	1716	121	525	51	43	48	124	55	58	46	50	47	44	51	44
aPFF1185w_1	PFF1185w::Smarca -related protein	3191	3433	3146	962	3253	5740	4281	2905	4596	3132	845	2847	2079	4093	3032	3824	110	1037	3191	3433	3146	962	3253	5740	4281	2905	4596	3132	845	2847	2079	4093	3032	3824	110	1037	54	44	48	109	55	58	46	49	47	45	51	44
aPF11_0218_1	PF11_0218::conserved Plasmodium protein, unknown function	2530	3622	3875	1408	2970	4223	5315	4132	4366	3316	1941	3305	2869	3860	2180	3892	117	961	2530	3622	3875	1408	2970	4223	5315	4132	4366	3316	1941	3305	2869	3860	2180	3892	117	961	57	44	47	107	55	59	47	47	49	46	50	44
aPFB0115w_1	PFB0115w::conserved Plasmodium protein, unknown function	3451	3737	4872	2273	2791	3770	4420	3363	4524	4543	2310	4332	4400	4252	2975	4271	270	1160	3451	3737	4872	2273	2791	3770	4420	3363	4524	4543	2310	4332	4400	4252	2975	4271	270	1160	57	44	47	111	57	59	47	47	50	46	51	44
aPF14_0760_0	PF14_0760::Plasmodium exported protein, unknown function	911	1089	1073	451	673	1024	1163	920	1200	1076	480	1135	965	1099	857	819	66	187	911	1089	1073	451	673	1024	1163	920	1200	1076	480	1135	965	1099	857	819	66	187	57	44	48	105	53	58	47	47	48	46	51	44
aMAL7P1.203_1	MAL7P1.203::conserved Plasmodium protein, unknown function	508	503	531	587	677	1162	785	976	782	804	345	569	476	776	600	843	69	143	508	503	531	587	677	1162	785	976	782	804	345	569	476	776	600	843	69	143	53	44	49	102	52	57	48	45	49	47	51	43
aPF14_0718_0	PF14_0718::mediator complex subunit 31, putative	239	253	246	120	195	284	214	256	249	258	62	218	201	227	160	197	53	79	239	253	246	120	195	284	214	256	249	258	62	218	201	227	160	197	53	79	50	43	47	102	51	57	48	44	48	47	50	43
aPF10_0333_0	PF10_0333::conserved Plasmodium protein, unknown function	2179	2131	2518	1325	2566	3735	2999	2661	2729	2763	882	2104	2262	3521	2048	2856	208	568	2179	2131	2518	1325	2566	3735	2999	2661	2729	2763	882	2104	2262	3521	2048	2856	208	568	49	43	53	112	50	56	47	44	48	46	51	44
aPFI1335w_2	PFI1335w::conserved Plasmodium protein, unknown function	3524	3955	3944	2636	3421	4761	4703	5052	3697	4277	1859	4277	4263	5492	3595	4765	215	772	3524	3955	3944	2636	3421	4761	4703	5052	3697	4277	1859	4277	4263	5492	3595	4765	215	772	49	43	53	117	49	55	48	45	51	45	52	44
aPFI1145w_1	PFI1145w::MAC-perforin, putative	2782	4848	3853	2435	2858	4757	4884	4474	3634	4159	1879	4165	3528	4418	2891	3385	1006	624	2782	4848	3853	2435	2858	4757	4884	4474	3634	4159	1879	4165	3528	4418	2891	3385	1006	624	51	42	50	121	51	55	48	44	49	46	51	43
aPF11_0439_0	PF11_0439::conserved protein, unknown function	963	1409	1017	677	1059	1409	1534	1227	1292	1221	374	1135	1038	1467	945	1236	244	976	963	1409	1017	677	1059	1409	1534	1227	1292	1221	374	1135	1038	1467	945	1236	244	976	50	42	49	131	54	55	49	44	48	46	51	43
aPFL2520w_2	PFL2520w::reticulocyte-binding protein 3 homologue	1742	2820	2315	1419	1936	2550	3152	2530	3211	1865	164	2752	2511	2786	1902	2573	151	306	1742	2820	2315	1419	1936	2550	3152	2530	3211	1865	164	2752	2511	2786	1902	2573	151	306	48	42	49	136	53	55	50	44	48	46	52	43
aPFA0275c_1	PFA0275c::conserved Plasmodium protein, unknown function	1422	1455	1180	698	1609	1555	2284	2316	1915	1725	490	1761	1532	2111	1486	1533	266	535	1422	1455	1180	698	1609	1555	2284	2316	1915	1725	490	1761	1532	2111	1486	1533	266	535	45	42	50	136	52	57	52	43	48	46	51	43
aMAL8P1.45_0	MAL8P1.45::conserved Plasmodium protein, unknown function	1227	1290	1271	558	1201	1681	1348	1521	1774	1406	382	1172	1138	1637	1018	1357	88	431	1227	1290	1271	558	1201	1681	1348	1521	1774	1406	382	1172	1138	1637	1018	1357	88	431	44	41	49	131	50	56	52	43	49	46	51	43
aPFL0625c_2	PFL0625c::eukaryotic translation initiation factor 3 subunit 10, putative	7256	9720	6972	6204	7449	7478	12274	6294	11636	8138	2748	7725	9187	10462	5694	10708	583	1485	7256	9720	6972	6204	7449	7478	12274	6294	11636	8138	2748	7725	9187	10462	5694	10708	583	1485	44	42	47	147	48	55	51	44	48	47	51	42
aPF14_0028_0	PF14_0028::pre-mRNA splicing factor, putative	4590	3171	3718	1016	2810	4087	3530	3126	4712	3278	1179	3238	2946	3400	3462	3525	215	632	4590	3171	3718	1016	2810	4087	3530	3126	4712	3278	1179	3238	2946	3400	3462	3525	215	632	44	43	47	143	48	56	52	44	45	46	50	42
aMAL13P1.314_1	MAL13P1.315::conserved Plasmodium protein, unknown function	836	726	923	258	881	1099	998	969	1130	877	224	830	677	900	691	877	186	163	836	726	923	258	881	1099	998	969	1130	877	224	830	677	900	691	877	186	163	43	43	49	139	45	55	53	44	45	45	49	42
aPFC0780w_1	PFC0780w::CPSF (cleavage and polyadenylation specific factor), subunit A, putative	2169	2805	2551	1004	1797	3330	2969	2309	3410	2422	679	3099	2512	2719	2214	3740	104	354	2169	2805	2551	1004	1797	3330	2969	2309	3410	2422	679	3099	2512	2719	2214	3740	104	354	46	41	46	108	56	57	45	45	47	43	52	44
aPFL2240w_1	PFL2240w::conserved Plasmodium protein, unknown function	1105	1282	1575	476	1044	1798	2040	1128	2003	1529	849	2226	1923	2163	1304	2452	82	393	1105	1282	1575	476	1044	1798	2040	1128	2003	1529	849	2226	1923	2163	1304	2452	82	393	45	43	47	118	56	57	45	46	47	45	51	43
aMAL7P1.23_0	MAL7P1.23::RAP protein, putative	884	1158	1087	1043	664	828	1991	1367	1512	1469	1075	2377	1148	1351	1341	1241	187	596	884	1158	1087	1043	664	828	1991	1367	1512	1469	1075	2377	1148	1351	1341	1241	187	596	47	44	48	124	53	57	47	48	47	45	51	44
aPF14_0042_0	PF14_0042::U3 small nucleolar ribonucleoprotein, U3 snoRNP, putative	1026	1152	1145	760	931	1819	1197	1374	1044	1075	695	1105	895	1269	851	1263	79	302	1026	1152	1145	760	931	1819	1197	1374	1044	1075	695	1105	895	1269	851	1263	79	302	49	44	47	111	54	57	46	47	47	46	51	44
aMAL13P1.251_0	MAL13P1.251::conserved Plasmodium protein, unknown function	445	658	703	802	610	525	736	756	903	564	490	1043	824	992	497	846	78	228	445	658	703	802	610	525	736	756	903	564	490	1043	824	992	497	846	78	228	51	44	48	111	56	58	46	46	49	46	50	44
aPFD0960c_0	PFD0960c::60S ribosomal protein L7Ae-L30e, putative	1017	1722	2347	944	1033	1904	2590	1535	2119	1676	1457	2136	1405	1945	1572	1706	183	549	1017	1722	2347	944	1033	1904	2590	1535	2119	1676	1457	2136	1405	1945	1572	1706	183	549	49	43	49	111	54	57	47	44	48	45	52	44
aPF11_0056_1	PF11_0056::conserved Plasmodium protein, unknown function	1207	2069	1627	1495	1108	2427	2473	2365	1934	2235	1688	2301	2077	2665	1074	2121	101	346	1207	2069	1627	1495	1108	2427	2473	2365	1934	2235	1688	2301	2077	2665	1074	2121	101	346	47	42	48	111	53	57	47	43	48	45	54	43
aPF13_0078_1	PF13_0078::conserved Plasmodium membrane protein, unknown function	2334	2577	3213	1281	2470	4032	4034	3457	3655	3029	1961	2698	2855	3947	2376	3174	294	813	2334	2577	3213	1281	2470	4032	4034	3457	3655	3029	1961	2698	2855	3947	2376	3174	294	813	46	43	46	109	53	57	47	44	47	47	51	43
aPFL2110c_2	PFL2110c::conserved protein, unknown function	2509	2583	2762	2622	2465	3333	3385	3160	2965	2558	2178	4218	3351	3943	2185	3417	148	646	2509	2583	2762	2622	2465	3333	3385	3160	2965	2558	2178	4218	3351	3943	2185	3417	148	646	47	43	51	112	53	56	47	44	48	46	52	44
aPFF1377w_0	PFF1377w::conserved Plasmodium membrane protein, unknown function	1266	1446	1810	2377	1231	2384	1948	1773	1967	1790	1173	1909	2046	2415	1111	1492	181	440	1266	1446	1810	2377	1231	2384	1948	1773	1967	1790	1173	1909	2046	2415	1111	1492	181	440	48	41	54	110	52	55	47	45	49	47	52	44
aPFB0600c_0	PFB0600c::conserved Plasmodium protein, unknown function	757	804	864	210	607	1248	656	716	994	764	225	605	646	950	634	746	164	161	757	804	864	210	607	1248	656	716	994	764	225	605	646	950	634	746	164	161	48	41	51	115	53	56	47	44	47	46	52	43
aPF10_0181_1	PF10_0181::conserved protein, unknown function	1706	1436	1556	263	1414	2608	1961	2174	1896	1762	189	1402	1310	1977	1344	1462	101	134	1706	1436	1556	263	1414	2608	1961	2174	1896	1762	189	1402	1310	1977	1344	1462	101	134	48	42	50	130	58	55	47	43	48	46	52	43
aPF10_0282_0	PF10_0282::conserved Plasmodium protein, unknown function	602	691	737	492	557	804	890	738	846	676	462	818	591	761	522	637	134	235	602	691	737	492	557	804	890	738	846	676	462	818	591	761	522	637	134	235	47	41	49	137	62	56	52	43	48	45	53	43
aPFI0565w_1	PFI0565w::conserved Plasmodium protein, unknown function	3626	5361	5423	1569	3527	4408	4711	4647	5668	4770	3317	4031	3676	3872	3318	5668	529	872	3626	5361	5423	1569	3527	4408	4711	4647	5668	4770	3317	4031	3676	3872	3318	5668	529	872	47	41	50	137	58	57	54	43	49	46	52	44
aPF10_0275_1	PF10_0275::protoporphyrinogen oxidase	904	925	1122	555	1088	2355	1374	1575	1494	1474	201	951	1101	1892	746	961	163	190	904	925	1122	555	1088	2355	1374	1575	1494	1474	201	951	1101	1892	746	961	163	190	46	41	50	133	52	56	52	43	49	45	50	43
aMAL13P1.71_1	MAL13P1.71::conserved Plasmodium protein, unknown function	458	469	506	305	338	415	432	381	526	362	NA	402	368	520	378	381	108	721	458	469	506	305	338	415	432	381	526	362	NA	402	368	520	378	381	108	721	46	42	47	146	50	56	50	44	49	45	NA	42
aMAL13P1.286_1	MAL13P1.286::conserved Plasmodium protein, unknown function	540	555	547	399	327	491	588	423	686	412	308	704	601	614	353	516	61	184	540	555	547	399	327	491	588	423	686	412	308	704	601	614	353	516	61	184	45	42	47	144	52	55	52	44	45	46	51	42
aPF10_0050_0	PF10_0050::conserved Plasmodium protein, unknown function	1586	927	1313	280	1167	1474	1411	1393	1644	1342	267	1161	919	1727	979	1227	218	224	1586	927	1313	280	1167	1474	1411	1393	1644	1342	267	1161	919	1727	979	1227	218	224	43	43	50	138	46	55	54	44	44	46	50	42
aPF11_0292_0	PF11_0292::conserved Plasmodium protein, unknown function	837	832	748	1428	872	967	1190	783	1244	916	680	1677	1521	1602	928	1166	61	308	837	832	748	1428	872	967	1190	783	1244	916	680	1677	1521	1602	928	1166	61	308	46	42	47	109	55	55	45	44	47	44	51	44
aPFL1410c_0	PFL1410c::ABC transporter, (CT family)	3195	4433	4282	6072	3439	5846	6481	3037	4262	3238	1237	5374	5808	5459	3641	6404	233	1704	3195	4433	4282	6072	3439	5846	6481	3037	4262	3238	1237	5374	5808	5459	3641	6404	233	1704	46	43	48	112	56	56	46	45	47	45	52	44
aMAL13P1.365_1	MAL13P1.365::SNARE protein	430	512	523	226	354	709	682	534	578	551	248	612	597	587	372	653	56	172	430	512	523	226	354	709	682	534	578	551	248	612	597	587	372	653	56	172	46	43	48	113	55	55	47	46	48	46	51	44
aPF14_0613_1	PF14_0613::conserved Plasmodium membrane protein, unknown function	2607	2583	2389	817	2062	3040	2826	2610	2517	2118	860	2371	2537	2866	2092	2461	137	1355	2607	2583	2389	817	2062	3040	2826	2610	2517	2118	860	2371	2537	2866	2092	2461	137	1355	47	43	48	114	54	56	47	46	48	46	51	44
aPFL0130c_2	PFL0130c::conserved Plasmodium protein, unknown function	4635	3711	4223	3770	3576	6507	7420	4578	4198	4542	2004	5082	3971	7694	2845	6414	157	2307	4635	3711	4223	3770	3576	6507	7420	4578	4198	4542	2004	5082	3971	7694	2845	6414	157	2307	50	43	48	111	55	57	47	44	49	46	51	44
aPFF0280w_0	PFF0280w::conserved Plasmodium protein, unknown function	1563	1613	1870	1294	1730	3369	2501	2042	1950	1990	1126	2239	1908	2921	1595	2353	80	282	1563	1613	1870	1294	1730	3369	2501	2042	1950	1990	1126	2239	1908	2921	1595	2353	80	282	49	43	50	110	57	58	49	45	49	46	51	44
aPF07_0058_0	PF07_0058::conserved Plasmodium protein, unknown function	10516	12989	11394	7265	14110	21847	16277	20049	19201	12766	6486	11911	14561	16181	10802	13219	638	1452	10516	12989	11394	7265	14110	21847	16277	20049	19201	12766	6486	11911	14561	16181	10802	13219	638	1452	48	45	49	111	58	59	49	45	51	47	53	44
aPF11_0480_4	PF11_0480::sporozoite asparagine-rich protein	1149	1530	2016	761	1000	1963	2134	2137	2011	1814	909	2278	1613	2785	1394	1905	109	647	1149	1530	2016	761	1000	1963	2134	2137	2011	1814	909	2278	1613	2785	1394	1905	109	647	48	43	48	109	54	56	47	44	48	46	53	44
aMAL8P1.51_0	MAL8P1.51::Sec61 beta subunit, putative	1466	1956	1991	625	1364	2163	2003	2639	1717	1913	928	2351	1784	2773	1391	1725	188	293	1466	1956	1991	625	1364	2163	2003	2639	1717	1913	928	2351	1784	2773	1391	1725	188	293	47	43	47	109	52	56	46	44	48	46	51	43
aPF07_0115_0	PF07_0115::cation transporting ATPase, cation transporter	631	704	808	551	576	903	847	806	907	779	543	927	830	1313	535	742	133	221	631	704	808	551	576	903	847	806	907	779	543	927	830	1313	535	742	133	221	47	42	48	104	52	55	46	44	47	46	51	43
aPF10_0188_0	PF10_0188::conserved Plasmodium membrane protein, unknown function	369	413	388	251	401	513	515	560	438	452	233	462	445	444	298	409	100	133	369	413	388	251	401	513	515	560	438	452	233	462	445	444	298	409	100	133	47	41	51	107	52	55	46	44	46	46	51	43
aPF11_0482_0	PF11_0482::conserved Plasmodium protein, unknown function	1875	2163	3310	930	2297	3411	2735	3561	2625	1936	885	2541	2424	3111	1937	2435	652	396	1875	2163	3310	930	2297	3411	2735	3561	2625	1936	885	2541	2424	3111	1937	2435	652	396	47	41	50	115	53	57	46	44	48	46	52	44
aPF10_0087_0	PF10_0087::diphthine synthase	742	1325	1305	953	812	1249	1366	1402	1099	1244	531	1153	931	1410	735	1005	153	654	742	1325	1305	953	812	1249	1366	1402	1099	1244	531	1153	931	1410	735	1005	153	654	46	42	49	129	57	57	47	43	49	45	51	44
aPF13_0151_0	PF13_0151::conserved Plasmodium protein, unknown function	787	1376	1400	1309	925	1148	1494	1925	1866	1371	836	1853	1252	1559	1155	1617	119	360	787	1376	1400	1309	925	1148	1494	1925	1866	1371	836	1853	1252	1559	1155	1617	119	360	46	43	49	136	64	57	51	43	49	45	50	44
aPF10_0224_3	PF10_0224::dynein heavy chain, putative	6637	8488	9674	6602	6962	10117	9699	10023	9486	7987	2244	6575	8600	10009	2639	3040	653	1029	6637	8488	9674	6602	6962	10117	9699	10023	9486	7987	2244	6575	8600	10009	2639	3040	653	1029	46	42	49	138	65	58	53	44	50	46	53	43
aPF10_0204_0	PF10_0204::conserved Plasmodium protein, unknown function	1291	1252	1070	1304	1366	2059	1558	1562	1407	1256	425	1397	1259	1667	1000	1422	134	752	1291	1252	1070	1304	1366	2059	1558	1562	1407	1256	425	1397	1259	1667	1000	1422	134	752	46	41	49	139	58	56	54	43	50	44	52	42
aPF14_0357_0	PF14_0357::succinyl CoA ligase, putative	1695	2048	2379	2941	2091	2806	2922	2663	3022	2760	2356	2964	2989	3105	1846	2338	735	1684	1695	2048	2379	2941	2091	2806	2922	2663	3022	2760	2356	2964	2989	3105	1846	2338	735	1684	46	42	48	139	57	57	54	43	49	45	51	43
aMAL13P1.78_0	MAL13P1.78::conserved Plasmodium protein, unknown function	2054	1631	1519	1029	1782	2114	2101	1653	2542	1900	925	2161	1954	2549	1490	2343	240	442	2054	1631	1519	1029	1782	2114	2101	1653	2542	1900	925	2161	1954	2549	1490	2343	240	442	45	42	48	144	57	56	53	44	46	46	51	42
aPF14_0172_2	PF14_0173::cyclic nucleotide-binding domain containing protein	2326	1723	1705	406	1859	2428	2106	2196	2621	2176	291	2314	2093	2612	1570	2628	190	309	2326	1723	1705	406	1859	2428	2106	2196	2621	2176	291	2314	2093	2612	1570	2628	190	309	43	44	50	142	48	55	55	44	45	46	49	42
aPFI1620c_0	PFI1620c::conserved Plasmodium protein, unknown function	2577	2833	2823	2397	1865	3135	3483	2504	3503	2925	1910	4475	3439	5147	2398	3965	102	658	2577	2833	2823	2397	1865	3135	3483	2504	3503	2925	1910	4475	3439	5147	2398	3965	102	658	47	42	48	113	55	54	45	44	48	46	52	44
aPF14_0326_4	PF14_0326::dynein-related AAA-type ATPase	914	1029	806	704	722	1245	1407	619	1150	828	1023	1243	904	1431	649	930	71	370	914	1029	806	704	722	1245	1407	619	1150	828	1023	1243	904	1431	649	930	71	370	46	43	48	115	56	55	45	44	48	46	53	44
aPF07_0022_1	PF07_0022::conserved Plasmodium protein, unknown function	468	836	787	249	535	1014	883	614	985	638	353	788	627	709	387	739	72	187	468	836	787	249	535	1014	883	614	985	638	353	788	627	709	387	739	72	187	47	43	48	109	54	55	45	45	48	45	52	44
aMAL8P1.7_0	MAL8P1.7::conserved Plasmodium protein, unknown function	884	728	816	274	914	1699	1027	893	927	758	287	867	726	1177	585	726	78	218	884	728	816	274	914	1699	1027	893	927	758	287	867	726	1177	585	726	78	218	48	43	48	108	53	56	46	45	48	45	51	44
aPFE0325w_4	PFE0325w::conserved Plasmodium protein, unknown function	978	1951	1484	2319	1468	2590	2498	1248	3510	3094	1640	2741	2283	3872	1397	1801	162	1391	978	1951	1484	2319	1468	2590	2498	1248	3510	3094	1640	2741	2283	3872	1397	1801	162	1391	50	43	48	112	53	56	47	45	47	46	51	44
aPF14_0229_1	PF14_0229::conserved Plasmodium protein, unknown function	2700	3921	3934	3699	2809	5817	4848	4234	4438	3053	3203	5421	4491	5980	3213	4398	172	1204	2700	3921	3934	3699	2809	5817	4848	4234	4438	3053	3203	5421	4491	5980	3213	4398	172	1204	49	43	50	114	55	56	47	45	48	47	52	44
aPF08_0021_1	PF08_0021::SPRY domain, putative	4147	6048	6307	1829	3735	6424	6863	4986	5216	4454	2587	4659	4837	6231	2415	5321	434	754	4147	6048	6307	1829	3735	6424	6863	4986	5216	4454	2587	4659	4837	6231	2415	5321	434	754	48	44	48	110	56	58	47	46	50	47	53	44
aPFC0305w_0	PFC0305w::EB1 homolog, putative	1343	2905	2454	730	1464	1976	2581	2235	1668	1526	704	1753	1107	2126	961	1394	114	282	1343	2905	2454	730	1464	1976	2581	2235	1668	1526	704	1753	1107	2126	961	1394	114	282	47	44	49	106	57	56	46	45	49	46	52	44
aPFI1225w_0	PFI1225w::conserved Plasmodium protein, unknown function	1462	1587	1166	435	1242	2180	1350	1563	1124	1009	518	1432	1145	1561	951	1147	88	205	1462	1587	1166	435	1242	2180	1350	1563	1124	1009	518	1432	1145	1561	951	1147	88	205	48	43	49	106	56	56	46	44	48	46	51	44
aPF14_0179_5	PF14_0179::conserved Plasmodium protein, unknown function	953	1276	1497	439	939	1224	1460	1490	1467	1348	573	1640	1592	1861	924	1200	93	200	953	1276	1497	439	939	1224	1460	1490	1467	1348	573	1640	1592	1861	924	1200	93	200	48	43	49	104	53	55	46	44	48	46	51	43
aPF14_0594_2	PF14_0594::conserved Plasmodium protein, unknown function	677	733	923	298	619	988	1035	902	936	894	226	847	831	1001	590	774	109	153	677	733	923	298	619	988	1035	902	936	894	226	847	831	1001	590	774	109	153	48	42	49	105	53	54	46	43	48	46	50	43
aPF13_0102_1	PF13_0102::DNAJ-like Sec63 homologue	1577	1318	1364	504	1458	2585	2030	2653	2246	1591	250	1831	1477	2254	1163	1622	169	202	1577	1318	1364	504	1458	2585	2030	2653	2246	1591	250	1831	1477	2254	1163	1622	169	202	47	42	48	118	54	56	49	44	49	45	51	43
aPF13_0355_1	PF13_0355::conserved Plasmodium protein, unknown function	5385	7709	8318	5268	5953	9012	9280	8269	8575	7821	4326	6488	7236	8407	7269	8884	3215	800	5385	7709	8318	5268	5953	9012	9280	8269	8575	7821	4326	6488	7236	8407	7269	8884	3215	800	47	42	49	136	56	58	49	43	49	46	52	44
aPFE0645w_0	PFE0645w::conserved Plasmodium protein, unknown function	662	922	956	2937	647	969	1044	968	1046	877	890	1152	1000	1054	689	787	98	459	662	922	956	2937	647	969	1044	968	1046	877	890	1152	1000	1054	689	787	98	459	46	42	49	142	60	58	49	43	48	45	50	44
aPFE1370w_1	PFE1370w::hsp70 interacting protein, putative	969	165	335	382	1176	2313	405	459	795	510	86	177	253	607	845	209	114	95	969	165	335	382	1176	2313	405	459	795	510	86	177	253	607	845	209	114	95	46	42	47	133	66	58	51	43	49	45	51	42
aPFF1400w_2	PFF1400w::RAP protein, putative	3017	2936	2316	734	2694	4201	3388	4032	3880	3238	613	2787	2890	3749	2279	3010	186	822	3017	2936	2316	734	2694	4201	3388	4032	3880	3238	613	2787	2890	3749	2279	3010	186	822	46	41	47	137	62	56	54	43	50	45	52	42
aPF10_0344_1	PF10_0344::glutamate-rich protein	5405	5390	6575	5776	5619	8171	8046	6888	6399	6441	67	5085	4765	5907	4897	5404	1854	NA	5405	5390	6575	5776	5619	8171	8046	6888	6399	6441	67	5085	4765	5907	4897	5404	1854	NA	45	42	47	138	61	54	56	43	50	46	51	43
aPFL0895c_1	PFL0895c::conserved Plasmodium protein, unknown function	2577	2790	2725	2585	2223	3633	3352	2584	3836	3103	1858	3358	2842	3654	2461	2883	471	1855	2577	2790	2725	2585	2223	3633	3352	2584	3836	3103	1858	3358	2842	3654	2461	2883	471	1855	43	42	48	138	58	56	55	44	48	46	50	43
aPF14_0170_6	PF14_0170::NOT family protein, putative	4192	3365	4213	1173	2981	4786	4604	3488	4824	3987	89	3550	3441	4064	3685	4503	1086	167	4192	3365	4213	1173	2981	4786	4604	3488	4824	3987	89	3550	3441	4064	3685	4503	1086	167	43	43	47	139	48	55	55	44	45	47	49	42
aPF11_0131_1	PF11_0131::conserved Plasmodium protein, unknown function	1593	2134	1785	847	1386	3344	2782	1803	2896	1819	709	2390	2574	2558	1930	3473	235	1248	1593	2134	1785	847	1386	3344	2782	1803	2896	1819	709	2390	2574	2558	1930	3473	235	1248	47	42	48	115	56	54	45	44	48	45	50	43
aPFL1360c_1	PFL1360c::conserved Plasmodium protein, unknown function	1553	2199	1617	676	1520	2017	1981	1313	2106	1479	652	1972	1510	1546	1189	2216	144	422	1553	2199	1617	676	1520	2017	1981	1313	2106	1479	652	1972	1510	1546	1189	2216	144	422	49	44	49	115	55	58	45	45	49	45	52	43
aPFF1105c_0	PFF1105c::chorismate synthase	3184	3883	3603	2244	3368	6200	4849	3140	3761	3408	1806	3384	3287	5274	2921	5339	194	914	3184	3883	3603	2244	3368	6200	4849	3140	3761	3408	1806	3384	3287	5274	2921	5339	194	914	48	44	49	109	54	58	46	45	48	46	52	44
aPF14_0532_0	PF14_0532::LCCL domain-containing protein CCP2	2433	4047	3577	2701	2542	3578	5299	3081	4406	2875	1445	4653	4156	4307	2287	5439	224	616	2433	4047	3577	2701	2542	3578	5299	3081	4406	2875	1445	4653	4156	4307	2287	5439	224	616	48	42	49	107	54	56	48	45	49	47	50	44
aPFL1390w_1	PFL1390w::conserved Plasmodium protein, unknown function	210	248	261	339	211	414	295	219	262	250	238	330	302	406	206	286	92	222	210	248	261	339	211	414	295	219	262	250	238	330	302	406	206	286	92	222	49	43	49	109	53	56	46	45	49	48	51	44
aPFL0835w_0	PFL0835w::GTP-binding protein, putative	3680	4250	4349	1424	3163	4802	4538	3806	3241	3233	1175	4468	3795	4619	3008	3990	200	1257	3680	4250	4349	1424	3163	4802	4538	3806	3241	3233	1175	4468	3795	4619	3008	3990	200	1257	48	44	48	110	51	57	47	46	49	46	52	43
aPF14_0252_1	PF14_0252::conserved Plasmodium protein, unknown function	828	1072	994	314	707	1289	1019	799	1113	1024	249	947	928	889	751	891	81	165	828	1072	994	314	707	1289	1019	799	1113	1024	249	947	928	889	751	891	81	165	48	44	47	110	53	56	46	48	47	46	52	44
aPFL2020c_1	PFL2020c::conserved Plasmodium protein, unknown function	860	756	961	706	931	1385	1042	873	1104	844	464	1737	1434	1465	810	1193	102	181	860	756	961	706	931	1385	1042	873	1104	844	464	1737	1434	1465	810	1193	102	181	48	43	50	106	55	58	46	47	48	46	52	44
aPFE1555c_1	PFE1555c::conserved Plasmodium protein, unknown function	2787	4776	5692	3585	3835	6278	6381	7028	5127	5939	3239	4880	4353	5974	3432	5341	248	695	2787	4776	5692	3585	3835	6278	6381	7028	5127	5939	3239	4880	4353	5974	3432	5341	248	695	50	43	50	106	55	57	46	46	49	48	52	44
aPF11_0415_0	PF11_0415::conserved Plasmodium protein, unknown function	8846	10595	9918	9036	9998	17718	13800	13336	12388	13041	4673	10782	12518	17052	12122	14160	3104	3560	8846	10595	9918	9036	9998	17718	13800	13336	12388	13041	4673	10782	12518	17052	12122	14160	3104	3560	52	44	50	107	55	56	48	45	49	47	51	43
aPF14_0588_3	PF14_0588::conserved Plasmodium protein, unknown function	1210	2113	2347	2037	1371	1763	2827	2167	2928	2117	901	2759	2436	3455	1021	1817	161	252	1210	2113	2347	2037	1371	1763	2827	2167	2928	2117	901	2759	2436	3455	1021	1817	161	252	51	44	48	107	56	56	47	44	48	46	51	43
aPFL1375w_0	PFL1375w::conserved Plasmodium protein, unknown function	2122	1790	1449	1192	1329	2199	2859	2868	2831	1708	703	2162	1727	1946	1284	2365	466	606	2122	1790	1449	1192	1329	2199	2859	2868	2831	1708	703	2162	1727	1946	1284	2365	466	606	48	43	48	118	57	57	48	44	47	45	52	43
aPFE1240w_0	PFE1240w::conserved protein, unknown function	4014	5580	6461	11489	4051	6010	5706	6148	4920	5159	3560	4489	4809	5773	4567	5785	1308	1684	4014	5580	6461	11489	4051	6010	5706	6148	4920	5159	3560	4489	4809	5773	4567	5785	1308	1684	46	41	49	135	57	57	49	44	47	45	50	43
aPFC1005c_0	PFC1005c::iron-sulfur cluster assembly accessory protein, putative	1457	1427	1043	301	1448	2594	1488	2159	1810	1372	303	1413	1398	2366	714	1022	161	171	1457	1427	1043	301	1448	2594	1488	2159	1810	1372	303	1413	1398	2366	714	1022	161	171	46	41	50	142	58	56	49	44	48	45	50	42
aPFL0320w_0	PFL0320w::Rhodanese like protein, putative	600	552	500	205	513	593	601	677	581	525	191	561	509	747	318	443	69	414	600	552	500	205	513	593	601	677	581	525	191	561	509	747	318	443	69	414	47	41	48	140	65	56	51	44	48	45	53	42
aPF14_0687_1	PF14_0686::conserved Plasmodium protein, unknown function	1991	2669	2812	994	1863	2682	3004	3142	3016	2525	1706	2158	2152	2640	1834	2796	167	426	1991	2669	2812	994	1863	2682	3004	3142	3016	2525	1706	2158	2152	2640	1834	2796	167	426	47	41	49	134	64	55	53	44	49	47	52	42
aPF08_0113_1	PF08_0113::vacuolar proton-translocating ATPase subunit A, putative	4778	5093	5245	899	4910	7192	5830	6142	6092	4984	958	5630	5654	8332	4367	5085	1237	867	4778	5093	5245	899	4910	7192	5830	6142	6092	4984	958	5630	5654	8332	4367	5085	1237	867	44	41	47	140	61	55	53	43	50	47	52	42
aPF14_0550_0	PF14_0550::conserved Plasmodium protein, unknown function	3284	3217	3929	886	3381	5085	4872	3816	4351	3918	1073	3714	3059	3822	2899	3524	835	673	3284	3217	3929	886	3381	5085	4872	3816	4351	3918	1073	3714	3059	3822	2899	3524	835	673	43	43	47	144	56	56	51	43	48	46	52	42
aPFL1460c_0	PFL1460c::conserved Plasmodium protein, unknown function	3017	1450	2500	302	2391	3354	2795	2464	3140	2740	299	2108	1707	3213	1883	2204	301	191	3017	1450	2500	302	2391	3354	2795	2464	3140	2740	299	2108	1707	3213	1883	2204	301	191	43	43	47	138	49	55	51	43	46	46	49	42
aPF14_0722_2	PF14_0722::cysteine repeat modular protein 4	3017	4198	4007	3017	3683	6953	5414	4180	4973	4031	1618	4074	4277	5118	3349	5470	213	600	3017	4198	4007	3017	3683	6953	5414	4180	4973	4031	1618	4074	4277	5118	3349	5470	213	600	47	43	49	114	56	56	46	46	47	45	50	43
aMAL7P1.132_2	MAL7P1.132::conserved Plasmodium protein, unknown function	1856	2704	2233	912	1248	2733	2597	1921	2359	2269	769	1584	2410	1668	1834	3058	123	551	1856	2704	2233	912	1248	2733	2597	1921	2359	2269	769	1584	2410	1668	1834	3058	123	551	48	44	48	112	56	57	45	46	48	45	51	43
aPFC0506w_0	PFC0506w::conserved Plasmodium protein, unknown function	1517	1818	1474	1288	1422	1861	2042	1462	2233	1417	NA	2532	2068	2386	1696	2485	244	NA	1517	1818	1474	1288	1422	1861	2042	1462	2233	1417	NA	2532	2068	2386	1696	2485	244	NA	50	45	47	108	55	59	45	45	50	46	NA	44
aPFL0270c_0	PFL0270c::conserved Plasmodium protein, unknown function	1811	1994	2037	1031	2512	3354	3382	2937	3119	2723	547	2464	3112	4168	2047	4060	190	513	1811	1994	2037	1031	2512	3354	3382	2937	3119	2723	547	2464	3112	4168	2047	4060	190	513	48	45	49	113	55	59	46	45	50	47	51	44
aPFL2310w_1	PFL2310w::RNA binding protein, putative	62	NA	NA	NA	67	105	NA	NA	61	NA	54	48	60	71	69	75	49	NA	62	NA	NA	NA	67	105	NA	NA	61	NA	54	48	60	71	69	75	49	NA	47	NA	NA	NA	58	57	NA	NA	48	NA	51	45
aPFL2170c_1	PFL2170c::conserved Plasmodium membrane protein, unknown function	614	621	685	204	480	989	935	756	827	695	349	866	690	863	456	816	83	366	614	621	685	204	480	989	935	756	827	695	349	866	690	863	456	816	83	366	48	42	47	108	53	57	45	45	49	46	51	44
aPFE1120w_5	PFE1120w::conserved Plasmodium protein, unknown function	1224	1491	1771	673	1460	2345	2062	1873	2190	1855	1085	2009	1174	2129	779	1771	120	453	1224	1491	1771	673	1460	2345	2062	1873	2190	1855	1085	2009	1174	2129	779	1771	120	453	48	43	50	102	52	56	45	46	49	47	52	44
aPFC0765c_0	PFC0765c::conserved Plasmodium protein, unknown function	2631	3817	3232	2113	3018	6402	4223	3217	3965	3973	1127	3004	3600	4115	2804	4533	274	659	2631	3817	3232	2113	3018	6402	4223	3217	3965	3973	1127	3004	3600	4115	2804	4533	274	659	50	43	49	109	53	57	46	50	48	48	52	44
aPFE1145w_2	PFE1145w::conserved Plasmodium protein, unknown function	2446	2233	3469	4188	2523	3517	3583	3711	3109	3168	1817	3898	3453	4544	3691	2889	295	420	2446	2233	3469	4188	2523	3517	3583	3711	3109	3168	1817	3898	3453	4544	3691	2889	295	420	50	44	51	104	53	58	47	48	49	49	52	44
aPF11_0079_1	PF11_0079::conserved Plasmodium protein, unknown function	3289	5088	4001	662	4493	4835	4484	4540	5181	3414	772	3201	3516	5184	2660	3978	497	502	3289	5088	4001	662	4493	4835	4484	4540	5181	3414	772	3201	3516	5184	2660	3978	497	502	53	45	50	109	54	58	49	45	49	49	52	44
aPFI0950w_0	PFI0950w::protein disulfide isomerase, putative	1762	2337	2226	2217	1408	2087	2448	2034	2321	1798	1251	2051	1929	2349	1431	1892	743	704	1762	2337	2226	2217	1408	2087	2448	2034	2321	1798	1251	2051	1929	2349	1431	1892	743	704	52	44	48	110	56	57	47	45	49	47	53	43
aPF14_0667_0	PF14_0667::conserved Plasmodium protein, unknown function	1209	983	1020	355	1990	3017	1325	1488	1206	1185	266	1390	1133	2420	870	1398	113	160	1209	983	1020	355	1990	3017	1325	1488	1206	1185	266	1390	1133	2420	870	1398	113	160	49	42	49	118	57	58	47	44	49	45	52	43
aPF14_0176_0	PF14_0176::conserved Plasmodium protein, unknown function	247	301	284	200	351	415	516	385	349	322	146	274	248	323	237	249	107	106	247	301	284	200	351	415	516	385	349	322	146	274	248	323	237	249	107	106	47	42	47	130	56	57	49	44	47	45	50	43
aPF10_0125_1	PF10_0125::conserved Plasmodium protein, unknown function	561	856	825	427	535	606	762	909	723	736	403	604	575	766	443	586	122	547	561	856	825	427	535	606	762	909	723	736	403	604	575	766	443	586	122	547	48	42	51	138	62	57	52	44	48	45	51	42
aPF13_0155_3	PF13_0155::conserved Plasmodium family, unknown function	772	999	884	904	634	933	959	767	943	875	387	1178	1221	896	626	693	90	330	772	999	884	904	634	933	959	767	943	875	387	1178	1221	896	626	693	90	330	48	42	50	137	62	58	50	44	50	47	49	43
aPFC0170c_0	PFC0170c::dihydrolipoamide acyltransferase, putative	6298	7629	8106	4317	6302	9019	10186	8688	8837	8318	2591	8290	9267	11132	6898	8874	713	1945	6298	7629	8106	4317	6302	9019	10186	8688	8837	8318	2591	8290	9267	11132	6898	8874	713	1945	46	42	49	141	60	59	50	44	53	47	50	43
aPFL1075w_0	PFL1075w::transcription factor with AP2 domain(s)	4001	2034	3329	392	3023	5550	4100	3765	4200	3954	927	3908	2272	5490	3445	3202	500	712	4001	2034	3329	392	3023	5550	4100	3765	4200	3954	927	3908	2272	5490	3445	3202	500	712	43	43	46	139	52	56	49	42	45	46	49	42
aPFC0880c_0	PFC0880c::conserved Plasmodium protein, unknown function	1556	1667	1328	458	1165	2101	1715	1370	1484	1464	441	1428	1120	1295	1067	1373	78	328	1556	1667	1328	458	1165	2101	1715	1370	1484	1464	441	1428	1120	1295	1067	1373	78	328	45	43	48	109	53	57	44	46	50	45	51	43
aPF10_0356_1	PF10_0356::liver stage antigen-1	6210	7719	8513	4949	5802	8033	8934	5495	5671	7514	2635	6789	6087	7489	6273	11448	261	1020	6210	7719	8513	4949	5802	8033	8934	5495	5671	7514	2635	6789	6087	7489	6273	11448	261	1020	47	44	48	109	53	58	45	46	50	45	52	44
aPF11_0417_0	PF11_0417::conserved Plasmodium protein, unknown function	1408	1213	1140	272	809	1277	1294	1556	1662	1221	439	1687	1525	1579	908	1580	91	389	1408	1213	1140	272	809	1277	1294	1556	1662	1221	439	1687	1525	1579	908	1580	91	389	48	44	47	106	53	57	46	45	49	46	51	45
aPFF0595c_1	PFF0595c::leucine-rich repeat protein 5, LRR5	7612	8341	9547	6061	9559	11567	13769	9247	13477	10202	3133	9429	11480	12549	8640	15027	280	1851	7612	8341	9547	6061	9559	11567	13769	9247	13477	10202	3133	9429	11480	12549	8640	15027	280	1851	48	44	49	110	54	57	47	47	49	48	51	44
aPF14_0105_0	PF14_0105::conserved Plasmodium protein, unknown function	1474	2203	1538	1412	1343	2218	2146	1426	2228	1722	775	1352	1616	2009	1417	2261	704	1665	1474	2203	1538	1412	1343	2218	2146	1426	2228	1722	775	1352	1616	2009	1417	2261	704	1665	47	43	48	109	53	59	47	45	48	48	50	44
aPFL2420w_1	PFL2420w::conserved Plasmodium protein, unknown function	1729	2048	2685	596	1931	2497	2953	2619	2688	1952	1031	2184	2315	2609	1361	3123	102	458	1729	2048	2685	596	1931	2497	2953	2619	2688	1952	1031	2184	2315	2609	1361	3123	102	458	48	42	46	106	52	60	47	45	48	47	50	44
aPF11_0389_1	PF11_0389::calcium-binding protein, putative	1359	1844	1637	877	1456	2932	2350	1411	2102	1932	889	2088	2086	2194	1490	2019	90	610	1359	1844	1637	877	1456	2932	2350	1411	2102	1932	889	2088	2086	2194	1490	2019	90	610	47	43	48	100	51	57	45	46	48	47	52	44
aMAL8P1.162_2	MAL8P1.162::surface-associated interspersed gene 8.3 (SURFIN8.3)	2839	2434	1593	636	1704	4204	2350	2099	2518	2060	542	1815	1709	3299	2147	2267	86	353	2839	2434	1593	636	1704	4204	2350	2099	2518	2060	542	1815	1709	3299	2147	2267	86	353	49	43	48	112	50	56	45	46	48	47	53	44
aPFI0625c_0	PFI0625c::eukaryotic initiation factor 3, gamma subunit domain containing protein	751	976	1096	450	722	1532	1340	1170	1044	1005	376	1130	964	1143	619	1238	61	137	751	976	1096	450	722	1532	1340	1170	1044	1005	376	1130	964	1143	619	1238	61	137	49	43	48	105	51	55	46	46	47	47	52	43
aPF07_0074_2	PF07_0074::conserved Plasmodium protein, unknown function	1413	1817	2141	1755	1343	2175	2011	2118	1940	1912	1534	1608	1631	2064	1309	1625	106	344	1413	1817	2141	1755	1343	2175	2011	2118	1940	1912	1534	1608	1631	2064	1309	1625	106	344	48	42	48	112	54	55	47	44	47	49	51	42
aPFD1110w_1	PFD1110w::conserved Plasmodium membrane protein, unknown function	1431	1408	2331	1642	1323	2902	2138	1751	2380	1837	669	2719	2823	3483	1638	1745	120	180	1431	1408	2331	1642	1323	2902	2138	1751	2380	1837	669	2719	2823	3483	1638	1745	120	180	49	43	48	117	57	55	49	44	48	47	50	43
aPF11_0464_0	PF11_0464::Serine-Threonine protein kinase, putative	654	798	970	561	541	922	959	1114	1116	1003	655	876	782	946	671	695	116	513	654	798	970	561	541	922	959	1114	1116	1003	655	876	782	946	671	695	116	513	47	42	48	126	56	55	50	43	47	47	50	43
aPF10_0229_0	PF10_0229::conserved Plasmodium protein, unknown function	2551	2798	2591	1718	2485	3162	3268	2636	3195	2502	1588	2303	2096	2658	2219	2784	199	586	2551	2798	2591	1718	2485	3162	3268	2636	3195	2502	1588	2303	2096	2658	2219	2784	199	586	47	42	49	132	56	55	52	44	47	45	50	43
aPFL1070c_1	PFL1070c::endoplasmin homolog precursor, putative	4128	4943	4274	2763	4345	6536	4848	4657	5630	5314	1403	5147	5151	5136	4018	4533	380	1239	4128	4943	4274	2763	4345	6536	4848	4657	5630	5314	1403	5147	5151	5136	4018	4533	380	1239	48	42	54	137	59	57	52	44	48	46	52	43
aMAL8P1.153_3	MAL8P1.153::transcription factor with AP2 domain(s)	3777	3886	3494	4689	3693	4859	4543	3477	4060	3740	1884	4696	4121	5743	3610	3606	244	937	3777	3886	3494	4689	3693	4859	4543	3477	4060	3740	1884	4696	4121	5743	3610	3606	244	937	49	42	53	142	59	58	48	43	49	45	54	42
aMAL13P1.239_2	MAL13P1.239::conserved Plasmodium protein, unknown function	1248	1384	1410	675	1145	1636	1729	1388	1477	1676	681	1397	1120	1963	1330	1438	103	956	1248	1384	1410	675	1145	1636	1729	1388	1477	1676	681	1397	1120	1963	1330	1438	103	956	47	42	50	141	60	58	48	44	50	46	50	42
aPFI0260c_5	PFI0260c::dynein heavy chain, putative	766	906	938	311	711	984	1132	988	1145	960	233	904	985	1119	776	865	132	203	766	906	938	311	711	984	1132	988	1145	960	233	904	985	1119	776	865	132	203	45	42	48	146	61	56	48	43	48	45	49	42
aPFL0725w_0	PFL0725w::thioredoxin peroxidase 2	2603	1770	2319	1569	2020	3224	3585	2152	2996	2989	1367	3143	2908	2924	1773	3706	236	588	2603	1770	2319	1569	2020	3224	3585	2152	2996	2989	1367	3143	2908	2924	1773	3706	236	588	45	43	47	109	51	56	44	46	51	46	51	44
aPF11_0387_0	PF11_0388::conserved Plasmodium protein, unknown function	525	646	612	226	501	737	666	558	777	584	214	688	607	767	445	753	86	137	525	646	612	226	501	737	666	558	777	584	214	688	607	767	445	753	86	137	47	43	48	108	51	57	45	46	52	46	52	45
aPFI0455w_1	PFI0455w::exoribonuclease, putative	1202	1316	1090	883	936	949	1731	1103	1437	1258	1010	1727	1682	1109	964	1340	96	816	1202	1316	1090	883	936	949	1731	1103	1437	1258	1010	1727	1682	1109	964	1340	96	816	48	43	48	108	51	57	46	45	50	46	53	44
aMAL13P1.352_0	MAL13P1.352::conserved Plasmodium protein, unknown function	3963	4203	5221	2839	4565	7058	7521	5292	5827	5183	3661	5437	5042	5826	4381	6110	672	3128	3963	4203	5221	2839	4565	7058	7521	5292	5827	5183	3661	5437	5042	5826	4381	6110	672	3128	49	43	49	109	51	58	49	46	50	47	51	45
aPF11_0481_0	PF11_0481::Tubulin-tyrosine ligase family, putative	1719	1681	1698	775	1385	1377	2039	1648	2022	1720	585	1987	1602	2411	1079	1831	94	344	1719	1681	1698	775	1385	1377	2039	1648	2022	1720	585	1987	1602	2411	1079	1831	94	344	51	45	49	104	50	59	48	46	50	48	50	44
aPFE0270c_1	PFE0270c::DNA repair protein, putative	1815	1782	1994	1063	1693	2908	2285	1978	2132	1877	841	1990	1981	2088	1506	1620	88	363	1815	1782	1994	1063	1693	2908	2285	1978	2132	1877	841	1990	1981	2088	1506	1620	88	363	49	43	47	108	50	57	46	46	48	47	51	44
aPFD0385c_0	PFD0385c::AAA family ATPase, putative	2869	3740	3336	1376	3087	5113	4576	3126	4215	4894	1887	5084	4056	5364	2643	4334	160	648	2869	3740	3336	1376	3087	5113	4576	3126	4215	4894	1887	5084	4056	5364	2643	4334	160	648	49	43	47	109	50	57	46	45	48	47	55	44
aMAL8P1.112_0	MAL8P1.112::conserved Plasmodium protein, unknown function	1930	1490	1905	331	1856	2959	2048	1758	1589	1505	786	1527	1202	2119	1309	2031	70	250	1930	1490	1905	331	1856	2959	2048	1758	1589	1505	786	1527	1202	2119	1309	2031	70	250	49	42	48	115	50	56	46	45	47	46	53	44
aPFB0605w_0	PFB0605w::protein kinase, putative	2254	1748	2199	1111	2120	2754	2159	1901	2383	2260	575	1983	2051	2123	1953	1791	205	702	2254	1748	2199	1111	2120	2754	2159	1901	2383	2260	575	1983	2051	2123	1953	1791	205	702	49	43	48	113	50	55	45	45	47	46	51	44
aPF14_0387_1	PF14_0387::Major Facilitator Superfamily, putative	1580	1567	1503	508	1431	2108	1940	1773	1853	1760	384	1417	1098	1743	972	1615	110	276	1580	1567	1503	508	1431	2108	1940	1773	1853	1760	384	1417	1098	1743	972	1615	110	276	48	42	48	113	49	55	46	45	46	46	51	43
aPFF0745c_1	PFF0745c::ribonuclease, putative	3358	3985	2807	1859	2927	4699	4316	3453	3171	3570	1234	3134	2780	3332	3064	3340	192	374	3358	3985	2807	1859	2927	4699	4316	3453	3171	3570	1234	3134	2780	3332	3064	3340	192	374	47	42	48	118	52	56	49	44	47	48	51	43
aPFE0925c_0	PFE0925c::snrnp protein, putative	3482	4523	4553	2649	3528	6981	4707	5031	5159	5461	2569	4167	4104	5254	3350	4304	271	793	3482	4523	4553	2649	3528	6981	4707	5031	5159	5461	2569	4167	4104	5254	3350	4304	271	793	47	43	48	120	54	57	51	45	47	48	50	43
aPF10_0215_1	PF10_0215::conserved Plasmodium membrane protein, unknown function	1355	1746	1697	783	1209	1923	2205	1791	2132	1872	795	1810	1659	2070	1419	1548	186	289	1355	1746	1697	783	1209	1923	2205	1791	2132	1872	795	1810	1659	2070	1419	1548	186	289	45	43	48	130	54	54	50	44	46	48	50	43
aPFL0600w_1	PFL0600w::conserved Plasmodium protein, unknown function	1389	1195	1431	1093	1725	1507	1885	1771	1773	1437	510	2277	1788	1476	1164	2349	105	272	1389	1195	1431	1093	1725	1507	1885	1771	1773	1437	510	2277	1788	1476	1164	2349	105	272	46	42	50	139	54	53	51	44	47	47	50	43
aPFI0345w_0	PFI0345w::GTPase activator, putative	67	50	NA	NA	NA	NA	NA	NA	56	NA	NA	NA	68	NA	49	NA	52	92	67	50	NA	NA	NA	NA	NA	NA	56	NA	NA	NA	68	NA	49	NA	52	92	47	42	NA	NA	NA	NA	NA	NA	48	NA	NA	NA
aPF00_0002_1	MAL7P1.206::DNA mismatch repair enzyme, putative	598	622	702	516	417	749	1116	684	805	584	462	792	833	727	411	598	209	409	598	622	702	516	417	749	1116	684	805	584	462	792	833	727	411	598	209	409	47	41	54	150	55	54	46	43	47	45	51	42
aPF08_0006_0	PF08_0006::prohibitin, putative	3344	3775	3245	2793	2955	4700	4463	4380	4850	3287	920	3935	4185	4742	2907	3840	287	561	3344	3775	3245	2793	2955	4700	4463	4380	4850	3287	920	3935	4185	4742	2907	3840	287	561	47	41	51	147	60	56	47	43	47	45	50	42
aMAL7P1.95_1	MAL7P1.95::conserved Plasmodium protein, unknown function	874	622	833	327	723	900	988	862	985	866	369	743	773	1024	584	804	92	366	874	622	833	327	723	900	988	862	985	866	369	743	773	1024	584	804	92	366	45	41	47	147	61	57	48	42	47	46	48	41
aPF14_0192_0	PF14_0192::glutathione reductase	2755	2660	3168	1843	2518	4519	4066	2221	4211	3822	1181	3487	3780	4711	2537	4013	391	459	2755	2660	3168	1843	2518	4519	4066	2221	4211	3822	1181	3487	3780	4711	2537	4013	391	459	46	44	48	109	51	56	46	45	48	47	51	43
aPFF0735w_0	PFF0735w::conserved Plasmodium protein, unknown function	171	165	171	174	147	217	205	152	195	162	134	176	163	203	149	247	70	430	171	165	171	174	147	217	205	152	195	162	134	176	163	203	149	247	70	430	47	43	47	111	50	56	47	45	49	45	53	43
aPF14_0177_1	PF14_0177::DNA replication licensing factor MCM2	1002	1095	1005	459	1165	1342	1252	1549	1260	1140	554	1102	888	1263	793	1504	82	809	1002	1095	1005	459	1165	1342	1252	1549	1260	1140	554	1102	888	1263	793	1504	82	809	48	43	48	109	50	57	50	46	49	46	52	43
aPFB0870w_0	PFB0870w::conserved Plasmodium protein, unknown function	3168	5205	4731	2308	4165	4686	6831	5368	5472	5036	2312	4992	3738	4557	2366	5891	106	851	3168	5205	4731	2308	4165	4686	6831	5368	5472	5036	2312	4992	3738	4557	2366	5891	106	851	50	45	51	112	50	58	50	46	49	49	52	45
aMAL7P1.149_1	MAL7P1.149::conserved Plasmodium protein, unknown function	3272	4118	3958	2851	3557	4267	4969	6917	5233	4865	2421	5866	5597	8358	2812	5268	96	929	3272	4118	3958	2851	3557	4267	4969	6917	5233	4865	2421	5866	5597	8358	2812	5268	96	929	50	45	49	109	50	58	49	46	49	49	51	45
aMAL7P1.91_3	MAL7P1.91::exported serine-threonine protein kinase	3422	3884	4299	7250	3462	7200	6289	5296	6733	4990	4515	6929	6607	8047	4106	5940	102	1456	3422	3884	4299	7250	3462	7200	6289	5296	6733	4990	4515	6929	6607	8047	4106	5940	102	1456	49	46	47	113	50	57	48	46	49	48	53	45
aMAL7P1.120_0	MAL7P1.120::ubiquitin C-terminal hydrolase, putative	3022	3308	3258	702	3035	5007	3221	3055	4259	3540	750	2453	2675	4021	2026	3253	249	446	3022	3308	3258	702	3035	5007	3221	3055	4259	3540	750	2453	2675	4021	2026	3253	249	446	50	44	49	115	51	57	46	46	49	47	56	45
aPF14_0740_1	PF14_0740::Plasmodium exported protein (hyp17), unknown function	3593	5455	5302	5295	5350	10625	6964	4122	7610	7235	3235	6779	5309	9794	4422	8054	245	1769	3593	5455	5302	5295	5350	10625	6964	4122	7610	7235	3235	6779	5309	9794	4422	8054	245	1769	51	44	49	110	51	57	47	47	49	45	53	44
aPF13_0321_1	PF13_0321::conserved Plasmodium protein, unknown function	2666	4005	4081	2202	2962	4799	4797	5074	6496	5311	1862	4952	3167	4967	3239	4920	265	951	2666	4005	4081	2202	2962	4799	4797	5074	6496	5311	1862	4952	3167	4967	3239	4920	265	951	50	43	48	110	50	57	46	47	47	45	52	44
aPF13_0016_0	PF13_0016::methyl transferase-like protein, putative	1328	1719	1809	454	1055	1362	1660	1773	1651	1478	601	1629	1325	1921	1085	1563	75	264	1328	1719	1809	454	1055	1362	1660	1773	1651	1478	601	1629	1325	1921	1085	1563	75	264	48	43	48	110	50	55	49	47	47	44	53	44
aMAL8P1.152_0	MAL8P1.152::conserved Plasmodium protein, unknown function	1315	1855	1948	742	1499	2363	2670	1817	1749	1909	1221	2559	2137	2835	1289	2670	131	362	1315	1855	1948	742	1499	2363	2670	1817	1749	1909	1221	2559	2137	2835	1289	2670	131	362	46	43	49	116	52	57	50	45	47	45	51	43
aMAL13P1.316_1	MAL13P1.316::conserved Plasmodium protein, unknown function	2274	2182	1569	383	2256	2206	2606	2619	1238	2867	289	2194	1780	2784	1863	1357	327	225	2274	2182	1569	383	2256	2206	2606	2619	1238	2867	289	2194	1780	2784	1863	1357	327	225	45	42	48	124	51	56	48	44	47	47	51	44
aPF08_0109_1	PF08_0109::proteasome subunit alpha type 5, putative	1530	1831	2302	2034	1214	1682	2616	1782	2215	2428	1221	2771	1904	2195	1224	1794	157	1159	1530	1831	2302	2034	1214	1682	2616	1782	2215	2428	1221	2771	1904	2195	1224	1794	157	1159	44	43	47	133	54	54	46	44	46	47	50	44
aPFE0100w_0	PFE0100w::conserved Plasmodium protein, unknown function	243	279	292	158	187	277	283	237	301	241	158	306	312	389	170	265	67	117	243	279	292	158	187	277	283	237	301	241	158	306	312	389	170	265	67	117	45	43	49	147	55	53	46	44	47	46	50	43
aMAL7P1.38_1	MAL7P1.38::regulator of chromosome condensation protein, putative	1889	2675	3388	1573	2572	2901	4072	3577	3019	3797	1080	3523	3696	3458	2588	4261	175	1088	1889	2675	3388	1573	2572	2901	4072	3577	3019	3797	1080	3523	3696	3458	2588	4261	175	1088	46	42	50	142	54	54	46	43	47	45	51	42
aPF11_0316_0	PF11_0316::conserved Plasmodium family, unknown function	1177	1311	1328	1354	922	1320	1675	1631	1457	1496	695	1605	1271	1421	1000	1241	231	1146	1177	1311	1328	1354	922	1320	1675	1631	1457	1496	695	1605	1271	1421	1000	1241	231	1146	46	41	53	144	53	54	46	44	47	44	50	42
aPF14_0026_1	PF14_0026::U1 small nuclear ribonucleoprotein C	2331	2171	2127	1693	2336	3095	2698	2910	2945	2590	885	2548	1725	2386	1716	2102	170	502	2331	2171	2127	1693	2336	3095	2698	2910	2945	2590	885	2548	1725	2386	1716	2102	170	502	46	41	51	143	55	55	48	43	47	45	50	43
aPF13_0103_0	PF13_0103::conserved Plasmodium protein, unknown function	732	718	886	651	588	852	928	779	956	873	349	931	620	959	624	758	185	306	732	718	886	651	588	852	928	779	956	873	349	931	620	959	624	758	185	306	44	42	46	146	59	56	49	42	48	46	50	42
aPFD0440w_1	PFD0440w::peptidase, M22 family, putative	2641	1859	3006	2179	2658	4399	4117	3044	3551	3120	729	3310	2835	4288	2400	2872	511	476	2641	1859	3006	2179	2658	4399	4117	3044	3551	3120	729	3310	2835	4288	2400	2872	511	476	42	42	47	148	59	57	48	41	47	46	50	41
aPFI0795w_1	PFI0795w::conserved Plasmodium protein, unknown function	670	817	800	277	540	795	1034	595	848	725	50	758	796	840	463	1023	152	NA	670	817	800	277	540	795	1034	595	848	725	50	758	796	840	463	1023	152	NA	46	44	46	112	50	54	45	44	49	47	50	43
aPFD0910w_0	PFD0910w::conserved Plasmodium protein, unknown function	198	243	208	149	235	383	249	226	249	161	82	217	230	238	164	342	155	102	198	243	208	149	235	383	249	226	249	161	82	217	230	238	164	342	155	102	46	45	46	114	51	55	46	44	50	46	50	43
aPF14_0334_3	PF14_0334::NAD(P)H-dependent glutamate synthase, putative	8781	13618	10647	4265	8619	8994	13882	11741	12905	15130	2588	13461	10539	9878	9953	12309	1035	1820	8781	13618	10647	4265	8619	8994	13882	11741	12905	15130	2588	13461	10539	9878	9953	12309	1035	1820	48	45	49	111	50	56	47	46	50	46	52	45
aPF10_0146_2	PF10_0146::conserved Plasmodium protein, unknown function	3847	4736	5325	3361	3990	5342	6464	6399	6988	5208	3299	6210	6407	7094	3804	5499	218	1909	3847	4736	5325	3361	3990	5342	6464	6399	6988	5208	3299	6210	6407	7094	3804	5499	218	1909	50	44	52	117	50	57	49	46	50	47	52	44
aPFE1555c_3	PFE1555c::conserved Plasmodium protein, unknown function	1218	929	1008	425	665	737	1026	1449	1662	1391	218	1212	1113	1255	593	852	NA	193	1218	929	1008	425	665	737	1026	1449	1662	1391	218	1212	1113	1255	593	852	NA	193	50	44	50	117	50	57	48	45	47	47	53	44
aPFF1005w_0	PFF1005w::conserved Plasmodium protein, unknown function	500	567	636	238	652	1236	933	955	979	717	314	958	783	1177	671	1070	85	169	500	567	636	238	652	1236	933	955	979	717	314	958	783	1177	671	1070	85	169	49	44	47	109	49	56	47	45	49	47	51	44
aPFC0615w_1	PFC0615w::conserved Plasmodium protein, unknown function	2002	2260	2467	378	1986	4003	2702	2525	2372	2557	485	1827	1603	1840	1488	2412	78	180	2002	2260	2467	378	1986	4003	2702	2525	2372	2557	485	1827	1603	1840	1488	2412	78	180	48	45	48	110	49	55	48	46	49	47	50	45
aPF08_0016_0	PF08_0016::conserved Plasmodium protein, unknown function	2298	2734	3316	1519	2115	3306	3407	3085	3848	3947	1250	3489	3047	3984	2256	2870	80	394	2298	2734	3316	1519	2115	3306	3407	3085	3848	3947	1250	3489	3047	3984	2256	2870	80	394	49	45	49	114	49	57	47	47	49	47	51	44
aPF10_0025_1	PF10_0025::PF70 protein	3544	4544	3886	3103	2977	6495	4923	4920	5531	4902	2566	4897	3072	4814	3373	3810	220	1202	3544	4544	3886	3103	2977	6495	4923	4920	5531	4902	2566	4897	3072	4814	3373	3810	220	1202	50	44	49	107	52	57	48	47	49	46	52	44
aPFE1250w_0	PFE1250w::acyl-CoA synthetase, PfACS10	8396	7895	11436	6684	8869	12733	9888	9684	9870	12128	4177	7098	5785	10321	6562	10343	266	1089	8396	7895	11436	6684	8869	12733	9888	9684	9870	12128	4177	7098	5785	10321	6562	10343	266	1089	48	44	48	115	53	57	48	47	48	45	53	43
aPFB0575c_1	PFB0575c::conserved Plasmodium protein, unknown function	303	625	437	337	272	505	543	606	443	489	288	559	473	531	248	429	80	147	303	625	437	337	272	505	543	606	443	489	288	559	473	531	248	429	80	147	46	43	48	123	54	59	46	45	47	46	51	44
aPFB0760w_0	PFB0760w::MtN3-like protein	924	908	765	457	870	2491	1019	1327	1589	1791	268	1052	872	1594	1085	981	104	211	924	908	765	457	870	2491	1019	1327	1589	1791	268	1052	872	1594	1085	981	104	211	45	43	47	126	52	57	45	43	47	47	51	44
aPFD1145c_0	PFD1145c::reticulocyte binding protein homolog 5, Rh5	788	590	914	333	628	972	860	869	851	892	311	780	661	891	571	682	65	160	788	590	914	333	628	972	860	869	851	892	311	780	661	891	571	682	65	160	45	43	47	134	55	56	45	44	47	46	50	44
aPF13_0330_1	PF13_0330::ATP-dependent DNA helicase, putative	1417	1684	1676	2160	1588	2286	1858	1657	1978	1651	1165	2625	1778	2012	1062	1812	120	581	1417	1684	1676	2160	1588	2286	1858	1657	1978	1651	1165	2625	1778	2012	1062	1812	120	581	44	43	47	146	57	55	44	44	47	44	50	43
aPFL0990w_0	PFL0990w::conserved Plasmodium protein, unknown function	382	580	607	411	526	794	757	856	747	732	320	811	731	777	441	922	122	202	382	580	607	411	526	794	757	856	747	732	320	811	731	777	441	922	122	202	45	42	47	143	55	57	46	44	49	44	52	42
aPF13_0349_0	PF13_0349::nucleoside diphosphate kinase b, putative	4169	4493	4868	2791	3857	4295	6428	4545	5294	4020	1704	4453	4636	5474	3892	4358	174	500	4169	4493	4868	2791	3857	4295	6428	4545	5294	4020	1704	4453	4636	5474	3892	4358	174	500	45	41	48	141	54	56	47	44	48	44	51	42
aMAL13P1.85_0	MAL13P1.85::conserved Plasmodium protein, unknown function	967	827	715	780	686	908	707	955	940	736	319	1015	675	1019	867	764	110	274	967	827	715	780	686	908	707	955	940	736	319	1015	675	1019	867	764	110	274	44	41	49	145	55	55	49	43	47	44	52	42
aPFE1330c_1	PFE1330c::conserved Plasmodium protein, unknown function	766	697	890	348	886	1156	1063	978	1094	1053	329	959	739	973	830	757	79	163	766	697	890	348	886	1156	1063	978	1094	1053	329	959	739	973	830	757	79	163	43	41	49	138	58	53	49	42	48	45	53	42
aPF14_0188_0	PF14_0188::conserved Plasmodium membrane protein, unknown function	1609	1332	1485	318	1160	2096	1712	1475	1406	1355	301	1366	1115	1809	1146	1324	121	296	1609	1332	1485	318	1160	2096	1712	1475	1406	1355	301	1366	1115	1809	1146	1324	121	296	42	42	47	141	59	55	48	42	47	45	50	42
aPF13_0330_0	PF13_0330::ATP-dependent DNA helicase, putative	1573	2180	2542	501	1332	1687	2630	1721	2401	1789	606	3160	2321	2738	1804	3005	313	518	1573	2180	2542	501	1332	1687	2630	1721	2401	1789	606	3160	2321	2738	1804	3005	313	518	47	44	47	112	50	55	45	44	49	47	51	43
aPF13_0254_4	PF13_0254::conserved Plasmodium membrane protein, unknown function	2190	2649	2425	365	1809	3451	2639	1937	2661	2200	463	1535	1654	1636	1598	3022	272	337	2190	2649	2425	365	1809	3451	2639	1937	2661	2200	463	1535	1654	1636	1598	3022	272	337	48	44	47	113	51	55	47	45	50	46	51	43
aPFL2360w_0	PFL2360w::conserved Plasmodium protein, unknown function	357	520	495	335	297	484	487	418	580	368	238	475	535	407	319	584	151	345	357	520	495	335	297	484	487	418	580	368	238	475	535	407	319	584	151	345	49	44	50	110	50	56	47	46	50	47	51	44
aPF10_0230_0	PF10_0230::conserved Plasmodium protein, unknown function	1644	1505	1924	2009	1214	1326	2395	1454	1930	1822	1339	2287	2228	2526	1298	1665	154	1210	1644	1505	1924	2009	1214	1326	2395	1454	1930	1822	1339	2287	2228	2526	1298	1665	154	1210	52	43	52	120	51	57	47	46	50	47	52	45
[truncated: 8,035 more rows]
[truncated: 24 more columns]
